# Supplementary material for: Anti-viral defence by an mRNA ADP-ribosyltransferase that blocks translation
Source: Nature. 2024 Oct 23;636(8041):190–7. doi: 10.1038/s41586-024-08102-8 (PMC11618068; doi:10.1038/s41586-024-08102-8)
Supplement: Supplementary file 4 — Source Data Fig. 1 [file 41586_2024_8102_MOESM4_ESM.xlsx]

## Sheet: Fig. 1c EOP
Bas##	morphotype	closest relative (BLASTN total score)	coverage	identity	% ANI (coverage x NI)	ICTV family; subfamily	ICTV genus	ICTV species	Phage (name)	plaques on EV	plaques on cmdTAC	EOP	EOP -log10
Bas35	myovirus	G29-2 (MK327940.1)	0.97	0.9942	96.4374	Myoviridae; Tevenvirinae	Tequatrovirus	unclassified (with G29-2)	Escherichia phage WilhelmHis	2000000000	1700000000	0.85	0.0705811
Bas36	myovirus	O157 typing phage 7 (KP869105.1)	0.93	0.9486	88.2198	Myoviridae; Tevenvirinae	Tequatrovirus	unclassified	Escherichia phage Paracelsus	1900000000	10000	5.26e-06	5.27875
Bas37	myovirus	JK08 (LR877332.1)	0.97	0.9787	94.9339	Myoviridae; Tevenvirinae	Tequatrovirus	unclassified	Escherichia phage KarlGJung	1800000000	1000	5.56e-07	6.25527
Bas38	myovirus	OE5505 (MK373785.1)	0.94	0.9747	91.6218	Myoviridae; Tevenvirinae	Tequatrovirus	unclassified	Escherichia phage AugustSocin	2800000	900000	0.321	0.492916
Bas39	myovirus	R5505 (MK373786.1)	0.96	0.9748	93.5808	Myoviridae; Tevenvirinae	Tequatrovirus	unclassified	Escherichia phage FriedrichMiescher	1800000000	10000	5.56e-06	5.25527
Bas40	myovirus	O157 typing phage 7 (KP869105.1)	0.95	0.9719	92.3305	Myoviridae; Tevenvirinae	Tequatrovirus	unclassified	Escherichia phage FelixPlatter	3500000000	100000	2.86e-05	4.54407
Bas41	myovirus	teqhad (MN895434.1)	0.98	0.9791	95.9518	Myoviridae; Tevenvirinae	Tequatrovirus	unclassified (with teqhad)	Escherichia phage FriedrichZschokke	600	1	0.00167	2.77815
Bas42	myovirus	Sf23 (MF158046.1)	0.94	0.9535	89.629	Myoviridae; Tevenvirinae	Tequatrovirus	unclassified (with Sf23)	Escherichia phage AndreasVesalius	2500000000	1000000	0.0004	3.39794
Bas43	myovirus	RB18 (MH553563.1)	0.95	0.9706	92.207	Myoviridae; Tevenvirinae	Tequatrovirus	unclassified	Escherichia phage TadeuszReichstein	2400000000	10000	4.17e-06	5.38021
Bas44	myovirus	R5505 (MK373786.1)	0.98	0.9754	95.5892	Myoviridae; Tevenvirinae	Tequatrovirus	unclassified (with R5505)	Escherichia phage AdolfPortmann	800000000	100000	0.000125	3.90309
Bas45	myovirus	R5505 (MK373786.1)	0.94	0.9687	91.0578	Myoviridae; Tevenvirinae	Tequatrovirus	unclassified	Escherichia phage PaulHMueller	1200000000	10000	8.33e-06	5.07918
Bas46	myovirus	PhAPEC2 (KF562341.1)	0.97	0.9707	94.1579	Myoviridae; Tevenvirinae	Mosigvirus	unclassified	Escherichia phage ChristianSchoenbein	3000000	100	3.33e-05	4.47712
Bas03	siphovirus	CEB_EC3a (NC_047812.1)	0.74	0.8744	64.7056	Drexlerviridae; Braunvirinae	Guelphvirus	unclassified	Escherichia phage JulesPiccard	9000000000	9000000000	1	0
Bas08	siphovirus	TLS (AY308796.1)	0.9	0.9696	87.264	Drexlerviridae; Tempevirinae	Tlsvirus	unclassified	Escherichia phage DanielBernoulli	8000000000	9000000000	1.13	-0.0511525
Bas15	siphovirus	PTXU06 (MK373789.1)	0.92	0.928	85.376	Siphoviridae	Dhillonvirus	unclassified	Escherichia phage PaulFeyerabend	1000000000	1000000000	1	0
Bas20	siphovirus	HdSG1 (MK373795.1)	0.86	0.9456	81.3216	Siphoviridae, Queuovirinae	Nonagvirus	unclassified	Escherichia phage FritzHoffmann	1000000	1000000	1	0
Bas25	siphovirus	Aeromonas DO4 (MH230177.1)	0.86	0.9316	80.1176	Siphoviridae, Queuovirinae	Seuratvirus	unclassified	Escherichia phage VogelGryff	17000000	17000000	1	0
Bas30	siphovirus	100268_sal2 (KU927497.2)	0.87	0.9721	84.5727	Demerecviridae; Markadamsvirinae	Eseptimavirus	unclassified	Escherichia phage TrudiRoth	1800000000	1800000000	1	0
Bas50	myovirus	O157 typing phage 5 (KP869103.1)	0.96	0.9627	92.4192	Myoviridae; Vequintavirinae	Vequintavirus	unclassified	Escherichia phage DrSchubert	100000	100000	1	0
Bas60	myovirus	alia (MN850632.1)	0.95	0.9831	93.3945	Myoviridae; unclassified	unclassified	unclassified	Escherichia phage PaulScherrer	1600000000	1700000000	1.06	-0.0263289
Bas61	myovirus	outra (MN850645.1)	0.98	0.9886	96.8828	Myoviridae; unclassified	unclassified	unclassified	Escherichia phage EmilieFrey	100000000	100000000	1	0
Bas62	myovirus	alia (MN850632.1)	0.98	0.9717	95.2266	Myoviridae; unclassified	unclassified	unclassified	Escherichia phage JohannJBalmer	100000000	100000000	1	0
Bas63	myovirus	LMP33 (MK482689.1)	0.96	0.9548	91.6608	Myoviridae; Ounavirinae	Felixounavirus	unclassified	Escherichia phage JohannRWettstein	1000000000	1000000000	1	0
Bas69	podovirus	PMBT57 (MG770228.1)	1	0.9912	99.12	Schitoviridae; Enquatrovirinae	Enquatrovirus	unclassified (with PMBT57)	Escherichia phage AlfredRasser	100000000	100000000	1	0
T2													4
T4													4.90309
T6													4.60206

## Sheet: Fi. 1d Burst Size
Strain	Replicate	Burst Size
empty vector	1	73.0769
empty vector	2	156.25
empty vector	3	154.839
empty vector	4	110.526
empty vector	5	79.4118
cmdTAC	1	2.25
cmdTAC	2	0
cmdTAC	3	0
cmdTAC	4	1.25
cmdTAC	5	11

## Sheet: Fig. 1e Plate Reader
Time	ML3701 MOI:5, mean	ML3701 MOI:1, mean	ML3701 MOI:0.01, mean	ML3701 MOI:0.001, mean	ML3701 MOI:0, mean	ML4203 MOI:5, mean	ML4203 MOI:1, mean	ML4203 MOI:0.01, mean	ML4203 MOI:0.001, mean	ML4203 MOI:0, mean	ML3701 MOI:5, standard deviation	ML3701 MOI:1, standard deviation	ML3701 MOI:0.01, standard deviation	ML3701 MOI:0.001, standard deviation	ML3701 MOI:0, standard deviation	ML4203 MOI:5, standard deviation	ML4203 MOI:1, standard deviation	ML4203 MOI:0.01, standard deviation	ML4203 MOI:0.001, standard deviation	ML4203 MOI:0, standard deviation
00:14:10	0.111	0.1115	0.110833	0.115	0.1075	0.115333	0.112167	0.116333	0.112	0.116	0.0043359	0.00288097	0.00271416	0.00622896	0.00216795	0.0044572	0.00552871	0.00765942	0.00296648	0.00442719
00:29:10	0.110167	0.112	0.111667	0.115333	0.109333	0.1145	0.112167	0.118167	0.112667	0.117	0.00407022	0.00289828	0.00242212	0.00550151	0.00175119	0.00432435	0.00487511	0.00835264	0.00250333	0.00442719
00:44:10	0.109667	0.113167	0.115333	0.118333	0.114	0.114333	0.112833	0.1215	0.115667	0.120333	0.0044572	0.00325064	0.00250333	0.00550151	0.00228035	0.0042269	0.00444597	0.00868907	0.00206559	0.00393277
00:59:10	0.108833	0.114333	0.122667	0.126167	0.123167	0.113667	0.114667	0.128333	0.122667	0.1275	0.00386868	0.00242212	0.00242212	0.00503653	0.00285774	0.0042269	0.00427395	0.00893682	0.00206559	0.00356371
01:14:10	0.107833	0.115833	0.134833	0.138833	0.138333	0.110833	0.114167	0.139167	0.1345	0.140333	0.00386868	0.00231661	0.00263944	0.0054191	0.0034448	0.00376386	0.00402078	0.00945339	0.00176068	0.00326599
01:29:10	0.106833	0.117167	0.1545	0.159833	0.164	0.108333	0.113	0.152667	0.153333	0.162	0.00386868	0.00194079	0.00333167	0.00591326	0.00572713	0.00338625	0.00296648	0.0097091	0.00258199	0.00505964
01:44:10	0.106833	0.118833	0.1875	0.196	0.2065	0.106667	0.1085	0.156833	0.1725	0.197	0.00386868	0.00213698	0.00403733	0.00660303	0.00854985	0.00294392	0.00234521	0.00960035	0.00258844	0.0091214
01:59:10	0.106167	0.120667	0.230833	0.241667	0.2635	0.105333	0.106167	0.161667	0.184	0.248167	0.00354495	0.00206559	0.00381663	0.00786554	0.0122107	0.00338625	0.00183485	0.00864099	0.00303315	0.0139487
02:14:10	0.105667	0.123167	0.271667	0.284	0.316333	0.104	0.1045	0.1555	0.189333	0.295667	0.00350238	0.00248328	0.00550151	0.00933809	0.0165489	0.0032249	0.00250998	0.00796869	0.00320416	0.0167889
02:29:10	0.105333	0.126333	0.3035	0.317667	0.354	0.103833	0.102833	0.137333	0.1845	0.329167	0.00382971	0.00320416	0.0050892	0.0102892	0.0194936	0.00312517	0.0022286	0.00786554	0.003937	0.0164489
02:44:10	0.105	0.13	0.331667	0.348	0.389333	0.102833	0.102	0.118833	0.148667	0.361333	0.00363318	0.00384708	0.00700476	0.0108628	0.0223398	0.00312517	0.00244949	0.00767898	0.00382971	0.0164398
02:59:10	0.104833	0.134667	0.3555	0.3765	0.424833	0.102333	0.101167	0.111167	0.111167	0.392667	0.00376386	0.00471876	0.0122107	0.0109864	0.0282093	0.00265832	0.00240139	0.00813429	0.00194079	0.0151482
03:14:10	0.104667	0.141	0.377667	0.399833	0.447333	0.102	0.100833	0.109167	0.106833	0.421167	0.00350238	0.00629285	0.0161328	0.0109255	0.0244595	0.00303315	0.0022286	0.00865833	0.00147196	0.0155874
03:29:10	0.1045	0.148667	0.394167	0.422	0.474333	0.101333	0.100167	0.1085	0.1065	0.446667	0.00356371	0.00758068	0.0237943	0.0115065	0.0288074	0.00265832	0.00240139	0.00902774	0.0013784	0.0163911
03:44:10	0.105333	0.158167	0.4105	0.442667	0.481	0.1015	0.1	0.108	0.107167	0.470833	0.0037238	0.00847152	0.0344253	0.0125804	0.0264802	0.00288097	0.00244949	0.00839047	0.0017224	0.0173253
03:59:10	0.105667	0.168833	0.422667	0.463667	0.500667	0.101167	0.0996667	0.107833	0.107333	0.492333	0.00382971	0.00998833	0.0454034	0.0137647	0.0289459	0.00271416	0.00233809	0.00752108	0.00206559	0.0173167
04:14:10	0.1065	0.177833	0.434	0.487833	0.519667	0.100667	0.0995	0.108	0.107667	0.511333	0.00398748	0.0149321	0.055975	0.0210753	0.0310398	0.00294392	0.00234521	0.00672309	0.00250333	0.0178288
04:29:10	0.108	0.182667	0.447667	0.504	0.5385	0.1005	0.0993333	0.108667	0.108	0.528333	0.00481664	0.0224381	0.0679725	0.0219545	0.0321543	0.00288097	0.00216025	0.00640833	0.00357771	0.0185113
04:44:10	0.110833	0.182833	0.459	0.521667	0.557	0.100333	0.0993333	0.109	0.108667	0.544333	0.00530723	0.0305183	0.0768817	0.0250013	0.0354344	0.00265832	0.00216025	0.00589915	0.00480278	0.0192423
04:59:10	0.1145	0.180333	0.469333	0.539333	0.568667	0.1	0.0993333	0.109167	0.1095	0.5585	0.00644205	0.0373399	0.0843177	0.0230622	0.0358757	0.00252982	0.00216025	0.0054191	0.00644205	0.0175812
05:14:10	0.120333	0.176167	0.479667	0.554667	0.582333	0.100167	0.0993333	0.11	0.110833	0.575833	0.0079666	0.0411797	0.0910707	0.0208487	0.0326599	0.0022286	0.0018619	0.00554977	0.00608002	0.0188936
05:29:10	0.127833	0.1725	0.4875	0.569667	0.597667	0.1	0.0993333	0.11	0.1115	0.5865	0.00986745	0.0433347	0.0947708	0.0212289	0.0346449	0.00219089	0.0018619	0.00513809	0.00550454	0.0214826
05:44:10	0.136333	0.168667	0.497	0.587167	0.607667	0.100333	0.0996667	0.110333	0.113	0.594	0.0123882	0.0452445	0.100586	0.0197526	0.0376067	0.00196638	0.00196638	0.00480278	0.00505964	0.0219363
05:59:10	0.144333	0.165333	0.504833	0.5985	0.617833	0.100167	0.0998333	0.11	0.1145	0.6015	0.0143898	0.0451383	0.104199	0.0215569	0.0403059	0.00194079	0.00213698	0.00489898	0.00441588	0.0225544
06:14:10	0.150333	0.162333	0.513833	0.609	0.625333	0.100167	0.100167	0.1105	0.116167	0.608333	0.0153319	0.0443246	0.108695	0.0215407	0.0432836	0.00160208	0.00248328	0.00432435	0.0030605	0.0229231
06:29:10	0.154833	0.1595	0.521167	0.6195	0.633333	0.100333	0.100833	0.111167	0.118333	0.615333	0.0156897	0.0432377	0.111915	0.0213424	0.046055	0.00150555	0.00271416	0.00386868	0.00163299	0.0224915
06:44:10	0.157667	0.157667	0.5265	0.635	0.6425	0.1005	0.102	0.112	0.119667	0.621	0.0154229	0.0416349	0.115811	0.0243311	0.0491396	0.00187083	0.00340588	0.00384708	0.00121106	0.023435
06:59:10	0.160167	0.154833	0.527667	0.6455	0.651167	0.101	0.1035	0.113167	0.121	0.627	0.014689	0.0391582	0.128876	0.0240562	0.0519323	0.00209762	0.00480625	0.00411906	0.00141421	0.0234862
07:14:10	0.162667	0.151667	0.526333	0.655	0.657667	0.102	0.1055	0.115167	0.123	0.632667	0.0144037	0.0321662	0.141507	0.0231603	0.0545588	0.00260768	0.00714843	0.00567157	0.00178885	0.0236446
07:29:10	0.166833	0.152833	0.530167	0.665667	0.666	0.102833	0.109167	0.1185	0.125667	0.6385	0.013732	0.029829	0.146538	0.0221149	0.0565049	0.00318852	0.0103811	0.00739594	0.00216025	0.0240146
07:44:10	0.1725	0.155667	0.5345	0.664833	0.661667	0.105	0.1145	0.1235	0.129167	0.6435	0.0135904	0.0272886	0.151495	0.0245065	0.052443	0.0043359	0.0146116	0.0102518	0.00271416	0.0244847
07:59:10	0.180167	0.160833	0.536667	0.6745	0.669167	0.107833	0.122833	0.1305	0.133667	0.648833	0.0142887	0.0243345	0.155083	0.0255558	0.0560943	0.00584523	0.0210278	0.0141244	0.00338625	0.025135
08:14:10	0.190333	0.167333	0.5195	0.683333	0.676833	0.1125	0.135	0.140833	0.140333	0.653833	0.015397	0.0217225	0.143752	0.0266883	0.0622042	0.00845577	0.029712	0.0189147	0.00450185	0.0255219
08:29:10	0.204	0.177667	0.510167	0.692167	0.684333	0.119667	0.152833	0.154667	0.150667	0.658667	0.0174585	0.0191276	0.133191	0.0266939	0.0654023	0.0118265	0.0403258	0.0233209	0.00602218	0.0258431
08:44:10	0.220667	0.191667	0.5125	0.700167	0.692167	0.131167	0.178	0.172	0.164167	0.663167	0.0206656	0.0182611	0.136017	0.0272427	0.0684147	0.0166423	0.053647	0.0277056	0.00801041	0.0257947
08:59:10	0.239167	0.21	0.5145	0.678167	0.698833	0.148333	0.209833	0.192667	0.181333	0.667	0.0230774	0.0215407	0.138126	0.0250233	0.0710476	0.02383	0.0674786	0.0308264	0.011431	0.0265857
09:14:10	0.260667	0.231667	0.516667	0.673667	0.704167	0.172667	0.244833	0.218167	0.204167	0.671333	0.0244268	0.0265832	0.140122	0.0293439	0.073396	0.0328248	0.0834947	0.0338019	0.0145522	0.0268601
09:29:10	0.279833	0.254333	0.5185	0.680167	0.711667	0.207	0.273167	0.245167	0.2315	0.675833	0.0241944	0.029703	0.141838	0.0310124	0.0755239	0.0442312	0.093088	0.0355045	0.0167422	0.0267538
09:44:10	0.299333	0.277167	0.521167	0.685833	0.716333	0.240833	0.305333	0.273667	0.262	0.679333	0.0240721	0.0323507	0.143989	0.0323259	0.0777217	0.0538569	0.102469	0.0387178	0.0192666	0.0263565
09:59:10	0.317167	0.299333	0.5235	0.692167	0.7225	0.2755	0.335667	0.301167	0.291667	0.682833	0.0231898	0.0344886	0.145767	0.0340788	0.0796737	0.0582915	0.109096	0.0391173	0.0213698	0.0271692
10:14:10	0.333	0.3195	0.526167	0.697333	0.727333	0.308833	0.364167	0.326	0.318167	0.686333	0.0222081	0.0342389	0.148353	0.0360814	0.0817671	0.0621335	0.112174	0.0408705	0.0243673	0.0275657
10:29:10	0.348	0.337333	0.529333	0.703333	0.7325	0.341333	0.391167	0.348	0.3415	0.690333	0.0206882	0.0335301	0.149757	0.0383649	0.0841136	0.0654787	0.11224	0.0431277	0.0271201	0.0272225
10:44:10	0.362	0.352833	0.532333	0.7085	0.737667	0.372333	0.4155	0.3655	0.361333	0.694167	0.0206204	0.0325909	0.150606	0.0390628	0.0855352	0.06647	0.107619	0.0452537	0.0314876	0.0286036
10:59:10	0.375833	0.367167	0.535833	0.702	0.742333	0.395833	0.438667	0.379833	0.377667	0.6975	0.0216649	0.0316949	0.151108	0.0229172	0.0871543	0.0659497	0.101772	0.0465421	0.0355059	0.0296564
11:14:10	0.388833	0.3825	0.539	0.705667	0.746833	0.418167	0.458	0.389667	0.390167	0.699667	0.0228422	0.0306513	0.150219	0.0228356	0.0893631	0.0631107	0.0964987	0.0472723	0.0401219	0.0307159
11:29:10	0.402833	0.396167	0.542833	0.709667	0.751	0.436667	0.475167	0.398167	0.401	0.702167	0.0220038	0.027338	0.149133	0.0227918	0.092202	0.0624393	0.0926011	0.0491952	0.0446497	0.0312116
11:44:10	0.4165	0.408833	0.546833	0.713833	0.755167	0.454167	0.491833	0.405	0.410167	0.705333	0.0225898	0.0274767	0.148325	0.0223286	0.0940881	0.0628567	0.0903624	0.0506952	0.0497732	0.0317721
11:59:10	0.4295	0.419333	0.550167	0.717833	0.759333	0.469833	0.5055	0.409333	0.415833	0.7075	0.0223137	0.0239221	0.147445	0.0225869	0.0964628	0.0639638	0.0884935	0.0523246	0.054916	0.0317033
12:14:10	0.4415	0.4265	0.5535	0.7215	0.763333	0.484667	0.514833	0.412	0.42	0.710167	0.0207726	0.0244029	0.146452	0.0219431	0.0984087	0.0645187	0.0861427	0.0541406	0.0593936	0.03194
12:29:10	0.451167	0.432	0.556667	0.724667	0.767333	0.499833	0.521	0.412667	0.421667	0.712167	0.0191981	0.0232981	0.145576	0.022277	0.100824	0.0671667	0.0839452	0.055802	0.0636417	0.03194
12:44:10	0.460167	0.437167	0.560333	0.728333	0.771	0.512833	0.5255	0.412	0.422333	0.7145	0.0175433	0.0232157	0.144043	0.022447	0.102995	0.0662855	0.0820725	0.0574874	0.0660414	0.0322785
12:59:10	0.466667	0.4415	0.564333	0.731333	0.7745	0.525333	0.529	0.409167	0.420167	0.716667	0.0179183	0.0235436	0.140709	0.022447	0.105693	0.0671377	0.0806052	0.0581151	0.0672173	0.0323522
13:14:10	0.472	0.446	0.568	0.734167	0.777833	0.534667	0.533833	0.405	0.415833	0.718833	0.0175727	0.0246982	0.138473	0.022418	0.107967	0.065105	0.0811823	0.0575083	0.0674846	0.0316949
13:29:10	0.477833	0.450833	0.5705	0.736333	0.781333	0.545333	0.529833	0.399667	0.4095	0.720333	0.0174976	0.0257947	0.137034	0.02216	0.111155	0.0652155	0.0843597	0.0564789	0.0679963	0.0317154
13:44:10	0.484167	0.4555	0.573167	0.739167	0.785	0.554667	0.5335	0.394667	0.4035	0.7225	0.0180933	0.0278693	0.135814	0.0226752	0.113735	0.0666623	0.0846847	0.0570357	0.0691975	0.0315452
13:59:10	0.489667	0.460333	0.576	0.7415	0.7885	0.562	0.536333	0.390333	0.399667	0.724333	0.0181181	0.0287727	0.134556	0.0219522	0.117447	0.068711	0.0846136	0.0585138	0.0706616	0.031373
14:14:10	0.4955	0.464333	0.578833	0.743833	0.791333	0.572167	0.539	0.3865	0.3965	0.725833	0.0184581	0.0307419	0.132135	0.0225869	0.12047	0.0683093	0.08555	0.0616044	0.0721048	0.0310575
14:29:10	0.502167	0.468333	0.582	0.745833	0.794333	0.5795	0.540333	0.3845	0.395167	0.727167	0.0194053	0.0311748	0.130701	0.0223196	0.122857	0.0689717	0.0867056	0.0649823	0.0742413	0.0308118
14:44:10	0.508167	0.472333	0.584667	0.747667	0.7975	0.586667	0.542667	0.383167	0.394667	0.728667	0.0201437	0.0317406	0.128994	0.0222681	0.125755	0.071203	0.0882716	0.0675586	0.0754869	0.0301574
14:59:10	0.5145	0.476333	0.587833	0.749667	0.8005	0.595	0.544167	0.382833	0.394833	0.730333	0.0207437	0.0325617	0.126964	0.022286	0.129624	0.0735065	0.0894034	0.070044	0.0767891	0.0304083
15:14:10	0.521167	0.4795	0.591333	0.751833	0.803833	0.602	0.546667	0.381833	0.395667	0.732667	0.0217202	0.0350357	0.124928	0.0223107	0.132889	0.0761315	0.0919493	0.0721371	0.0787011	0.0294324
15:29:10	0.527833	0.483	0.594667	0.753167	0.806667	0.61	0.548167	0.381167	0.396	0.733333	0.0226576	0.0371376	0.122275	0.0218762	0.136405	0.0790645	0.0950903	0.0735593	0.0806375	0.0293576
15:44:10	0.534667	0.4855	0.598	0.755167	0.809333	0.615667	0.549833	0.381167	0.396167	0.735	0.0230536	0.0392518	0.119075	0.0221578	0.139464	0.0822549	0.0975898	0.0753536	0.082281	0.0287193
15:59:10	0.541167	0.488833	0.601	0.7565	0.811667	0.619667	0.550333	0.3805	0.396167	0.735667	0.024318	0.0422914	0.116794	0.0222419	0.142719	0.0826478	0.100655	0.0756247	0.0833437	0.0288143
16:14:10	0.5455	0.491667	0.604667	0.758667	0.815	0.624667	0.552833	0.3815	0.396833	0.737833	0.0251297	0.0452224	0.113507	0.0220151	0.145457	0.08625	0.102669	0.0766335	0.0851362	0.0281597
16:29:10	0.551667	0.494167	0.607833	0.759667	0.817833	0.630667	0.554667	0.382167	0.396167	0.739333	0.0273618	0.0494911	0.110556	0.0222681	0.148974	0.0901636	0.105004	0.0773057	0.0870113	0.0275294
16:44:10	0.556167	0.496333	0.611333	0.761167	0.821333	0.6365	0.555833	0.382833	0.396	0.740667	0.0318836	0.0529667	0.107758	0.0221307	0.153126	0.0935366	0.106901	0.0782877	0.0885596	0.027053
16:59:10	0.562167	0.499	0.614667	0.762333	0.824667	0.642833	0.557667	0.383167	0.395667	0.742	0.0318523	0.0571664	0.104335	0.0219241	0.156861	0.0968884	0.109094	0.0782954	0.0901502	0.0271293
17:14:10	0.565	0.500167	0.618667	0.763833	0.827833	0.649333	0.559	0.383833	0.3955	0.744	0.030568	0.0606743	0.100874	0.0218121	0.159712	0.0995724	0.110815	0.0784128	0.0910335	0.0262983
17:29:10	0.5695	0.501667	0.622167	0.765833	0.831333	0.655833	0.560833	0.385	0.3965	0.746	0.032328	0.0648372	0.0984	0.0218121	0.162416	0.103331	0.113772	0.0789633	0.0922101	0.0265782
17:44:10	0.573167	0.502333	0.624667	0.7675	0.834833	0.662167	0.561667	0.385167	0.397	0.747833	0.0336655	0.0685176	0.0970972	0.0222598	0.166081	0.105965	0.116251	0.0786522	0.0928784	0.0262253
17:59:10	0.575	0.5035	0.6275	0.769333	0.838333	0.668833	0.563333	0.3865	0.397667	0.749833	0.0340118	0.0723208	0.0957178	0.0221961	0.169275	0.10918	0.118741	0.0790942	0.093863	0.0255845
18:14:10	0.570667	0.503167	0.629833	0.771167	0.842333	0.6745	0.564333	0.3875	0.398667	0.752	0.0183267	0.0752739	0.0954912	0.0221578	0.172713	0.110636	0.121126	0.0790057	0.0945234	0.0252507
18:29:10	0.5725	0.503833	0.631833	0.773333	0.845833	0.681667	0.565167	0.388333	0.399333	0.7545	0.0168849	0.0787208	0.0961445	0.0222051	0.175891	0.112067	0.124431	0.0786172	0.0951455	0.0254617
18:44:10	0.5745	0.503833	0.633	0.775333	0.849667	0.688167	0.5665	0.389667	0.400667	0.756667	0.0159719	0.0810985	0.0963307	0.0224826	0.178929	0.111745	0.127183	0.0783522	0.0954812	0.0250173
18:59:10	0.576667	0.503667	0.635	0.777667	0.8535	0.694667	0.5675	0.391	0.401667	0.7595	0.0157565	0.0838037	0.0971411	0.0223308	0.181447	0.110225	0.13004	0.0780154	0.0957344	0.0242631
19:14:10	0.578833	0.503167	0.6365	0.779667	0.857667	0.701167	0.567833	0.391833	0.402833	0.761833	0.0159426	0.0860521	0.0987294	0.0223308	0.184787	0.109529	0.132696	0.0774607	0.0960675	0.0239951
19:29:10	0.580667	0.502833	0.638	0.7825	0.861667	0.707	0.569	0.393667	0.404167	0.765167	0.0168246	0.0883344	0.0997737	0.0225898	0.187273	0.109807	0.134726	0.0777192	0.0960758	0.0239451
19:44:10	0.582667	0.502167	0.639333	0.784833	0.865667	0.712833	0.569667	0.394667	0.405333	0.767167	0.0181512	0.0903491	0.101046	0.0226576	0.190687	0.110706	0.136907	0.077112	0.0961221	0.0237269
19:59:10	0.584667	0.501667	0.640833	0.7875	0.869833	0.716167	0.5705	0.395833	0.406333	0.7695	0.018875	0.091921	0.102105	0.0223047	0.193527	0.111264	0.138966	0.0768464	0.0961762	0.0232616
20:14:10	0.586333	0.501333	0.642333	0.790333	0.874	0.720167	0.571	0.396833	0.408	0.772833	0.0199165	0.0933331	0.103477	0.022286	0.196902	0.114141	0.141392	0.0761825	0.0960187	0.0227984
20:29:10	0.5885	0.5005	0.643167	0.792667	0.877333	0.7215	0.571333	0.398167	0.4085	0.774	0.0213049	0.0948467	0.104383	0.0226333	0.199161	0.114582	0.141942	0.0759353	0.0957826	0.0233666
20:44:10	0.5905	0.500333	0.645	0.795333	0.881333	0.724167	0.572167	0.399333	0.41	0.777333	0.0223495	0.0959639	0.105235	0.0228094	0.201621	0.117581	0.143702	0.0753277	0.0958123	0.0227039
20:59:10	0.592333	0.499833	0.646333	0.798167	0.885	0.724	0.572333	0.4005	0.411167	0.779167	0.0234407	0.0975303	0.105965	0.0228335	0.203763	0.117788	0.14449	0.0745781	0.0951513	0.0231639
21:14:10	0.594	0.499333	0.647667	0.801333	0.888833	0.724167	0.5725	0.4015	0.412667	0.782333	0.025036	0.0980381	0.10712	0.0231661	0.205799	0.119039	0.145544	0.074164	0.0946566	0.0229231
21:29:10	0.596	0.499	0.649667	0.8045	0.892667	0.724333	0.572667	0.402667	0.415	0.785667	0.0263211	0.0992995	0.108077	0.0232185	0.207348	0.120578	0.146586	0.0738097	0.0942422	0.0226333
21:44:10	0.598	0.498667	0.6505	0.807	0.896333	0.7225	0.572667	0.403833	0.416833	0.787833	0.0277056	0.100387	0.109068	0.0233324	0.208994	0.120603	0.146722	0.0722867	0.0936727	0.0221216
21:59:10	0.599833	0.498167	0.6525	0.809667	0.900167	0.721333	0.5725	0.405667	0.419	0.791	0.0290408	0.101302	0.110196	0.0235514	0.211055	0.121302	0.147638	0.071796	0.0926866	0.0216056
22:14:10	0.6015	0.498167	0.654167	0.8135	0.903333	0.720333	0.572667	0.407667	0.421333	0.794167	0.0306186	0.102402	0.111164	0.0237382	0.211947	0.122662	0.147991	0.0704831	0.0919775	0.0214608
22:29:10	0.603333	0.497833	0.6555	0.816	0.907167	0.717667	0.572333	0.41	0.423667	0.797	0.0319354	0.103238	0.111823	0.0239416	0.213984	0.122769	0.148329	0.0689899	0.0907935	0.0213073
22:44:10	0.605	0.497167	0.656833	0.818833	0.910833	0.715	0.5715	0.4125	0.4265	0.799667	0.0339706	0.103908	0.112881	0.0242274	0.215655	0.123805	0.148667	0.067737	0.0894131	0.0209157
22:59:10	0.6065	0.4965	0.6585	0.821833	0.9145	0.711667	0.570667	0.414667	0.428667	0.802833	0.0350471	0.104898	0.113671	0.0239451	0.217772	0.124412	0.148417	0.066244	0.0885024	0.0209897
23:14:10	0.608	0.4965	0.66	0.824667	0.917667	0.708	0.569167	0.416333	0.43	0.805667	0.0369107	0.105639	0.115004	0.0245167	0.218205	0.12497	0.148614	0.0654787	0.087777	0.0200964
23:29:10	0.609833	0.495833	0.661333	0.827833	0.920667	0.706167	0.568333	0.419	0.432167	0.809	0.0384573	0.106471	0.115569	0.0242933	0.217717	0.127182	0.148873	0.064622	0.0873027	0.0198595
23:44:10	0.611667	0.495333	0.663	0.830833	0.923167	0.702333	0.567333	0.421167	0.434	0.812333	0.0398631	0.106939	0.116727	0.0249031	0.216983	0.128298	0.149317	0.0632152	0.0864962	0.0201461
