# Supplementary material for: Anti-viral defence by an mRNA ADP-ribosyltransferase that blocks translation
Source: Nature. 2024 Oct 23;636(8041):190–7. doi: 10.1038/s41586-024-08102-8 (PMC11618068; doi:10.1038/s41586-024-08102-8)
Supplement: Supplementary file 5 — Source Data Fig. 2 [file 41586_2024_8102_MOESM5_ESM.xlsx]

## Sheet: Fig. 2i Plate Reader
Time	ML4229, 0.2% ara, rep1	ML4229, 0.2% glu, rep1	ML4228, 0.2% ara, rep1	ML4228, 0.2% glu, rep1	ML4229, 0.2% ara, rep2	ML4229, 0.2% glu, rep2	ML4228, 0.2% ara, rep2	ML4228, 0.2% glu, rep2	ML4229, 0.2% ara, rep2	ML4229, 0.2% glu, rep2	ML4228, 0.2% ara, rep3	ML4228, 0.2% glu, rep3	ML4230, 0.2% ara, rep1	ML4230, 0.2% glu, rep1	ML4231, 0.2% ara, rep1	ML4231, 0.2% glu, rep1	ML4230, 0.2% ara, rep2	ML4230, 0.2% glu, rep2	ML4231, 0.2% ara, rep2	ML4231, 0.2% glu, rep2	ML4230, 0.2% ara, rep3	ML4230, 0.2% glu, rep3	ML4231, 0.2% ara, rep3	ML4231, 0.2% glu, rep3
2000-01-01 00:04:00	[0.07, 0.07, 0.07, 0.069, 0.068, 0.07, 0.07, 0.071, 0.07, 0.07, 0.069, 0.07, 0.07, 0.07, 0.073]	[0.07, 0.07, 0.071, 0.072, 0.069, 0.07, 0.07, 0.069, 0.07, 0.069, 0.07, 0.069, 0.07, 0.069, 0.071]	[0.065, 0.066, 0.066, 0.066, 0.067, 0.067, 0.065, 0.066, 0.066, 0.067, 0.067, 0.067, 0.068, 0.066, 0.066]	[0.068, 0.068, 0.067, 0.066, 0.068, 0.068, 0.068, 0.068, 0.066, 0.066, 0.069, 0.069, 0.068, 0.068, 0.067]	[0.062, 0.063, 0.063, 0.061, 0.062, 0.062, 0.063, 0.062, 0.062, 0.061, 0.063, 0.06, 0.061, 0.063, 0.06]	[0.064, 0.063, 0.064, 0.063, 0.065, 0.064, 0.064, 0.063, 0.063, 0.064, 0.064, 0.064, 0.061, 0.064, 0.062]	[0.066, 0.066, 0.064, 0.065, 0.066, 0.066, 0.065, 0.066, 0.065, 0.065, 0.065, 0.066, 0.066, 0.065, 0.065]	[0.066, 0.066, 0.065, 0.065, 0.064, 0.065, 0.065, 0.066, 0.066, 0.063, 0.065, 0.067, 0.066, 0.065, 0.065]	[0.069, 0.066, 0.069, 0.07, 0.069, 0.069, 0.068, 0.068, 0.068, 0.068, 0.069, 0.066, 0.069, 0.069, 0.069]	[0.07, 0.068, 0.069, 0.069, 0.068, 0.069, 0.068, 0.067, 0.069, 0.07, 0.069, 0.069, 0.067, 0.07, 0.067]	[0.068, 0.069, 0.068, 0.069, 0.068, 0.068, 0.067, 0.069, 0.068, 0.069, 0.068, 0.07, 0.07, 0.067, 0.069]	[0.07, 0.07, 0.072, 0.07, 0.069, 0.067, 0.07, 0.07, 0.069, 0.068, 0.068, 0.069, 0.069, 0.067, 0.069]	[0.069, 0.068, 0.066, 0.068, 0.066, 0.067, 0.067, 0.067, 0.065, 0.067, 0.066, 0.066, 0.067, 0.067, 0.065]	[0.067, 0.086, 0.068, 0.067, 0.068, 0.071, 0.068, 0.069, 0.07, 0.068, 0.068, 0.067, 0.068, 0.067, 0.067]	[0.063, 0.062, 0.064, 0.064, 0.064, 0.064, 0.064, 0.064, 0.064, 0.063, 0.064, 0.063, 0.062, 0.064, 0.06]	[0.064, 0.063, 0.075, 0.065, 0.064, 0.065, 0.064, 0.064, 0.064, 0.065, 0.066, 0.064, 0.072, 0.064, 0.064]	[0.072, 0.071, 0.072, 0.073, 0.074, 0.072, 0.071, 0.072, 0.072, 0.072, 0.072, 0.071, 0.072, 0.072, 0.071]	[0.073, 0.073, 0.073, 0.074, 0.073, 0.073, 0.073, 0.073, 0.073, 0.072, 0.072, 0.073, 0.073, 0.073, 0.073]	[0.071, 0.071, 0.071, 0.071, 0.07, 0.07, 0.07, 0.07, 0.07, 0.071, 0.07, 0.069, 0.07, 0.07, 0.07]	[0.069, 0.069, 0.07, 0.07, 0.069, 0.07, 0.07, 0.069, 0.069, 0.07, 0.071, 0.069, 0.07, 0.07, 0.069]	[0.07, 0.068, 0.069, 0.069, 0.069, 0.069, 0.069, 0.068, 0.068, 0.069, 0.069, 0.067, 0.068, 0.069, 0.067]	[0.068, 0.068, 0.068, 0.068, 0.068, 0.068, 0.067, 0.066, 0.068, 0.068, 0.067, 0.068, 0.068, 0.069, 0.067]	[0.065, 0.069, 0.067, 0.067, 0.067, 0.066, 0.066, 0.068, 0.066, 0.067, 0.067, 0.067, 0.067, 0.067, 0.067]	[0.067, 0.064, 0.067, 0.068, 0.065, 0.066, 0.066, 0.066, 0.066, 0.066, 0.067, 0.067, 0.066, 0.066, 0.067]
2000-01-01 00:09:00	[0.071, 0.071, 0.069, 0.071, 0.074, 0.071, 0.07, 0.071, 0.071, 0.071, 0.071, 0.071, 0.07, 0.071, 0.071]	[0.07, 0.071, 0.07, 0.071, 0.071, 0.071, 0.071, 0.07, 0.071, 0.072, 0.07, 0.071, 0.072, 0.07, 0.071]	[0.066, 0.066, 0.066, 0.065, 0.067, 0.067, 0.068, 0.068, 0.065, 0.068, 0.067, 0.068, 0.066, 0.068, 0.066]	[0.068, 0.067, 0.069, 0.068, 0.067, 0.068, 0.066, 0.069, 0.065, 0.068, 0.069, 0.066, 0.069, 0.067, 0.068]	[0.062, 0.061, 0.063, 0.063, 0.063, 0.063, 0.063, 0.063, 0.061, 0.062, 0.061, 0.062, 0.06, 0.062, 0.062]	[0.065, 0.064, 0.063, 0.063, 0.061, 0.063, 0.065, 0.061, 0.063, 0.064, 0.065, 0.066, 0.063, 0.065, 0.064]	[0.066, 0.065, 0.065, 0.065, 0.065, 0.065, 0.066, 0.065, 0.066, 0.065, 0.066, 0.065, 0.064, 0.066, 0.064]	[0.064, 0.066, 0.067, 0.066, 0.065, 0.065, 0.065, 0.065, 0.066, 0.066, 0.066, 0.065, 0.066, 0.068, 0.065]	[0.07, 0.07, 0.069, 0.071, 0.07, 0.069, 0.071, 0.071, 0.07, 0.071, 0.069, 0.07, 0.07, 0.07, 0.07]	[0.07, 0.07, 0.07, 0.069, 0.067, 0.069, 0.071, 0.069, 0.07, 0.07, 0.069, 0.071, 0.071, 0.072, 0.072]	[0.07, 0.068, 0.072, 0.07, 0.071, 0.069, 0.069, 0.07, 0.071, 0.07, 0.071, 0.069, 0.071, 0.07, 0.07]	[0.07, 0.072, 0.072, 0.071, 0.071, 0.07, 0.068, 0.07, 0.07, 0.07, 0.07, 0.067, 0.074, 0.071, 0.071]	[0.067, 0.067, 0.068, 0.067, 0.066, 0.066, 0.067, 0.067, 0.069, 0.069, 0.067, 0.067, 0.066, 0.069, 0.066]	[0.068, 0.07, 0.067, 0.069, 0.067, 0.069, 0.068, 0.068, 0.067, 0.067, 0.068, 0.067, 0.069, 0.068, 0.073]	[0.064, 0.064, 0.064, 0.064, 0.065, 0.064, 0.064, 0.061, 0.063, 0.064, 0.065, 0.065, 0.064, 0.065, 0.065]	[0.065, 0.064, 0.064, 0.065, 0.065, 0.065, 0.065, 0.064, 0.065, 0.072, 0.064, 0.064, 0.075, 0.064, 0.065]	[0.071, 0.072, 0.072, 0.073, 0.073, 0.074, 0.073, 0.073, 0.073, 0.073, 0.072, 0.073, 0.072, 0.073, 0.072]	[0.074, 0.074, 0.073, 0.073, 0.073, 0.074, 0.073, 0.073, 0.074, 0.074, 0.072, 0.073, 0.075, 0.074, 0.074]	[0.071, 0.071, 0.07, 0.071, 0.07, 0.071, 0.07, 0.07, 0.071, 0.072, 0.072, 0.071, 0.072, 0.071, 0.071]	[0.071, 0.07, 0.07, 0.069, 0.071, 0.072, 0.07, 0.071, 0.071, 0.07, 0.07, 0.07, 0.071, 0.07, 0.07]	[0.069, 0.069, 0.068, 0.07, 0.069, 0.07, 0.07, 0.069, 0.069, 0.069, 0.068, 0.069, 0.068, 0.07, 0.069]	[0.068, 0.069, 0.069, 0.068, 0.067, 0.068, 0.069, 0.068, 0.069, 0.069, 0.068, 0.069, 0.069, 0.069, 0.068]	[0.065, 0.067, 0.067, 0.067, 0.068, 0.067, 0.067, 0.068, 0.067, 0.067, 0.068, 0.067, 0.067, 0.067, 0.068]	[0.066, 0.065, 0.067, 0.066, 0.067, 0.068, 0.067, 0.066, 0.069, 0.066, 0.067, 0.066, 0.068, 0.068, 0.067]
2000-01-01 00:14:00	[0.072, 0.072, 0.072, 0.073, 0.072, 0.073, 0.072, 0.071, 0.071, 0.072, 0.072, 0.072, 0.075, 0.072, 0.073]	[0.071, 0.072, 0.072, 0.072, 0.072, 0.072, 0.071, 0.072, 0.074, 0.071, 0.072, 0.073, 0.072, 0.074, 0.073]	[0.069, 0.068, 0.068, 0.067, 0.067, 0.067, 0.068, 0.067, 0.067, 0.067, 0.069, 0.065, 0.067, 0.068, 0.065]	[0.069, 0.068, 0.068, 0.069, 0.069, 0.067, 0.066, 0.07, 0.068, 0.069, 0.066, 0.067, 0.069, 0.069, 0.068]	[0.063, 0.063, 0.064, 0.064, 0.064, 0.063, 0.062, 0.061, 0.064, 0.062, 0.064, 0.064, 0.063, 0.061, 0.063]	[0.066, 0.062, 0.064, 0.062, 0.067, 0.064, 0.065, 0.065, 0.063, 0.066, 0.065, 0.063, 0.064, 0.066, 0.064]	[0.066, 0.066, 0.065, 0.066, 0.067, 0.067, 0.066, 0.065, 0.066, 0.067, 0.066, 0.067, 0.066, 0.066, 0.065]	[0.065, 0.069, 0.064, 0.067, 0.065, 0.066, 0.066, 0.067, 0.066, 0.067, 0.066, 0.065, 0.068, 0.067, 0.065]	[0.073, 0.072, 0.073, 0.072, 0.072, 0.072, 0.072, 0.072, 0.069, 0.071, 0.072, 0.072, 0.073, 0.07, 0.071]	[0.069, 0.068, 0.071, 0.07, 0.073, 0.073, 0.072, 0.073, 0.071, 0.074, 0.072, 0.07, 0.071, 0.073, 0.072]	[0.07, 0.071, 0.072, 0.071, 0.072, 0.072, 0.072, 0.071, 0.071, 0.072, 0.072, 0.071, 0.07, 0.07, 0.071]	[0.072, 0.072, 0.068, 0.072, 0.073, 0.071, 0.071, 0.071, 0.075, 0.073, 0.073, 0.07, 0.073, 0.073, 0.069]	[0.067, 0.067, 0.067, 0.068, 0.068, 0.069, 0.069, 0.067, 0.068, 0.067, 0.067, 0.067, 0.067, 0.066, 0.067]	[0.068, 0.068, 0.067, 0.069, 0.068, 0.068, 0.067, 0.073, 0.068, 0.068, 0.068, 0.069, 0.069, 0.069, 0.068]	[0.065, 0.065, 0.065, 0.065, 0.065, 0.064, 0.062, 0.065, 0.065, 0.065, 0.065, 0.066, 0.066, 0.065, 0.065]	[0.066, 0.065, 0.065, 0.066, 0.066, 0.065, 0.073, 0.066, 0.076, 0.066, 0.065, 0.065, 0.065, 0.065, 0.065]	[0.074, 0.074, 0.074, 0.074, 0.073, 0.074, 0.074, 0.072, 0.074, 0.073, 0.074, 0.074, 0.074, 0.072, 0.074]	[0.074, 0.074, 0.075, 0.075, 0.075, 0.077, 0.074, 0.075, 0.075, 0.075, 0.075, 0.074, 0.075, 0.075, 0.075]	[0.072, 0.073, 0.073, 0.072, 0.073, 0.074, 0.072, 0.073, 0.072, 0.072, 0.072, 0.074, 0.073, 0.073, 0.073]	[0.072, 0.072, 0.071, 0.072, 0.071, 0.072, 0.072, 0.071, 0.073, 0.071, 0.072, 0.073, 0.071, 0.072, 0.071]	[0.07, 0.07, 0.07, 0.07, 0.071, 0.071, 0.07, 0.068, 0.069, 0.07, 0.07, 0.07, 0.07, 0.069, 0.07]	[0.068, 0.068, 0.069, 0.069, 0.07, 0.069, 0.07, 0.069, 0.07, 0.07, 0.069, 0.069, 0.069, 0.068, 0.069]	[0.068, 0.068, 0.068, 0.068, 0.068, 0.069, 0.07, 0.068, 0.067, 0.066, 0.069, 0.069, 0.068, 0.068, 0.069]	[0.067, 0.07, 0.068, 0.068, 0.069, 0.068, 0.067, 0.069, 0.069, 0.068, 0.068, 0.069, 0.069, 0.065, 0.068]
2000-01-01 00:19:00	[0.073, 0.075, 0.075, 0.073, 0.073, 0.073, 0.074, 0.073, 0.078, 0.074, 0.074, 0.072, 0.073, 0.074, 0.074]	[0.074, 0.074, 0.074, 0.073, 0.075, 0.074, 0.075, 0.074, 0.073, 0.075, 0.074, 0.074, 0.073, 0.073, 0.074]	[0.066, 0.069, 0.067, 0.069, 0.066, 0.067, 0.068, 0.068, 0.069, 0.068, 0.068, 0.068, 0.069, 0.068, 0.069]	[0.068, 0.068, 0.067, 0.07, 0.07, 0.068, 0.069, 0.069, 0.068, 0.07, 0.069, 0.07, 0.07, 0.071, 0.069]	[0.064, 0.064, 0.065, 0.063, 0.065, 0.065, 0.063, 0.065, 0.063, 0.062, 0.064, 0.064, 0.064, 0.064, 0.063]	[0.067, 0.065, 0.067, 0.063, 0.065, 0.064, 0.065, 0.066, 0.065, 0.066, 0.064, 0.064, 0.067, 0.066, 0.062]	[0.066, 0.067, 0.067, 0.068, 0.067, 0.066, 0.066, 0.066, 0.067, 0.066, 0.067, 0.068, 0.065, 0.067, 0.067]	[0.066, 0.068, 0.068, 0.066, 0.067, 0.067, 0.066, 0.068, 0.067, 0.067, 0.067, 0.068, 0.067, 0.067, 0.07]	[0.075, 0.075, 0.073, 0.074, 0.074, 0.073, 0.074, 0.074, 0.075, 0.074, 0.074, 0.075, 0.074, 0.074, 0.072]	[0.075, 0.073, 0.076, 0.069, 0.073, 0.073, 0.075, 0.075, 0.073, 0.073, 0.074, 0.073, 0.077, 0.075, 0.073]	[0.073, 0.073, 0.073, 0.073, 0.072, 0.073, 0.072, 0.073, 0.072, 0.073, 0.074, 0.074, 0.073, 0.075, 0.075]	[0.072, 0.075, 0.075, 0.072, 0.075, 0.074, 0.072, 0.074, 0.074, 0.074, 0.07, 0.073, 0.073, 0.077, 0.074]	[0.067, 0.067, 0.069, 0.068, 0.068, 0.067, 0.068, 0.067, 0.068, 0.067, 0.068, 0.067, 0.069, 0.069, 0.067]	[0.069, 0.072, 0.068, 0.068, 0.067, 0.07, 0.07, 0.069, 0.068, 0.068, 0.068, 0.068, 0.068, 0.073, 0.069]	[0.066, 0.066, 0.066, 0.067, 0.066, 0.066, 0.066, 0.066, 0.066, 0.067, 0.063, 0.066, 0.066, 0.066, 0.067]	[0.067, 0.066, 0.067, 0.067, 0.067, 0.067, 0.067, 0.067, 0.066, 0.067, 0.066, 0.076, 0.067, 0.077, 0.067]	[0.075, 0.076, 0.076, 0.075, 0.075, 0.075, 0.074, 0.075, 0.076, 0.075, 0.075, 0.075, 0.076, 0.076, 0.075]	[0.077, 0.077, 0.077, 0.076, 0.077, 0.076, 0.076, 0.076, 0.076, 0.076, 0.078, 0.077, 0.077, 0.077, 0.076]	[0.074, 0.074, 0.075, 0.074, 0.074, 0.074, 0.075, 0.074, 0.074, 0.075, 0.074, 0.075, 0.075, 0.074, 0.075]	[0.073, 0.073, 0.074, 0.073, 0.073, 0.074, 0.075, 0.073, 0.073, 0.074, 0.074, 0.074, 0.074, 0.074, 0.073]	[0.071, 0.071, 0.07, 0.07, 0.072, 0.071, 0.071, 0.07, 0.07, 0.07, 0.071, 0.07, 0.072, 0.071, 0.07]	[0.07, 0.071, 0.07, 0.069, 0.07, 0.069, 0.07, 0.071, 0.07, 0.07, 0.07, 0.07, 0.07, 0.07, 0.07]	[0.069, 0.068, 0.069, 0.069, 0.069, 0.069, 0.07, 0.07, 0.069, 0.069, 0.069, 0.07, 0.07, 0.069, 0.07]	[0.069, 0.067, 0.07, 0.069, 0.069, 0.07, 0.07, 0.069, 0.068, 0.07, 0.069, 0.068, 0.071, 0.07, 0.07]
2000-01-01 00:24:00	[0.075, 0.075, 0.076, 0.076, 0.076, 0.076, 0.08, 0.075, 0.074, 0.076, 0.075, 0.075, 0.076, 0.077, 0.075]	[0.075, 0.076, 0.076, 0.076, 0.077, 0.077, 0.076, 0.076, 0.078, 0.075, 0.075, 0.076, 0.078, 0.076, 0.076]	[0.069, 0.069, 0.069, 0.067, 0.069, 0.069, 0.067, 0.068, 0.07, 0.069, 0.07, 0.07, 0.068, 0.069, 0.069]	[0.069, 0.069, 0.071, 0.069, 0.071, 0.071, 0.073, 0.07, 0.07, 0.068, 0.071, 0.069, 0.071, 0.07, 0.071]	[0.063, 0.066, 0.066, 0.064, 0.065, 0.064, 0.064, 0.064, 0.065, 0.064, 0.065, 0.063, 0.066, 0.064, 0.064]	[0.065, 0.065, 0.067, 0.068, 0.064, 0.065, 0.066, 0.065, 0.067, 0.067, 0.066, 0.068, 0.066, 0.068, 0.069]	[0.068, 0.067, 0.068, 0.065, 0.067, 0.066, 0.068, 0.067, 0.067, 0.068, 0.067, 0.067, 0.067, 0.068, 0.067]	[0.067, 0.067, 0.069, 0.068, 0.066, 0.067, 0.067, 0.067, 0.069, 0.07, 0.068, 0.068, 0.067, 0.066, 0.066]	[0.076, 0.077, 0.075, 0.075, 0.077, 0.077, 0.078, 0.076, 0.078, 0.077, 0.078, 0.077, 0.077, 0.077, 0.078]	[0.074, 0.077, 0.077, 0.076, 0.071, 0.076, 0.076, 0.075, 0.077, 0.078, 0.077, 0.077, 0.076, 0.078, 0.075]	[0.076, 0.075, 0.076, 0.076, 0.074, 0.075, 0.076, 0.076, 0.074, 0.076, 0.073, 0.076, 0.074, 0.076, 0.075]	[0.077, 0.076, 0.075, 0.075, 0.074, 0.078, 0.075, 0.074, 0.076, 0.076, 0.076, 0.077, 0.077, 0.072, 0.074]	[0.068, 0.069, 0.068, 0.068, 0.07, 0.069, 0.07, 0.068, 0.068, 0.069, 0.068, 0.068, 0.068, 0.068, 0.068]	[0.069, 0.069, 0.073, 0.069, 0.069, 0.068, 0.081, 0.07, 0.069, 0.069, 0.069, 0.069, 0.069, 0.069, 0.069]	[0.067, 0.067, 0.067, 0.067, 0.067, 0.068, 0.067, 0.065, 0.068, 0.068, 0.067, 0.068, 0.067, 0.068, 0.067]	[0.075, 0.069, 0.068, 0.068, 0.069, 0.079, 0.068, 0.068, 0.068, 0.068, 0.067, 0.068, 0.068, 0.069, 0.068]	[0.076, 0.076, 0.076, 0.076, 0.078, 0.076, 0.078, 0.077, 0.077, 0.077, 0.076, 0.077, 0.077, 0.077, 0.077]	[0.077, 0.08, 0.078, 0.078, 0.078, 0.078, 0.079, 0.078, 0.078, 0.078, 0.078, 0.079, 0.079, 0.079, 0.077]	[0.076, 0.077, 0.076, 0.076, 0.076, 0.077, 0.077, 0.076, 0.076, 0.078, 0.077, 0.076, 0.077, 0.077, 0.077]	[0.076, 0.075, 0.075, 0.075, 0.076, 0.076, 0.075, 0.077, 0.075, 0.075, 0.076, 0.076, 0.076, 0.076, 0.076]	[0.07, 0.072, 0.07, 0.072, 0.073, 0.071, 0.072, 0.072, 0.072, 0.072, 0.072, 0.072, 0.073, 0.071, 0.071]	[0.071, 0.071, 0.071, 0.072, 0.07, 0.072, 0.072, 0.071, 0.072, 0.072, 0.07, 0.071, 0.071, 0.071, 0.07]	[0.071, 0.07, 0.071, 0.072, 0.071, 0.07, 0.069, 0.072, 0.071, 0.071, 0.071, 0.07, 0.07, 0.072, 0.07]	[0.07, 0.07, 0.07, 0.071, 0.069, 0.071, 0.069, 0.072, 0.071, 0.072, 0.069, 0.072, 0.071, 0.071, 0.07]
2000-01-01 00:29:00	[0.078, 0.078, 0.077, 0.077, 0.077, 0.077, 0.078, 0.079, 0.077, 0.077, 0.082, 0.079, 0.077, 0.079, 0.079]	[0.078, 0.079, 0.08, 0.078, 0.08, 0.078, 0.077, 0.079, 0.078, 0.077, 0.079, 0.078, 0.08, 0.081, 0.079]	[0.069, 0.07, 0.07, 0.071, 0.07, 0.069, 0.067, 0.071, 0.068, 0.07, 0.07, 0.07, 0.07, 0.069, 0.069]	[0.071, 0.071, 0.071, 0.069, 0.071, 0.071, 0.072, 0.071, 0.07, 0.072, 0.07, 0.07, 0.073, 0.07, 0.072]	[0.065, 0.066, 0.065, 0.066, 0.064, 0.066, 0.066, 0.066, 0.068, 0.065, 0.064, 0.066, 0.067, 0.066, 0.066]	[0.069, 0.068, 0.066, 0.07, 0.068, 0.067, 0.064, 0.071, 0.068, 0.069, 0.069, 0.067, 0.068, 0.067, 0.065]	[0.07, 0.069, 0.068, 0.068, 0.07, 0.069, 0.069, 0.068, 0.067, 0.069, 0.067, 0.069, 0.067, 0.068, 0.068]	[0.069, 0.069, 0.071, 0.07, 0.069, 0.069, 0.069, 0.068, 0.07, 0.066, 0.068, 0.068, 0.068, 0.065, 0.069]	[0.08, 0.081, 0.077, 0.08, 0.079, 0.08, 0.08, 0.08, 0.079, 0.079, 0.079, 0.08, 0.08, 0.079, 0.079]	[0.081, 0.08, 0.079, 0.081, 0.078, 0.078, 0.079, 0.079, 0.081, 0.081, 0.079, 0.08, 0.081, 0.08, 0.075]	[0.077, 0.078, 0.078, 0.077, 0.078, 0.078, 0.079, 0.077, 0.077, 0.078, 0.077, 0.078, 0.076, 0.077, 0.076]	[0.079, 0.078, 0.078, 0.078, 0.075, 0.079, 0.078, 0.077, 0.079, 0.075, 0.078, 0.077, 0.079, 0.08, 0.079]	[0.068, 0.07, 0.068, 0.071, 0.069, 0.069, 0.069, 0.067, 0.07, 0.069, 0.068, 0.068, 0.069, 0.069, 0.068]	[0.069, 0.068, 0.069, 0.069, 0.071, 0.071, 0.07, 0.07, 0.07, 0.069, 0.07, 0.087, 0.074, 0.07, 0.07]	[0.068, 0.069, 0.067, 0.069, 0.069, 0.069, 0.069, 0.069, 0.069, 0.07, 0.069, 0.069, 0.069, 0.07, 0.069]	[0.071, 0.07, 0.07, 0.07, 0.07, 0.071, 0.07, 0.07, 0.07, 0.07, 0.07, 0.068, 0.079, 0.081, 0.07]	[0.079, 0.079, 0.078, 0.08, 0.078, 0.079, 0.079, 0.078, 0.079, 0.079, 0.079, 0.079, 0.079, 0.079, 0.079]	[0.081, 0.081, 0.08, 0.081, 0.081, 0.081, 0.081, 0.08, 0.081, 0.081, 0.08, 0.08, 0.081, 0.082, 0.081]	[0.079, 0.079, 0.079, 0.079, 0.079, 0.078, 0.08, 0.079, 0.078, 0.079, 0.079, 0.079, 0.079, 0.079, 0.079]	[0.079, 0.079, 0.078, 0.077, 0.078, 0.078, 0.078, 0.078, 0.077, 0.079, 0.079, 0.079, 0.078, 0.079, 0.078]	[0.074, 0.073, 0.072, 0.075, 0.073, 0.073, 0.074, 0.073, 0.072, 0.072, 0.071, 0.073, 0.073, 0.073, 0.073]	[0.072, 0.072, 0.072, 0.072, 0.072, 0.071, 0.072, 0.072, 0.073, 0.072, 0.072, 0.071, 0.072, 0.072, 0.071]	[0.069, 0.07, 0.072, 0.074, 0.072, 0.073, 0.072, 0.072, 0.072, 0.071, 0.072, 0.071, 0.072, 0.072, 0.072]	[0.074, 0.073, 0.073, 0.072, 0.072, 0.072, 0.073, 0.072, 0.07, 0.072, 0.072, 0.071, 0.071, 0.073, 0.072]
2000-01-01 00:34:00	[0.08, 0.081, 0.098, 0.079, 0.081, 0.081, 0.079, 0.079, 0.08, 0.079, 0.08, 0.08, 0.079, 0.081, 0.081]	[0.083, 0.081, 0.082, 0.082, 0.081, 0.08, 0.082, 0.082, 0.08, 0.083, 0.081, 0.082, 0.084, 0.082, 0.081]	[0.07, 0.07, 0.069, 0.072, 0.07, 0.069, 0.071, 0.071, 0.07, 0.068, 0.071, 0.071, 0.071, 0.072, 0.071]	[0.071, 0.072, 0.071, 0.074, 0.071, 0.07, 0.073, 0.072, 0.071, 0.072, 0.073, 0.072, 0.073, 0.073, 0.071]	[0.067, 0.068, 0.067, 0.067, 0.066, 0.067, 0.069, 0.067, 0.067, 0.063, 0.067, 0.066, 0.066, 0.067, 0.066]	[0.07, 0.069, 0.07, 0.069, 0.071, 0.064, 0.068, 0.07, 0.069, 0.069, 0.069, 0.071, 0.071, 0.068, 0.067]	[0.069, 0.069, 0.07, 0.07, 0.069, 0.067, 0.068, 0.068, 0.069, 0.07, 0.07, 0.07, 0.068, 0.069, 0.069]	[0.072, 0.07, 0.071, 0.07, 0.069, 0.071, 0.069, 0.07, 0.071, 0.069, 0.067, 0.069, 0.068, 0.07, 0.07]	[0.083, 0.084, 0.082, 0.083, 0.082, 0.083, 0.081, 0.082, 0.083, 0.081, 0.084, 0.081, 0.083, 0.083, 0.082]	[0.083, 0.083, 0.085, 0.083, 0.086, 0.078, 0.081, 0.085, 0.084, 0.083, 0.084, 0.083, 0.082, 0.081, 0.083]	[0.078, 0.081, 0.081, 0.081, 0.081, 0.08, 0.081, 0.08, 0.08, 0.08, 0.081, 0.082, 0.081, 0.081, 0.08]	[0.08, 0.082, 0.082, 0.081, 0.08, 0.083, 0.079, 0.081, 0.083, 0.081, 0.078, 0.083, 0.078, 0.08, 0.077]	[0.07, 0.069, 0.069, 0.069, 0.07, 0.069, 0.07, 0.069, 0.069, 0.069, 0.071, 0.069, 0.07, 0.069, 0.068]	[0.072, 0.084, 0.069, 0.07, 0.07, 0.07, 0.07, 0.069, 0.069, 0.07, 0.074, 0.07, 0.07, 0.071, 0.07]	[0.07, 0.071, 0.07, 0.072, 0.071, 0.071, 0.071, 0.071, 0.07, 0.07, 0.069, 0.071, 0.071, 0.071, 0.07]	[0.072, 0.071, 0.073, 0.072, 0.073, 0.073, 0.072, 0.072, 0.072, 0.08, 0.073, 0.083, 0.073, 0.073, 0.072]	[0.081, 0.081, 0.081, 0.081, 0.081, 0.08, 0.081, 0.08, 0.081, 0.08, 0.082, 0.081, 0.083, 0.081, 0.081]	[0.083, 0.083, 0.082, 0.083, 0.083, 0.083, 0.084, 0.083, 0.083, 0.084, 0.083, 0.083, 0.083, 0.083, 0.084]	[0.081, 0.081, 0.082, 0.082, 0.081, 0.081, 0.082, 0.082, 0.081, 0.081, 0.082, 0.082, 0.08, 0.081, 0.082]	[0.081, 0.081, 0.081, 0.081, 0.082, 0.08, 0.082, 0.081, 0.082, 0.081, 0.081, 0.082, 0.081, 0.081, 0.081]	[0.075, 0.074, 0.074, 0.074, 0.073, 0.074, 0.072, 0.074, 0.074, 0.073, 0.074, 0.073, 0.075, 0.074, 0.073]	[0.073, 0.073, 0.074, 0.072, 0.075, 0.073, 0.074, 0.074, 0.074, 0.074, 0.073, 0.074, 0.073, 0.073, 0.073]	[0.074, 0.072, 0.073, 0.074, 0.075, 0.075, 0.074, 0.074, 0.074, 0.074, 0.074, 0.074, 0.074, 0.073, 0.072]	[0.075, 0.072, 0.073, 0.074, 0.075, 0.074, 0.073, 0.073, 0.076, 0.073, 0.073, 0.075, 0.074, 0.075, 0.074]
2000-01-01 00:39:00	[0.084, 0.082, 0.084, 0.084, 0.103, 0.082, 0.083, 0.082, 0.083, 0.084, 0.082, 0.082, 0.083, 0.082, 0.083]	[0.087, 0.087, 0.085, 0.087, 0.085, 0.083, 0.085, 0.085, 0.085, 0.084, 0.086, 0.084, 0.085, 0.087, 0.085]	[0.07, 0.072, 0.071, 0.072, 0.071, 0.072, 0.072, 0.072, 0.07, 0.069, 0.072, 0.071, 0.072, 0.073, 0.071]	[0.072, 0.074, 0.072, 0.075, 0.074, 0.072, 0.074, 0.071, 0.074, 0.073, 0.073, 0.074, 0.074, 0.072, 0.074]	[0.07, 0.068, 0.066, 0.068, 0.069, 0.069, 0.067, 0.068, 0.067, 0.067, 0.069, 0.069, 0.068, 0.07, 0.068]	[0.071, 0.072, 0.068, 0.071, 0.071, 0.07, 0.072, 0.07, 0.071, 0.069, 0.073, 0.07, 0.068, 0.07, 0.07]	[0.069, 0.07, 0.068, 0.069, 0.071, 0.069, 0.07, 0.07, 0.071, 0.07, 0.07, 0.069, 0.07, 0.07, 0.069]	[0.073, 0.069, 0.071, 0.07, 0.07, 0.071, 0.07, 0.072, 0.07, 0.072, 0.071, 0.071, 0.071, 0.07, 0.07]	[0.087, 0.085, 0.084, 0.085, 0.086, 0.087, 0.086, 0.088, 0.086, 0.087, 0.087, 0.085, 0.087, 0.086, 0.085]	[0.088, 0.089, 0.087, 0.088, 0.088, 0.087, 0.09, 0.083, 0.089, 0.088, 0.086, 0.087, 0.081, 0.086, 0.084]	[0.084, 0.081, 0.083, 0.082, 0.084, 0.083, 0.083, 0.085, 0.084, 0.084, 0.084, 0.084, 0.084, 0.081, 0.082]	[0.083, 0.083, 0.085, 0.087, 0.084, 0.082, 0.079, 0.086, 0.083, 0.084, 0.084, 0.084, 0.085, 0.08, 0.083]	[0.071, 0.071, 0.07, 0.069, 0.07, 0.071, 0.069, 0.071, 0.071, 0.07, 0.069, 0.07, 0.069, 0.07, 0.069]	[0.07, 0.07, 0.071, 0.072, 0.075, 0.099, 0.07, 0.07, 0.07, 0.071, 0.071, 0.07, 0.071, 0.073, 0.072]	[0.074, 0.072, 0.072, 0.072, 0.071, 0.073, 0.072, 0.072, 0.073, 0.073, 0.073, 0.072, 0.072, 0.072, 0.072]	[0.075, 0.075, 0.075, 0.085, 0.084, 0.075, 0.075, 0.076, 0.075, 0.074, 0.075, 0.074, 0.075, 0.076, 0.074]	[0.083, 0.083, 0.082, 0.084, 0.084, 0.084, 0.083, 0.083, 0.082, 0.083, 0.083, 0.082, 0.083, 0.083, 0.084]	[0.086, 0.085, 0.086, 0.085, 0.087, 0.086, 0.085, 0.087, 0.086, 0.087, 0.086, 0.086, 0.086, 0.085, 0.087]	[0.085, 0.083, 0.083, 0.084, 0.084, 0.083, 0.085, 0.084, 0.084, 0.083, 0.084, 0.083, 0.084, 0.083, 0.082]	[0.083, 0.085, 0.083, 0.085, 0.085, 0.084, 0.085, 0.085, 0.086, 0.084, 0.083, 0.084, 0.083, 0.085, 0.084]	[0.075, 0.075, 0.073, 0.074, 0.076, 0.077, 0.072, 0.075, 0.076, 0.075, 0.076, 0.075, 0.075, 0.075, 0.075]	[0.075, 0.075, 0.074, 0.074, 0.075, 0.075, 0.074, 0.075, 0.075, 0.075, 0.074, 0.075, 0.074, 0.074, 0.074]	[0.076, 0.075, 0.076, 0.074, 0.075, 0.074, 0.073, 0.073, 0.076, 0.078, 0.075, 0.075, 0.075, 0.075, 0.075]	[0.077, 0.076, 0.074, 0.077, 0.076, 0.077, 0.076, 0.078, 0.076, 0.075, 0.075, 0.074, 0.074, 0.076, 0.076]
2000-01-01 00:44:00	[0.086, 0.085, 0.087, 0.087, 0.085, 0.085, 0.085, 0.086, 0.087, 0.086, 0.086, 0.085, 0.087, 0.106, 0.086]	[0.089, 0.088, 0.089, 0.091, 0.087, 0.09, 0.087, 0.088, 0.089, 0.089, 0.09, 0.09, 0.088, 0.088, 0.087]	[0.073, 0.073, 0.071, 0.073, 0.073, 0.072, 0.073, 0.071, 0.07, 0.071, 0.073, 0.073, 0.073, 0.074, 0.071]	[0.073, 0.073, 0.075, 0.076, 0.074, 0.073, 0.075, 0.075, 0.074, 0.074, 0.074, 0.074, 0.075, 0.076, 0.075]	[0.069, 0.07, 0.069, 0.069, 0.069, 0.069, 0.068, 0.069, 0.069, 0.07, 0.07, 0.07, 0.07, 0.072, 0.067]	[0.071, 0.068, 0.071, 0.072, 0.074, 0.072, 0.075, 0.074, 0.073, 0.074, 0.07, 0.071, 0.072, 0.073, 0.072]	[0.07, 0.071, 0.071, 0.071, 0.072, 0.07, 0.07, 0.07, 0.07, 0.07, 0.069, 0.07, 0.072, 0.071, 0.071]	[0.072, 0.073, 0.07, 0.075, 0.074, 0.075, 0.072, 0.074, 0.071, 0.072, 0.07, 0.071, 0.071, 0.074, 0.073]	[0.089, 0.09, 0.09, 0.089, 0.091, 0.09, 0.089, 0.088, 0.09, 0.09, 0.091, 0.09, 0.091, 0.089, 0.087]	[0.087, 0.091, 0.094, 0.091, 0.093, 0.092, 0.095, 0.091, 0.091, 0.089, 0.083, 0.092, 0.089, 0.092, 0.093]	[0.086, 0.087, 0.086, 0.087, 0.087, 0.088, 0.086, 0.086, 0.084, 0.085, 0.085, 0.087, 0.088, 0.084, 0.085]	[0.088, 0.086, 0.084, 0.088, 0.088, 0.088, 0.091, 0.088, 0.085, 0.087, 0.082, 0.087, 0.087, 0.087, 0.087]	[0.07, 0.072, 0.07, 0.071, 0.071, 0.07, 0.071, 0.07, 0.07, 0.07, 0.072, 0.07, 0.07, 0.071, 0.069]	[0.071, 0.072, 0.071, 0.073, 0.071, 0.071, 0.071, 0.072, 0.075, 0.072, 0.072, 0.098, 0.072, 0.071, 0.071]	[0.074, 0.074, 0.075, 0.073, 0.074, 0.074, 0.074, 0.074, 0.074, 0.074, 0.073, 0.075, 0.075, 0.075, 0.075]	[0.079, 0.078, 0.078, 0.078, 0.078, 0.078, 0.088, 0.077, 0.078, 0.086, 0.079, 0.079, 0.077, 0.078, 0.078]	[0.084, 0.086, 0.084, 0.084, 0.085, 0.084, 0.085, 0.084, 0.085, 0.085, 0.084, 0.085, 0.084, 0.085, 0.084]	[0.089, 0.089, 0.089, 0.089, 0.089, 0.089, 0.09, 0.089, 0.09, 0.089, 0.089, 0.089, 0.088, 0.088, 0.09]	[0.084, 0.086, 0.086, 0.086, 0.087, 0.086, 0.085, 0.086, 0.085, 0.086, 0.085, 0.085, 0.087, 0.085, 0.086]	[0.088, 0.089, 0.087, 0.09, 0.087, 0.086, 0.089, 0.087, 0.088, 0.088, 0.088, 0.087, 0.088, 0.087, 0.087]	[0.076, 0.076, 0.075, 0.076, 0.076, 0.075, 0.075, 0.075, 0.076, 0.076, 0.078, 0.076, 0.077, 0.074, 0.076]	[0.076, 0.076, 0.077, 0.075, 0.076, 0.077, 0.075, 0.076, 0.077, 0.075, 0.076, 0.077, 0.075, 0.077, 0.077]	[0.076, 0.074, 0.076, 0.077, 0.075, 0.078, 0.077, 0.076, 0.076, 0.077, 0.079, 0.076, 0.077, 0.076, 0.077]	[0.078, 0.078, 0.078, 0.08, 0.079, 0.08, 0.077, 0.076, 0.078, 0.075, 0.077, 0.077, 0.076, 0.078, 0.079]
2000-01-01 00:49:00	[0.089, 0.09, 0.089, 0.088, 0.088, 0.09, 0.088, 0.088, 0.088, 0.09, 0.089, 0.088, 0.09, 0.088, 0.101]	[0.091, 0.094, 0.092, 0.092, 0.095, 0.094, 0.093, 0.093, 0.091, 0.093, 0.094, 0.094, 0.092, 0.092, 0.093]	[0.074, 0.074, 0.071, 0.074, 0.074, 0.073, 0.074, 0.072, 0.072, 0.073, 0.075, 0.074, 0.073, 0.073, 0.074]	[0.077, 0.076, 0.076, 0.075, 0.077, 0.076, 0.075, 0.075, 0.075, 0.074, 0.077, 0.075, 0.076, 0.076, 0.077]	[0.07, 0.07, 0.07, 0.068, 0.072, 0.072, 0.071, 0.071, 0.071, 0.073, 0.071, 0.07, 0.071, 0.071, 0.07]	[0.073, 0.072, 0.074, 0.074, 0.071, 0.072, 0.075, 0.073, 0.076, 0.075, 0.074, 0.075, 0.074, 0.076, 0.073]	[0.071, 0.071, 0.071, 0.07, 0.071, 0.072, 0.073, 0.072, 0.07, 0.072, 0.073, 0.071, 0.074, 0.072, 0.072]	[0.072, 0.071, 0.074, 0.073, 0.074, 0.076, 0.075, 0.074, 0.073, 0.071, 0.073, 0.075, 0.075, 0.075, 0.073]	[0.091, 0.097, 0.092, 0.094, 0.096, 0.097, 0.096, 0.094, 0.092, 0.094, 0.093, 0.09, 0.095, 0.094, 0.095]	[0.091, 0.095, 0.097, 0.096, 0.086, 0.097, 0.099, 0.09, 0.094, 0.098, 0.094, 0.098, 0.098, 0.097, 0.096]	[0.089, 0.09, 0.086, 0.089, 0.09, 0.09, 0.089, 0.091, 0.088, 0.085, 0.092, 0.089, 0.087, 0.089, 0.091]	[0.088, 0.095, 0.09, 0.09, 0.082, 0.092, 0.089, 0.091, 0.091, 0.083, 0.092, 0.089, 0.09, 0.091, 0.091]	[0.071, 0.07, 0.07, 0.07, 0.07, 0.07, 0.072, 0.07, 0.071, 0.072, 0.07, 0.071, 0.071, 0.073, 0.071]	[0.073, 0.073, 0.072, 0.073, 0.073, 0.071, 0.072, 0.072, 0.073, 0.077, 0.072, 0.072, 0.073, 0.072, 0.076]	[0.076, 0.076, 0.076, 0.075, 0.076, 0.077, 0.076, 0.076, 0.075, 0.075, 0.077, 0.076, 0.076, 0.075, 0.077]	[0.081, 0.091, 0.089, 0.081, 0.082, 0.082, 0.081, 0.082, 0.082, 0.082, 0.08, 0.081, 0.081, 0.081, 0.082]	[0.085, 0.087, 0.087, 0.086, 0.086, 0.086, 0.087, 0.087, 0.087, 0.087, 0.087, 0.086, 0.086, 0.086, 0.086]	[0.092, 0.093, 0.094, 0.093, 0.094, 0.092, 0.092, 0.093, 0.092, 0.093, 0.093, 0.092, 0.092, 0.093, 0.093]	[0.087, 0.088, 0.087, 0.088, 0.087, 0.086, 0.088, 0.088, 0.087, 0.086, 0.088, 0.087, 0.087, 0.089, 0.086]	[0.092, 0.092, 0.091, 0.092, 0.092, 0.093, 0.092, 0.092, 0.092, 0.091, 0.092, 0.094, 0.091, 0.092, 0.09]	[0.076, 0.081, 0.075, 0.078, 0.078, 0.078, 0.077, 0.077, 0.077, 0.075, 0.077, 0.076, 0.077, 0.08, 0.076]	[0.077, 0.077, 0.078, 0.078, 0.077, 0.078, 0.077, 0.078, 0.076, 0.077, 0.076, 0.077, 0.078, 0.078, 0.078]	[0.078, 0.078, 0.077, 0.079, 0.079, 0.079, 0.078, 0.079, 0.075, 0.078, 0.078, 0.079, 0.078, 0.079, 0.077]	[0.08, 0.08, 0.077, 0.081, 0.08, 0.082, 0.077, 0.078, 0.081, 0.079, 0.079, 0.079, 0.082, 0.081, 0.081]
2000-01-01 00:54:00	[0.091, 0.094, 0.093, 0.092, 0.092, 0.103, 0.094, 0.09, 0.092, 0.092, 0.091, 0.092, 0.094, 0.091, 0.093]	[0.097, 0.095, 0.097, 0.097, 0.098, 0.098, 0.097, 0.096, 0.097, 0.1, 0.099, 0.096, 0.098, 0.098, 0.098]	[0.072, 0.075, 0.073, 0.073, 0.075, 0.074, 0.076, 0.076, 0.075, 0.075, 0.074, 0.075, 0.074, 0.074, 0.075]	[0.077, 0.075, 0.077, 0.076, 0.077, 0.079, 0.078, 0.076, 0.078, 0.078, 0.078, 0.077, 0.078, 0.076, 0.075]	[0.072, 0.073, 0.072, 0.072, 0.073, 0.073, 0.075, 0.072, 0.071, 0.072, 0.072, 0.073, 0.071, 0.07, 0.067]	[0.075, 0.075, 0.077, 0.075, 0.077, 0.074, 0.077, 0.075, 0.077, 0.074, 0.075, 0.077, 0.075, 0.076, 0.076]	[0.074, 0.071, 0.071, 0.073, 0.073, 0.068, 0.073, 0.074, 0.074, 0.072, 0.073, 0.073, 0.073, 0.073, 0.073]	[0.074, 0.075, 0.075, 0.076, 0.075, 0.074, 0.073, 0.077, 0.073, 0.077, 0.077, 0.077, 0.078, 0.079, 0.075]	[0.098, 0.098, 0.097, 0.1, 0.094, 0.096, 0.096, 0.096, 0.097, 0.1, 0.101, 0.098, 0.096, 0.095, 0.1]	[0.102, 0.1, 0.101, 0.099, 0.097, 0.089, 0.101, 0.095, 0.103, 0.103, 0.101, 0.101, 0.094, 0.102, 0.101]	[0.095, 0.09, 0.092, 0.092, 0.093, 0.09, 0.091, 0.09, 0.094, 0.092, 0.092, 0.092, 0.092, 0.093, 0.095]	[0.093, 0.092, 0.094, 0.096, 0.094, 0.094, 0.096, 0.094, 0.087, 0.094, 0.096, 0.085, 0.094, 0.097, 0.096]	[0.071, 0.072, 0.071, 0.072, 0.072, 0.071, 0.072, 0.071, 0.07, 0.071, 0.071, 0.073, 0.072, 0.07, 0.071]	[0.073, 0.077, 0.072, 0.074, 0.073, 0.073, 0.073, 0.073, 0.073, 0.073, 0.073, 0.074, 0.075, 0.077, 0.071]	[0.079, 0.078, 0.077, 0.078, 0.079, 0.077, 0.078, 0.077, 0.078, 0.077, 0.078, 0.077, 0.077, 0.078, 0.079]	[0.084, 0.085, 0.085, 0.085, 0.084, 0.084, 0.086, 0.093, 0.085, 0.085, 0.085, 0.085, 0.085, 0.095, 0.083]	[0.088, 0.088, 0.087, 0.089, 0.089, 0.088, 0.089, 0.089, 0.088, 0.087, 0.088, 0.089, 0.087, 0.087, 0.087]	[0.097, 0.096, 0.096, 0.095, 0.096, 0.097, 0.097, 0.097, 0.095, 0.096, 0.097, 0.096, 0.097, 0.096, 0.097]	[0.091, 0.089, 0.089, 0.089, 0.09, 0.089, 0.089, 0.089, 0.09, 0.088, 0.091, 0.089, 0.091, 0.09, 0.091]	[0.097, 0.097, 0.095, 0.095, 0.097, 0.098, 0.098, 0.097, 0.097, 0.095, 0.096, 0.097, 0.098, 0.097, 0.096]	[0.078, 0.078, 0.077, 0.078, 0.078, 0.078, 0.078, 0.076, 0.077, 0.078, 0.078, 0.079, 0.079, 0.076, 0.071]	[0.08, 0.081, 0.081, 0.077, 0.075, 0.079, 0.08, 0.079, 0.079, 0.08, 0.078, 0.08, 0.079, 0.078, 0.08]	[0.076, 0.078, 0.08, 0.077, 0.079, 0.079, 0.084, 0.078, 0.08, 0.081, 0.078, 0.079, 0.078, 0.079, 0.08]	[0.081, 0.083, 0.084, 0.084, 0.081, 0.083, 0.086, 0.08, 0.082, 0.083, 0.084, 0.084, 0.083, 0.084, 0.081]
2000-01-01 00:59:00	[0.098, 0.095, 0.097, 0.098, 0.096, 0.097, 0.096, 0.098, 0.116, 0.099, 0.097, 0.096, 0.096, 0.095, 0.094]	[0.101, 0.102, 0.102, 0.106, 0.102, 0.103, 0.103, 0.102, 0.103, 0.104, 0.104, 0.104, 0.103, 0.1, 0.101]	[0.075, 0.076, 0.076, 0.073, 0.076, 0.076, 0.077, 0.075, 0.075, 0.076, 0.075, 0.077, 0.075, 0.076, 0.075]	[0.08, 0.079, 0.078, 0.078, 0.077, 0.08, 0.079, 0.078, 0.081, 0.08, 0.076, 0.079, 0.079, 0.077, 0.078]	[0.074, 0.073, 0.073, 0.073, 0.074, 0.077, 0.073, 0.074, 0.07, 0.075, 0.073, 0.073, 0.073, 0.073, 0.074]	[0.077, 0.08, 0.078, 0.076, 0.079, 0.08, 0.079, 0.077, 0.079, 0.075, 0.077, 0.078, 0.079, 0.078, 0.078]	[0.072, 0.073, 0.074, 0.074, 0.071, 0.074, 0.075, 0.075, 0.075, 0.074, 0.069, 0.075, 0.073, 0.074, 0.075]	[0.077, 0.077, 0.078, 0.078, 0.075, 0.076, 0.079, 0.077, 0.079, 0.078, 0.075, 0.077, 0.077, 0.079, 0.077]	[0.099, 0.104, 0.102, 0.102, 0.1, 0.103, 0.099, 0.102, 0.103, 0.104, 0.102, 0.102, 0.099, 0.102, 0.104]	[0.108, 0.11, 0.109, 0.094, 0.107, 0.106, 0.102, 0.107, 0.109, 0.107, 0.099, 0.105, 0.109, 0.106, 0.097]	[0.095, 0.092, 0.095, 0.097, 0.096, 0.096, 0.096, 0.098, 0.095, 0.097, 0.095, 0.097, 0.095, 0.097, 0.093]	[0.099, 0.098, 0.103, 0.1, 0.09, 0.1, 0.097, 0.099, 0.099, 0.1, 0.09, 0.097, 0.099, 0.1, 0.099]	[0.072, 0.072, 0.071, 0.07, 0.074, 0.074, 0.071, 0.072, 0.071, 0.074, 0.072, 0.071, 0.071, 0.073, 0.073]	[0.075, 0.079, 0.075, 0.075, 0.074, 0.075, 0.074, 0.073, 0.074, 0.075, 0.076, 0.075, 0.074, 0.085, 0.074]	[0.079, 0.08, 0.079, 0.081, 0.079, 0.079, 0.08, 0.081, 0.081, 0.08, 0.078, 0.08, 0.079, 0.08, 0.079]	[0.098, 0.09, 0.098, 0.088, 0.089, 0.09, 0.088, 0.089, 0.089, 0.089, 0.089, 0.089, 0.088, 0.087, 0.089]	[0.089, 0.09, 0.09, 0.09, 0.09, 0.09, 0.089, 0.089, 0.089, 0.089, 0.09, 0.09, 0.091, 0.089, 0.09]	[0.101, 0.103, 0.1, 0.102, 0.101, 0.1, 0.101, 0.102, 0.1, 0.101, 0.101, 0.099, 0.098, 0.1, 0.101]	[0.091, 0.091, 0.091, 0.091, 0.092, 0.092, 0.091, 0.093, 0.091, 0.092, 0.092, 0.091, 0.091, 0.091, 0.092]	[0.103, 0.104, 0.102, 0.102, 0.102, 0.103, 0.104, 0.102, 0.101, 0.1, 0.102, 0.103, 0.103, 0.1, 0.101]	[0.079, 0.075, 0.078, 0.08, 0.078, 0.077, 0.077, 0.079, 0.079, 0.08, 0.078, 0.079, 0.078, 0.077, 0.079]	[0.082, 0.081, 0.082, 0.08, 0.082, 0.078, 0.081, 0.081, 0.081, 0.082, 0.08, 0.079, 0.081, 0.081, 0.081]	[0.081, 0.08, 0.079, 0.08, 0.079, 0.077, 0.08, 0.08, 0.081, 0.081, 0.08, 0.079, 0.08, 0.078, 0.08]	[0.086, 0.086, 0.085, 0.084, 0.083, 0.089, 0.087, 0.085, 0.087, 0.085, 0.085, 0.083, 0.086, 0.086, 0.087]
2000-01-01 01:04:00	[0.098, 0.1, 0.102, 0.1, 0.099, 0.101, 0.102, 0.098, 0.1, 0.1, 0.11, 0.102, 0.102, 0.102, 0.1]	[0.107, 0.107, 0.109, 0.108, 0.106, 0.111, 0.11, 0.11, 0.108, 0.11, 0.107, 0.109, 0.109, 0.106, 0.11]	[0.074, 0.078, 0.076, 0.076, 0.078, 0.078, 0.077, 0.078, 0.078, 0.076, 0.078, 0.076, 0.076, 0.078, 0.077]	[0.08, 0.08, 0.08, 0.08, 0.079, 0.08, 0.078, 0.08, 0.081, 0.081, 0.081, 0.081, 0.08, 0.082, 0.082]	[0.075, 0.075, 0.075, 0.074, 0.073, 0.076, 0.077, 0.075, 0.075, 0.076, 0.075, 0.074, 0.076, 0.075, 0.079]	[0.079, 0.081, 0.082, 0.078, 0.081, 0.079, 0.078, 0.08, 0.083, 0.08, 0.079, 0.08, 0.082, 0.082, 0.08]	[0.076, 0.075, 0.074, 0.077, 0.076, 0.074, 0.075, 0.076, 0.072, 0.076, 0.077, 0.074, 0.075, 0.075, 0.074]	[0.078, 0.076, 0.081, 0.076, 0.079, 0.079, 0.08, 0.079, 0.078, 0.076, 0.079, 0.08, 0.074, 0.08, 0.082]	[0.106, 0.101, 0.102, 0.103, 0.108, 0.107, 0.108, 0.104, 0.108, 0.107, 0.107, 0.106, 0.106, 0.105, 0.107]	[0.112, 0.115, 0.115, 0.097, 0.106, 0.115, 0.113, 0.102, 0.113, 0.111, 0.103, 0.113, 0.111, 0.115, 0.112]	[0.1, 0.096, 0.097, 0.098, 0.1, 0.094, 0.099, 0.1, 0.098, 0.101, 0.098, 0.099, 0.098, 0.101, 0.098]	[0.104, 0.101, 0.103, 0.094, 0.103, 0.105, 0.105, 0.103, 0.104, 0.095, 0.101, 0.106, 0.108, 0.103, 0.105]	[0.073, 0.075, 0.072, 0.072, 0.072, 0.072, 0.074, 0.073, 0.074, 0.072, 0.072, 0.073, 0.073, 0.072, 0.074]	[0.074, 0.073, 0.08, 0.076, 0.075, 0.075, 0.076, 0.075, 0.077, 0.077, 0.077, 0.079, 0.075, 0.076, 0.075]	[0.082, 0.081, 0.081, 0.08, 0.083, 0.082, 0.081, 0.082, 0.081, 0.083, 0.08, 0.081, 0.081, 0.082, 0.081]	[0.092, 0.093, 0.092, 0.095, 0.093, 0.094, 0.092, 0.095, 0.091, 0.094, 0.092, 0.094, 0.102, 0.101, 0.094]	[0.091, 0.092, 0.09, 0.093, 0.091, 0.091, 0.092, 0.092, 0.092, 0.09, 0.092, 0.091, 0.091, 0.092, 0.092]	[0.106, 0.104, 0.105, 0.106, 0.105, 0.105, 0.105, 0.105, 0.105, 0.104, 0.105, 0.104, 0.106, 0.104, 0.106]	[0.095, 0.093, 0.094, 0.094, 0.093, 0.093, 0.093, 0.094, 0.092, 0.094, 0.094, 0.094, 0.094, 0.091, 0.092]	[0.106, 0.108, 0.106, 0.108, 0.109, 0.109, 0.107, 0.107, 0.108, 0.107, 0.107, 0.106, 0.109, 0.108, 0.106]	[0.08, 0.079, 0.078, 0.079, 0.08, 0.082, 0.082, 0.079, 0.08, 0.083, 0.08, 0.079, 0.08, 0.08, 0.078]	[0.084, 0.08, 0.083, 0.082, 0.082, 0.085, 0.083, 0.083, 0.08, 0.082, 0.082, 0.084, 0.084, 0.083, 0.084]	[0.082, 0.082, 0.082, 0.082, 0.081, 0.081, 0.082, 0.081, 0.081, 0.082, 0.083, 0.08, 0.082, 0.081, 0.079]	[0.09, 0.089, 0.09, 0.088, 0.09, 0.091, 0.087, 0.088, 0.089, 0.089, 0.086, 0.088, 0.089, 0.089, 0.09]
2000-01-01 01:09:00	[0.105, 0.102, 0.101, 0.104, 0.106, 0.105, 0.114, 0.104, 0.104, 0.106, 0.103, 0.103, 0.106, 0.104, 0.102]	[0.112, 0.115, 0.112, 0.116, 0.118, 0.114, 0.115, 0.114, 0.115, 0.116, 0.113, 0.114, 0.114, 0.113, 0.114]	[0.079, 0.078, 0.08, 0.079, 0.077, 0.077, 0.079, 0.075, 0.079, 0.077, 0.08, 0.077, 0.077, 0.077, 0.078]	[0.082, 0.083, 0.083, 0.082, 0.084, 0.08, 0.081, 0.081, 0.082, 0.081, 0.082, 0.08, 0.084, 0.082, 0.081]	[0.08, 0.075, 0.076, 0.075, 0.076, 0.077, 0.07, 0.077, 0.077, 0.078, 0.077, 0.077, 0.072, 0.077, 0.075]	[0.084, 0.083, 0.079, 0.085, 0.085, 0.082, 0.079, 0.08, 0.084, 0.08, 0.084, 0.083, 0.084, 0.084, 0.082]	[0.077, 0.076, 0.075, 0.076, 0.076, 0.074, 0.076, 0.073, 0.076, 0.075, 0.077, 0.078, 0.075, 0.077, 0.075]	[0.081, 0.081, 0.08, 0.078, 0.082, 0.083, 0.082, 0.082, 0.081, 0.081, 0.081, 0.074, 0.08, 0.081, 0.078]	[0.111, 0.105, 0.111, 0.109, 0.11, 0.111, 0.11, 0.112, 0.109, 0.111, 0.11, 0.108, 0.107, 0.113, 0.11]	[0.113, 0.115, 0.117, 0.118, 0.109, 0.105, 0.116, 0.1, 0.119, 0.115, 0.116, 0.108, 0.118, 0.118, 0.116]	[0.102, 0.101, 0.1, 0.101, 0.101, 0.103, 0.099, 0.097, 0.102, 0.099, 0.103, 0.1, 0.099, 0.102, 0.103]	[0.11, 0.11, 0.107, 0.099, 0.108, 0.11, 0.109, 0.109, 0.108, 0.109, 0.112, 0.099, 0.108, 0.108, 0.106]	[0.075, 0.075, 0.073, 0.075, 0.073, 0.073, 0.073, 0.072, 0.074, 0.076, 0.073, 0.073, 0.072, 0.075, 0.073]	[0.078, 0.092, 0.077, 0.078, 0.076, 0.078, 0.075, 0.077, 0.077, 0.077, 0.076, 0.076, 0.076, 0.081, 0.076]	[0.084, 0.082, 0.082, 0.082, 0.082, 0.082, 0.082, 0.083, 0.082, 0.082, 0.085, 0.084, 0.082, 0.084, 0.085]	[0.097, 0.098, 0.098, 0.099, 0.099, 0.097, 0.098, 0.099, 0.106, 0.098, 0.107, 0.099, 0.098, 0.098, 0.098]	[0.094, 0.093, 0.093, 0.092, 0.093, 0.093, 0.092, 0.093, 0.092, 0.094, 0.093, 0.092, 0.091, 0.094, 0.094]	[0.106, 0.106, 0.108, 0.108, 0.108, 0.107, 0.108, 0.108, 0.106, 0.109, 0.109, 0.108, 0.107, 0.108, 0.109]	[0.095, 0.094, 0.094, 0.095, 0.095, 0.094, 0.095, 0.095, 0.095, 0.094, 0.096, 0.096, 0.095, 0.097, 0.095]	[0.11, 0.109, 0.111, 0.11, 0.109, 0.109, 0.109, 0.108, 0.111, 0.112, 0.111, 0.11, 0.112, 0.108, 0.109]	[0.08, 0.08, 0.081, 0.081, 0.079, 0.078, 0.079, 0.082, 0.08, 0.082, 0.08, 0.079, 0.079, 0.081, 0.082]	[0.085, 0.085, 0.086, 0.086, 0.086, 0.085, 0.087, 0.085, 0.085, 0.084, 0.086, 0.085, 0.086, 0.085, 0.086]	[0.082, 0.082, 0.084, 0.077, 0.081, 0.082, 0.082, 0.082, 0.082, 0.083, 0.081, 0.083, 0.081, 0.076, 0.082]	[0.094, 0.089, 0.093, 0.096, 0.091, 0.094, 0.094, 0.092, 0.092, 0.094, 0.095, 0.093, 0.093, 0.093, 0.089]
2000-01-01 01:14:00	[0.106, 0.106, 0.108, 0.11, 0.108, 0.106, 0.11, 0.12, 0.107, 0.109, 0.109, 0.109, 0.105, 0.108, 0.108]	[0.118, 0.116, 0.116, 0.119, 0.12, 0.117, 0.119, 0.12, 0.121, 0.118, 0.118, 0.122, 0.117, 0.12, 0.119]	[0.078, 0.079, 0.078, 0.078, 0.079, 0.08, 0.08, 0.081, 0.078, 0.079, 0.08, 0.076, 0.08, 0.081, 0.08]	[0.081, 0.085, 0.086, 0.085, 0.084, 0.084, 0.084, 0.083, 0.083, 0.083, 0.083, 0.084, 0.083, 0.082, 0.083]	[0.071, 0.076, 0.078, 0.079, 0.077, 0.078, 0.08, 0.079, 0.082, 0.077, 0.077, 0.08, 0.077, 0.077, 0.08]	[0.087, 0.084, 0.083, 0.08, 0.086, 0.082, 0.085, 0.085, 0.083, 0.088, 0.085, 0.087, 0.087, 0.085, 0.086]	[0.078, 0.077, 0.077, 0.078, 0.078, 0.075, 0.077, 0.076, 0.076, 0.08, 0.075, 0.079, 0.077, 0.077, 0.076]	[0.082, 0.079, 0.083, 0.084, 0.081, 0.084, 0.084, 0.081, 0.083, 0.086, 0.083, 0.083, 0.08, 0.084, 0.086]	[0.111, 0.116, 0.114, 0.116, 0.117, 0.114, 0.116, 0.113, 0.113, 0.115, 0.106, 0.113, 0.114, 0.114, 0.113]	[0.119, 0.11, 0.118, 0.117, 0.116, 0.101, 0.107, 0.116, 0.119, 0.119, 0.11, 0.12, 0.114, 0.118, 0.119]	[0.104, 0.101, 0.102, 0.103, 0.104, 0.103, 0.102, 0.105, 0.101, 0.101, 0.097, 0.101, 0.103, 0.101, 0.102]	[0.111, 0.102, 0.114, 0.111, 0.11, 0.112, 0.114, 0.116, 0.112, 0.113, 0.111, 0.115, 0.102, 0.112, 0.113]	[0.074, 0.074, 0.074, 0.076, 0.073, 0.074, 0.077, 0.073, 0.074, 0.074, 0.075, 0.075, 0.074, 0.074, 0.073]	[0.082, 0.078, 0.077, 0.078, 0.078, 0.078, 0.08, 0.08, 0.079, 0.078, 0.078, 0.078, 0.078, 0.078, 0.077]	[0.085, 0.083, 0.084, 0.084, 0.087, 0.084, 0.083, 0.087, 0.083, 0.086, 0.085, 0.086, 0.084, 0.084, 0.083]	[0.101, 0.102, 0.101, 0.102, 0.101, 0.108, 0.101, 0.111, 0.102, 0.101, 0.1, 0.102, 0.102, 0.103, 0.101]	[0.092, 0.094, 0.094, 0.095, 0.094, 0.094, 0.095, 0.094, 0.094, 0.095, 0.094, 0.093, 0.096, 0.092, 0.095]	[0.11, 0.11, 0.111, 0.111, 0.11, 0.111, 0.109, 0.11, 0.109, 0.111, 0.11, 0.108, 0.109, 0.111, 0.11]	[0.098, 0.096, 0.097, 0.096, 0.097, 0.096, 0.097, 0.097, 0.096, 0.097, 0.096, 0.097, 0.096, 0.097, 0.095]	[0.113, 0.112, 0.114, 0.112, 0.112, 0.114, 0.113, 0.113, 0.111, 0.111, 0.114, 0.111, 0.113, 0.111, 0.111]	[0.08, 0.079, 0.081, 0.081, 0.081, 0.076, 0.082, 0.08, 0.081, 0.081, 0.081, 0.081, 0.083, 0.076, 0.083]	[0.088, 0.088, 0.089, 0.087, 0.089, 0.087, 0.087, 0.089, 0.089, 0.088, 0.086, 0.087, 0.087, 0.089, 0.091]	[0.08, 0.081, 0.081, 0.081, 0.085, 0.083, 0.084, 0.084, 0.084, 0.084, 0.082, 0.085, 0.081, 0.081, 0.08]	[0.095, 0.091, 0.102, 0.098, 0.097, 0.095, 0.098, 0.098, 0.095, 0.098, 0.097, 0.095, 0.095, 0.093, 0.096]
2000-01-01 01:19:00	[0.114, 0.113, 0.111, 0.11, 0.112, 0.111, 0.113, 0.131, 0.111, 0.113, 0.114, 0.109, 0.11, 0.111, 0.108]	[0.121, 0.123, 0.12, 0.12, 0.122, 0.122, 0.123, 0.119, 0.119, 0.12, 0.124, 0.125, 0.123, 0.121, 0.122]	[0.08, 0.077, 0.08, 0.081, 0.08, 0.082, 0.079, 0.081, 0.082, 0.08, 0.082, 0.081, 0.08, 0.081, 0.082]	[0.087, 0.083, 0.086, 0.086, 0.085, 0.085, 0.086, 0.085, 0.084, 0.086, 0.087, 0.085, 0.086, 0.086, 0.088]	[0.081, 0.077, 0.081, 0.08, 0.079, 0.079, 0.081, 0.082, 0.084, 0.08, 0.072, 0.081, 0.081, 0.08, 0.079]	[0.089, 0.09, 0.086, 0.089, 0.089, 0.09, 0.09, 0.087, 0.085, 0.088, 0.088, 0.085, 0.084, 0.089, 0.087]	[0.079, 0.079, 0.077, 0.079, 0.08, 0.076, 0.08, 0.077, 0.079, 0.076, 0.081, 0.077, 0.076, 0.08, 0.078]	[0.083, 0.084, 0.082, 0.085, 0.086, 0.088, 0.086, 0.087, 0.086, 0.083, 0.079, 0.084, 0.085, 0.086, 0.083]	[0.118, 0.119, 0.118, 0.121, 0.12, 0.118, 0.118, 0.121, 0.118, 0.113, 0.116, 0.121, 0.122, 0.118, 0.117]	[0.112, 0.122, 0.12, 0.122, 0.116, 0.118, 0.122, 0.119, 0.121, 0.106, 0.11, 0.101, 0.118, 0.117, 0.119]	[0.104, 0.105, 0.105, 0.105, 0.106, 0.103, 0.103, 0.101, 0.104, 0.098, 0.102, 0.104, 0.106, 0.104, 0.106]	[0.114, 0.118, 0.105, 0.118, 0.113, 0.116, 0.117, 0.116, 0.113, 0.114, 0.104, 0.114, 0.114, 0.115, 0.113]	[0.075, 0.075, 0.074, 0.075, 0.075, 0.075, 0.074, 0.078, 0.075, 0.077, 0.073, 0.074, 0.077, 0.075, 0.076]	[0.079, 0.084, 0.079, 0.078, 0.08, 0.08, 0.077, 0.089, 0.079, 0.081, 0.079, 0.08, 0.08, 0.079, 0.078]	[0.086, 0.086, 0.085, 0.085, 0.086, 0.086, 0.088, 0.085, 0.085, 0.087, 0.088, 0.085, 0.086, 0.089, 0.087]	[0.102, 0.112, 0.103, 0.103, 0.105, 0.103, 0.103, 0.104, 0.104, 0.104, 0.103, 0.102, 0.111, 0.103, 0.103]	[0.096, 0.095, 0.093, 0.097, 0.096, 0.096, 0.095, 0.097, 0.095, 0.096, 0.095, 0.096, 0.097, 0.095, 0.095]	[0.11, 0.111, 0.111, 0.11, 0.11, 0.111, 0.111, 0.111, 0.11, 0.109, 0.111, 0.111, 0.111, 0.111, 0.112]	[0.099, 0.098, 0.096, 0.098, 0.098, 0.098, 0.099, 0.098, 0.097, 0.098, 0.099, 0.097, 0.098, 0.099, 0.098]	[0.115, 0.114, 0.114, 0.113, 0.11, 0.111, 0.112, 0.112, 0.112, 0.112, 0.113, 0.115, 0.114, 0.114, 0.113]	[0.081, 0.08, 0.081, 0.079, 0.077, 0.083, 0.084, 0.084, 0.081, 0.082, 0.081, 0.082, 0.081, 0.083, 0.082]	[0.087, 0.086, 0.093, 0.093, 0.088, 0.09, 0.09, 0.09, 0.091, 0.09, 0.091, 0.09, 0.09, 0.091, 0.094]	[0.081, 0.089, 0.08, 0.084, 0.081, 0.085, 0.083, 0.085, 0.082, 0.084, 0.085, 0.084, 0.084, 0.085, 0.085]	[0.097, 0.103, 0.1, 0.105, 0.101, 0.101, 0.1, 0.104, 0.096, 0.103, 0.097, 0.101, 0.096, 0.098, 0.102]
2000-01-01 01:24:00	[0.116, 0.117, 0.116, 0.119, 0.137, 0.117, 0.116, 0.118, 0.118, 0.116, 0.117, 0.112, 0.113, 0.113, 0.118]	[0.125, 0.122, 0.124, 0.126, 0.123, 0.125, 0.124, 0.122, 0.124, 0.121, 0.125, 0.122, 0.121, 0.123, 0.127]	[0.084, 0.081, 0.083, 0.082, 0.081, 0.083, 0.081, 0.081, 0.083, 0.082, 0.082, 0.079, 0.084, 0.083, 0.081]	[0.088, 0.088, 0.09, 0.089, 0.087, 0.087, 0.087, 0.087, 0.088, 0.088, 0.088, 0.086, 0.085, 0.088, 0.089]	[0.081, 0.083, 0.083, 0.086, 0.08, 0.083, 0.075, 0.082, 0.083, 0.082, 0.083, 0.081, 0.082, 0.083, 0.082]	[0.088, 0.088, 0.094, 0.092, 0.091, 0.091, 0.087, 0.091, 0.083, 0.091, 0.093, 0.092, 0.09, 0.093, 0.093]	[0.079, 0.08, 0.081, 0.081, 0.08, 0.079, 0.08, 0.079, 0.08, 0.08, 0.081, 0.079, 0.08, 0.076, 0.08]	[0.089, 0.081, 0.088, 0.087, 0.089, 0.087, 0.088, 0.091, 0.088, 0.086, 0.087, 0.087, 0.087, 0.084, 0.09]	[0.123, 0.123, 0.121, 0.122, 0.124, 0.124, 0.119, 0.116, 0.125, 0.122, 0.122, 0.121, 0.123, 0.123, 0.122]	[0.119, 0.104, 0.121, 0.119, 0.122, 0.122, 0.118, 0.109, 0.122, 0.112, 0.118, 0.122, 0.119, 0.122, 0.114]	[0.106, 0.103, 0.105, 0.108, 0.105, 0.106, 0.106, 0.104, 0.101, 0.107, 0.105, 0.106, 0.108, 0.105, 0.108]	[0.118, 0.105, 0.119, 0.116, 0.114, 0.122, 0.116, 0.116, 0.118, 0.115, 0.114, 0.117, 0.114, 0.106, 0.117]	[0.076, 0.079, 0.075, 0.077, 0.076, 0.076, 0.076, 0.079, 0.077, 0.075, 0.075, 0.076, 0.075, 0.075, 0.076]	[0.08, 0.082, 0.082, 0.08, 0.081, 0.08, 0.081, 0.083, 0.081, 0.081, 0.081, 0.085, 0.083, 0.08, 0.081]	[0.087, 0.087, 0.09, 0.091, 0.087, 0.088, 0.087, 0.086, 0.089, 0.089, 0.09, 0.087, 0.087, 0.087, 0.089]	[0.104, 0.104, 0.105, 0.105, 0.105, 0.114, 0.111, 0.104, 0.104, 0.104, 0.102, 0.106, 0.104, 0.105, 0.104]	[0.098, 0.1, 0.098, 0.096, 0.096, 0.097, 0.096, 0.097, 0.097, 0.097, 0.098, 0.096, 0.096, 0.096, 0.097]	[0.111, 0.112, 0.112, 0.111, 0.112, 0.111, 0.113, 0.111, 0.111, 0.112, 0.111, 0.112, 0.109, 0.111, 0.111]	[0.099, 0.099, 0.099, 0.101, 0.097, 0.1, 0.1, 0.1, 0.099, 0.098, 0.099, 0.098, 0.099, 0.097, 0.099]	[0.115, 0.113, 0.114, 0.113, 0.111, 0.114, 0.115, 0.113, 0.114, 0.117, 0.115, 0.113, 0.114, 0.114, 0.114]	[0.082, 0.083, 0.083, 0.083, 0.082, 0.081, 0.082, 0.082, 0.084, 0.083, 0.082, 0.084, 0.083, 0.085, 0.083]	[0.097, 0.094, 0.094, 0.093, 0.094, 0.092, 0.097, 0.094, 0.095, 0.094, 0.091, 0.091, 0.092, 0.094, 0.095]	[0.085, 0.086, 0.087, 0.083, 0.086, 0.084, 0.085, 0.086, 0.084, 0.086, 0.086, 0.08, 0.091, 0.084, 0.084]	[0.1, 0.102, 0.103, 0.107, 0.099, 0.105, 0.1, 0.107, 0.108, 0.105, 0.099, 0.106, 0.106, 0.102, 0.106]
2000-01-01 01:29:00	[0.118, 0.122, 0.117, 0.121, 0.121, 0.123, 0.123, 0.122, 0.124, 0.121, 0.124, 0.142, 0.124, 0.12, 0.117]	[0.126, 0.124, 0.126, 0.122, 0.124, 0.129, 0.126, 0.125, 0.126, 0.123, 0.124, 0.123, 0.122, 0.127, 0.126]	[0.084, 0.083, 0.08, 0.082, 0.082, 0.082, 0.085, 0.084, 0.083, 0.082, 0.084, 0.082, 0.084, 0.084, 0.084]	[0.091, 0.089, 0.091, 0.089, 0.087, 0.089, 0.089, 0.091, 0.089, 0.089, 0.091, 0.09, 0.089, 0.09, 0.091]	[0.081, 0.084, 0.085, 0.078, 0.083, 0.085, 0.085, 0.083, 0.085, 0.084, 0.084, 0.082, 0.088, 0.086, 0.085]	[0.095, 0.097, 0.094, 0.099, 0.096, 0.096, 0.092, 0.098, 0.091, 0.097, 0.095, 0.097, 0.092, 0.092, 0.096]	[0.082, 0.082, 0.08, 0.081, 0.079, 0.082, 0.082, 0.079, 0.081, 0.081, 0.08, 0.082, 0.083, 0.082, 0.081]	[0.092, 0.093, 0.088, 0.09, 0.088, 0.091, 0.085, 0.091, 0.092, 0.09, 0.094, 0.09, 0.088, 0.092, 0.09]	[0.126, 0.125, 0.128, 0.122, 0.124, 0.124, 0.128, 0.124, 0.125, 0.119, 0.125, 0.125, 0.125, 0.125, 0.125]	[0.12, 0.122, 0.123, 0.121, 0.116, 0.119, 0.12, 0.124, 0.123, 0.118, 0.113, 0.122, 0.12, 0.105, 0.107]	[0.108, 0.111, 0.108, 0.109, 0.102, 0.107, 0.109, 0.106, 0.107, 0.105, 0.106, 0.107, 0.108, 0.111, 0.108]	[0.117, 0.116, 0.106, 0.115, 0.116, 0.119, 0.106, 0.119, 0.121, 0.118, 0.119, 0.117, 0.122, 0.12, 0.115]	[0.076, 0.077, 0.076, 0.075, 0.076, 0.076, 0.077, 0.077, 0.076, 0.078, 0.076, 0.075, 0.079, 0.078, 0.076]	[0.097, 0.081, 0.082, 0.084, 0.083, 0.081, 0.081, 0.082, 0.082, 0.083, 0.083, 0.087, 0.084, 0.084, 0.085]	[0.088, 0.093, 0.09, 0.09, 0.091, 0.092, 0.089, 0.089, 0.089, 0.088, 0.088, 0.088, 0.092, 0.09, 0.09]	[0.105, 0.105, 0.105, 0.104, 0.104, 0.105, 0.105, 0.106, 0.105, 0.105, 0.104, 0.113, 0.114, 0.107, 0.105]	[0.099, 0.096, 0.097, 0.097, 0.1, 0.098, 0.099, 0.098, 0.098, 0.097, 0.098, 0.099, 0.098, 0.099, 0.098]	[0.113, 0.112, 0.113, 0.111, 0.111, 0.114, 0.113, 0.112, 0.111, 0.112, 0.113, 0.114, 0.115, 0.112, 0.112]	[0.102, 0.1, 0.099, 0.099, 0.1, 0.1, 0.099, 0.1, 0.1, 0.099, 0.1, 0.1, 0.101, 0.1, 0.101]	[0.113, 0.112, 0.116, 0.117, 0.117, 0.116, 0.115, 0.115, 0.114, 0.114, 0.114, 0.116, 0.116, 0.113, 0.115]	[0.083, 0.084, 0.088, 0.083, 0.083, 0.083, 0.084, 0.083, 0.083, 0.083, 0.086, 0.084, 0.083, 0.086, 0.087]	[0.098, 0.097, 0.095, 0.097, 0.098, 0.097, 0.097, 0.096, 0.097, 0.094, 0.098, 0.096, 0.095, 0.097, 0.097]	[0.09, 0.087, 0.086, 0.086, 0.085, 0.087, 0.087, 0.087, 0.086, 0.086, 0.086, 0.087, 0.087, 0.086, 0.085]	[0.109, 0.103, 0.103, 0.102, 0.106, 0.109, 0.102, 0.109, 0.106, 0.109, 0.109, 0.103, 0.107, 0.103, 0.108]
2000-01-01 01:34:00	[0.127, 0.126, 0.121, 0.129, 0.124, 0.146, 0.128, 0.126, 0.122, 0.126, 0.123, 0.126, 0.128, 0.129, 0.126]	[0.128, 0.128, 0.124, 0.126, 0.124, 0.126, 0.126, 0.128, 0.126, 0.131, 0.126, 0.125, 0.128, 0.125, 0.129]	[0.081, 0.083, 0.083, 0.086, 0.084, 0.085, 0.085, 0.085, 0.084, 0.086, 0.085, 0.086, 0.083, 0.085, 0.083]	[0.091, 0.089, 0.093, 0.092, 0.094, 0.091, 0.094, 0.092, 0.091, 0.093, 0.091, 0.092, 0.091, 0.092, 0.093]	[0.088, 0.085, 0.085, 0.084, 0.085, 0.085, 0.087, 0.085, 0.086, 0.086, 0.09, 0.083, 0.084, 0.087, 0.084]	[0.095, 0.099, 0.101, 0.102, 0.095, 0.099, 0.096, 0.101, 0.095, 0.1, 0.1, 0.099, 0.098, 0.1, 0.103]	[0.083, 0.082, 0.082, 0.083, 0.08, 0.084, 0.083, 0.082, 0.083, 0.083, 0.083, 0.08, 0.082, 0.083, 0.084]	[0.098, 0.091, 0.091, 0.094, 0.094, 0.088, 0.094, 0.094, 0.096, 0.095, 0.09, 0.095, 0.098, 0.095, 0.089]	[0.127, 0.126, 0.129, 0.126, 0.128, 0.126, 0.129, 0.127, 0.12, 0.129, 0.127, 0.122, 0.128, 0.125, 0.127]	[0.121, 0.114, 0.119, 0.125, 0.123, 0.11, 0.107, 0.124, 0.121, 0.124, 0.118, 0.121, 0.124, 0.121, 0.123]	[0.112, 0.106, 0.108, 0.107, 0.107, 0.109, 0.11, 0.109, 0.109, 0.11, 0.112, 0.104, 0.109, 0.109, 0.11]	[0.119, 0.116, 0.117, 0.117, 0.116, 0.106, 0.12, 0.118, 0.121, 0.117, 0.108, 0.12, 0.117, 0.119, 0.123]	[0.078, 0.077, 0.077, 0.077, 0.077, 0.077, 0.079, 0.078, 0.08, 0.077, 0.079, 0.076, 0.076, 0.077, 0.077]	[0.087, 0.085, 0.085, 0.085, 0.084, 0.088, 0.086, 0.084, 0.083, 0.089, 0.085, 0.088, 0.084, 0.083, 0.086]	[0.092, 0.09, 0.091, 0.09, 0.09, 0.093, 0.092, 0.09, 0.09, 0.091, 0.096, 0.092, 0.091, 0.091, 0.094]	[0.105, 0.106, 0.105, 0.104, 0.113, 0.106, 0.106, 0.107, 0.106, 0.106, 0.107, 0.105, 0.106, 0.106, 0.115]	[0.1, 0.099, 0.098, 0.099, 0.099, 0.099, 0.1, 0.099, 0.099, 0.099, 0.099, 0.097, 0.098, 0.099, 0.1]	[0.113, 0.113, 0.113, 0.113, 0.112, 0.112, 0.114, 0.113, 0.113, 0.114, 0.112, 0.115, 0.114, 0.113, 0.113]	[0.101, 0.101, 0.1, 0.1, 0.101, 0.101, 0.103, 0.101, 0.1, 0.101, 0.101, 0.102, 0.102, 0.101, 0.102]	[0.116, 0.116, 0.119, 0.118, 0.117, 0.117, 0.117, 0.115, 0.116, 0.115, 0.117, 0.117, 0.114, 0.115, 0.117]	[0.089, 0.08, 0.083, 0.084, 0.085, 0.083, 0.085, 0.085, 0.084, 0.084, 0.083, 0.084, 0.087, 0.084, 0.086]	[0.103, 0.102, 0.1, 0.102, 0.1, 0.101, 0.1, 0.097, 0.1, 0.101, 0.102, 0.101, 0.101, 0.102, 0.1]	[0.084, 0.089, 0.087, 0.09, 0.088, 0.084, 0.083, 0.088, 0.088, 0.089, 0.091, 0.088, 0.084, 0.085, 0.088]	[0.108, 0.109, 0.109, 0.102, 0.105, 0.106, 0.111, 0.11, 0.107, 0.105, 0.107, 0.111, 0.11, 0.111, 0.107]
2000-01-01 01:39:00	[0.125, 0.13, 0.129, 0.131, 0.131, 0.129, 0.131, 0.128, 0.138, 0.132, 0.129, 0.126, 0.125, 0.132, 0.129]	[0.127, 0.13, 0.128, 0.132, 0.128, 0.13, 0.129, 0.127, 0.133, 0.126, 0.127, 0.129, 0.128, 0.13, 0.126]	[0.087, 0.086, 0.085, 0.087, 0.084, 0.085, 0.086, 0.086, 0.087, 0.084, 0.085, 0.084, 0.087, 0.086, 0.082]	[0.094, 0.095, 0.097, 0.096, 0.095, 0.096, 0.094, 0.094, 0.092, 0.094, 0.094, 0.095, 0.094, 0.093, 0.096]	[0.089, 0.086, 0.086, 0.089, 0.086, 0.09, 0.089, 0.086, 0.09, 0.086, 0.085, 0.089, 0.093, 0.088, 0.087]	[0.105, 0.105, 0.105, 0.103, 0.099, 0.1, 0.106, 0.104, 0.105, 0.106, 0.104, 0.109, 0.1, 0.101, 0.107]	[0.085, 0.085, 0.08, 0.081, 0.082, 0.082, 0.085, 0.085, 0.085, 0.083, 0.081, 0.085, 0.084, 0.083, 0.085]	[0.101, 0.097, 0.097, 0.094, 0.096, 0.101, 0.099, 0.097, 0.099, 0.095, 0.094, 0.098, 0.1, 0.097, 0.087]	[0.131, 0.13, 0.129, 0.128, 0.13, 0.127, 0.123, 0.124, 0.13, 0.13, 0.13, 0.129, 0.127, 0.128, 0.127]	[0.123, 0.128, 0.111, 0.126, 0.126, 0.123, 0.126, 0.121, 0.117, 0.122, 0.124, 0.126, 0.109, 0.124, 0.126]	[0.112, 0.113, 0.105, 0.11, 0.11, 0.109, 0.11, 0.112, 0.11, 0.108, 0.109, 0.115, 0.11, 0.111, 0.109]	[0.121, 0.118, 0.117, 0.125, 0.118, 0.119, 0.117, 0.117, 0.121, 0.117, 0.109, 0.122, 0.121, 0.122, 0.108]	[0.079, 0.078, 0.077, 0.078, 0.077, 0.078, 0.08, 0.077, 0.08, 0.078, 0.079, 0.078, 0.08, 0.079, 0.079]	[0.086, 0.087, 0.09, 0.086, 0.087, 0.088, 0.091, 0.087, 0.087, 0.088, 0.102, 0.088, 0.089, 0.086, 0.087]	[0.093, 0.093, 0.094, 0.091, 0.091, 0.091, 0.096, 0.094, 0.091, 0.091, 0.092, 0.098, 0.092, 0.093, 0.095]	[0.107, 0.108, 0.105, 0.116, 0.107, 0.107, 0.108, 0.116, 0.106, 0.107, 0.108, 0.106, 0.108, 0.107, 0.108]	[0.102, 0.099, 0.1, 0.099, 0.1, 0.099, 0.101, 0.097, 0.1, 0.099, 0.1, 0.1, 0.101, 0.101, 0.099]	[0.114, 0.114, 0.114, 0.115, 0.113, 0.115, 0.115, 0.114, 0.114, 0.114, 0.115, 0.114, 0.114, 0.114, 0.113]	[0.102, 0.102, 0.102, 0.101, 0.102, 0.102, 0.105, 0.101, 0.101, 0.102, 0.1, 0.102, 0.102, 0.102, 0.101]	[0.118, 0.116, 0.12, 0.118, 0.12, 0.116, 0.118, 0.117, 0.117, 0.118, 0.117, 0.119, 0.116, 0.118, 0.118]	[0.086, 0.081, 0.085, 0.085, 0.087, 0.083, 0.085, 0.084, 0.088, 0.085, 0.087, 0.087, 0.085, 0.085, 0.087]	[0.104, 0.107, 0.103, 0.107, 0.104, 0.106, 0.1, 0.102, 0.104, 0.101, 0.104, 0.101, 0.102, 0.106, 0.104]	[0.091, 0.087, 0.088, 0.089, 0.089, 0.09, 0.089, 0.091, 0.088, 0.089, 0.09, 0.09, 0.089, 0.085, 0.087]	[0.105, 0.111, 0.104, 0.113, 0.11, 0.11, 0.108, 0.105, 0.109, 0.11, 0.108, 0.11, 0.109, 0.112, 0.108]
2000-01-01 01:44:00	[0.13, 0.142, 0.134, 0.127, 0.133, 0.132, 0.134, 0.132, 0.129, 0.127, 0.134, 0.132, 0.132, 0.132, 0.134]	[0.13, 0.131, 0.128, 0.133, 0.132, 0.132, 0.128, 0.13, 0.132, 0.131, 0.132, 0.13, 0.13, 0.128, 0.135]	[0.087, 0.088, 0.086, 0.087, 0.088, 0.086, 0.088, 0.085, 0.088, 0.086, 0.085, 0.088, 0.083, 0.085, 0.088]	[0.097, 0.098, 0.098, 0.097, 0.098, 0.098, 0.097, 0.099, 0.096, 0.1, 0.096, 0.094, 0.098, 0.097, 0.096]	[0.089, 0.091, 0.088, 0.092, 0.092, 0.095, 0.088, 0.091, 0.09, 0.091, 0.088, 0.091, 0.09, 0.089, 0.092]	[0.111, 0.11, 0.105, 0.104, 0.107, 0.114, 0.105, 0.111, 0.111, 0.11, 0.109, 0.11, 0.109, 0.103, 0.109]	[0.086, 0.085, 0.084, 0.079, 0.085, 0.086, 0.084, 0.084, 0.084, 0.085, 0.085, 0.086, 0.085, 0.085, 0.086]	[0.103, 0.101, 0.102, 0.098, 0.1, 0.106, 0.101, 0.105, 0.102, 0.102, 0.099, 0.099, 0.101, 0.101, 0.092]	[0.13, 0.131, 0.125, 0.131, 0.128, 0.129, 0.131, 0.128, 0.129, 0.126, 0.131, 0.131, 0.13, 0.131, 0.13]	[0.128, 0.123, 0.126, 0.127, 0.127, 0.129, 0.11, 0.125, 0.13, 0.128, 0.119, 0.126, 0.113, 0.127, 0.126]	[0.111, 0.112, 0.112, 0.107, 0.111, 0.112, 0.109, 0.112, 0.112, 0.11, 0.115, 0.111, 0.113, 0.111, 0.112]	[0.12, 0.122, 0.118, 0.125, 0.11, 0.12, 0.12, 0.121, 0.121, 0.121, 0.117, 0.119, 0.119, 0.119, 0.108]	[0.079, 0.079, 0.079, 0.08, 0.079, 0.08, 0.079, 0.08, 0.079, 0.08, 0.078, 0.078, 0.08, 0.079, 0.08]	[0.094, 0.09, 0.089, 0.09, 0.089, 0.091, 0.091, 0.089, 0.09, 0.088, 0.09, 0.09, 0.093, 0.091, 0.117]	[0.095, 0.096, 0.092, 0.096, 0.093, 0.098, 0.093, 0.093, 0.094, 0.093, 0.099, 0.095, 0.093, 0.092, 0.095]	[0.111, 0.11, 0.11, 0.118, 0.109, 0.109, 0.109, 0.11, 0.108, 0.108, 0.109, 0.107, 0.107, 0.118, 0.11]	[0.1, 0.1, 0.098, 0.102, 0.1, 0.102, 0.101, 0.101, 0.099, 0.102, 0.099, 0.101, 0.1, 0.1, 0.101]	[0.115, 0.115, 0.115, 0.114, 0.116, 0.114, 0.114, 0.115, 0.114, 0.115, 0.115, 0.114, 0.116, 0.115, 0.115]	[0.103, 0.103, 0.103, 0.104, 0.103, 0.106, 0.103, 0.101, 0.103, 0.102, 0.103, 0.102, 0.103, 0.101, 0.103]	[0.117, 0.121, 0.119, 0.12, 0.121, 0.117, 0.118, 0.119, 0.119, 0.121, 0.12, 0.121, 0.121, 0.12, 0.121]	[0.089, 0.086, 0.085, 0.087, 0.084, 0.086, 0.087, 0.086, 0.082, 0.086, 0.086, 0.087, 0.081, 0.084, 0.088]	[0.101, 0.106, 0.106, 0.106, 0.108, 0.107, 0.103, 0.105, 0.105, 0.106, 0.105, 0.104, 0.104, 0.109, 0.105]	[0.089, 0.092, 0.088, 0.089, 0.091, 0.09, 0.089, 0.092, 0.089, 0.09, 0.09, 0.086, 0.086, 0.088, 0.086]	[0.112, 0.112, 0.106, 0.115, 0.107, 0.112, 0.112, 0.106, 0.111, 0.113, 0.111, 0.111, 0.105, 0.111, 0.107]
2000-01-01 01:49:00	[0.152, 0.136, 0.136, 0.129, 0.136, 0.134, 0.133, 0.136, 0.131, 0.134, 0.136, 0.129, 0.134, 0.132, 0.134]	[0.134, 0.135, 0.135, 0.138, 0.132, 0.133, 0.13, 0.133, 0.135, 0.13, 0.136, 0.132, 0.136, 0.131, 0.133]	[0.086, 0.086, 0.09, 0.086, 0.089, 0.087, 0.088, 0.089, 0.089, 0.09, 0.089, 0.088, 0.09, 0.085, 0.088]	[0.099, 0.1, 0.1, 0.103, 0.1, 0.1, 0.102, 0.097, 0.101, 0.099, 0.102, 0.1, 0.1, 0.099, 0.101]	[0.093, 0.095, 0.093, 0.093, 0.097, 0.091, 0.093, 0.093, 0.095, 0.095, 0.089, 0.093, 0.089, 0.092, 0.096]	[0.106, 0.108, 0.113, 0.113, 0.114, 0.107, 0.115, 0.113, 0.112, 0.115, 0.117, 0.11, 0.113, 0.11, 0.113]	[0.086, 0.088, 0.088, 0.085, 0.086, 0.086, 0.085, 0.087, 0.088, 0.084, 0.088, 0.086, 0.087, 0.087, 0.086]	[0.103, 0.108, 0.105, 0.106, 0.11, 0.102, 0.107, 0.104, 0.103, 0.108, 0.1, 0.104, 0.109, 0.105, 0.105]	[0.131, 0.132, 0.133, 0.13, 0.131, 0.131, 0.132, 0.13, 0.134, 0.128, 0.133, 0.13, 0.127, 0.131, 0.129]	[0.112, 0.129, 0.123, 0.13, 0.127, 0.129, 0.132, 0.13, 0.115, 0.132, 0.134, 0.13, 0.127, 0.13, 0.126]	[0.112, 0.113, 0.111, 0.111, 0.11, 0.114, 0.113, 0.113, 0.112, 0.111, 0.112, 0.108, 0.115, 0.115, 0.113]	[0.12, 0.123, 0.12, 0.123, 0.123, 0.126, 0.122, 0.12, 0.12, 0.12, 0.109, 0.123, 0.122, 0.111, 0.121]	[0.079, 0.082, 0.082, 0.079, 0.082, 0.08, 0.079, 0.08, 0.082, 0.082, 0.079, 0.081, 0.08, 0.082, 0.08]	[0.095, 0.094, 0.093, 0.104, 0.094, 0.093, 0.093, 0.097, 0.095, 0.092, 0.094, 0.092, 0.093, 0.094, 0.094]	[0.095, 0.095, 0.1, 0.095, 0.095, 0.096, 0.095, 0.095, 0.097, 0.095, 0.094, 0.097, 0.101, 0.098, 0.094]	[0.111, 0.114, 0.119, 0.111, 0.112, 0.121, 0.11, 0.11, 0.108, 0.111, 0.112, 0.112, 0.112, 0.111, 0.112]	[0.101, 0.103, 0.1, 0.101, 0.103, 0.102, 0.101, 0.101, 0.103, 0.103, 0.101, 0.101, 0.099, 0.1, 0.102]	[0.117, 0.116, 0.118, 0.117, 0.116, 0.115, 0.116, 0.117, 0.119, 0.116, 0.116, 0.117, 0.117, 0.117, 0.116]	[0.105, 0.104, 0.106, 0.104, 0.104, 0.104, 0.103, 0.103, 0.102, 0.103, 0.103, 0.105, 0.105, 0.103, 0.104]	[0.124, 0.121, 0.123, 0.123, 0.122, 0.123, 0.123, 0.124, 0.123, 0.122, 0.124, 0.124, 0.121, 0.124, 0.122]	[0.082, 0.088, 0.084, 0.088, 0.087, 0.089, 0.087, 0.084, 0.088, 0.086, 0.085, 0.085, 0.086, 0.086, 0.085]	[0.104, 0.106, 0.106, 0.106, 0.106, 0.106, 0.108, 0.103, 0.106, 0.11, 0.11, 0.106, 0.106, 0.11, 0.108]	[0.088, 0.087, 0.092, 0.091, 0.09, 0.094, 0.091, 0.086, 0.089, 0.09, 0.088, 0.088, 0.094, 0.087, 0.091]	[0.112, 0.11, 0.11, 0.111, 0.11, 0.114, 0.113, 0.112, 0.106, 0.105, 0.111, 0.115, 0.113, 0.109, 0.113]
2000-01-01 01:54:00	[0.137, 0.135, 0.133, 0.136, 0.136, 0.13, 0.138, 0.13, 0.138, 0.136, 0.155, 0.138, 0.137, 0.133, 0.135]	[0.137, 0.14, 0.134, 0.135, 0.138, 0.142, 0.137, 0.136, 0.14, 0.141, 0.135, 0.138, 0.137, 0.137, 0.14]	[0.091, 0.091, 0.089, 0.091, 0.088, 0.09, 0.086, 0.091, 0.092, 0.089, 0.088, 0.089, 0.088, 0.09, 0.09]	[0.104, 0.104, 0.104, 0.102, 0.103, 0.103, 0.102, 0.103, 0.105, 0.1, 0.103, 0.104, 0.103, 0.105, 0.105]	[0.098, 0.098, 0.095, 0.1, 0.095, 0.098, 0.097, 0.096, 0.095, 0.097, 0.092, 0.096, 0.091, 0.097, 0.091]	[0.12, 0.115, 0.117, 0.115, 0.114, 0.116, 0.115, 0.116, 0.115, 0.11, 0.111, 0.116, 0.108, 0.109, 0.115]	[0.088, 0.087, 0.089, 0.086, 0.09, 0.088, 0.087, 0.089, 0.09, 0.086, 0.086, 0.086, 0.089, 0.088, 0.087]	[0.105, 0.112, 0.11, 0.113, 0.112, 0.109, 0.106, 0.11, 0.111, 0.107, 0.108, 0.11, 0.108, 0.109, 0.114]	[0.131, 0.134, 0.133, 0.134, 0.133, 0.136, 0.13, 0.135, 0.135, 0.136, 0.135, 0.132, 0.129, 0.131, 0.135]	[0.135, 0.132, 0.136, 0.12, 0.135, 0.132, 0.126, 0.13, 0.134, 0.134, 0.133, 0.136, 0.135, 0.115, 0.13]	[0.116, 0.116, 0.113, 0.111, 0.113, 0.115, 0.111, 0.112, 0.113, 0.109, 0.114, 0.112, 0.115, 0.113, 0.113]	[0.111, 0.123, 0.125, 0.126, 0.126, 0.125, 0.128, 0.123, 0.121, 0.122, 0.112, 0.122, 0.122, 0.121, 0.123]	[0.08, 0.083, 0.08, 0.083, 0.082, 0.083, 0.082, 0.079, 0.08, 0.079, 0.081, 0.079, 0.08, 0.082, 0.08]	[0.098, 0.121, 0.095, 0.099, 0.096, 0.096, 0.096, 0.098, 0.098, 0.098, 0.096, 0.094, 0.096, 0.098, 0.097]	[0.103, 0.099, 0.1, 0.095, 0.098, 0.097, 0.095, 0.096, 0.101, 0.097, 0.096, 0.095, 0.097, 0.095, 0.095]	[0.115, 0.113, 0.114, 0.115, 0.117, 0.114, 0.124, 0.122, 0.116, 0.111, 0.117, 0.115, 0.113, 0.115, 0.113]	[0.101, 0.102, 0.102, 0.102, 0.102, 0.103, 0.103, 0.101, 0.101, 0.102, 0.101, 0.102, 0.101, 0.101, 0.102]	[0.12, 0.119, 0.117, 0.121, 0.119, 0.12, 0.118, 0.118, 0.119, 0.119, 0.119, 0.118, 0.118, 0.12, 0.119]	[0.104, 0.105, 0.102, 0.102, 0.103, 0.105, 0.105, 0.106, 0.106, 0.106, 0.103, 0.105, 0.104, 0.106, 0.104]	[0.126, 0.127, 0.125, 0.125, 0.124, 0.128, 0.128, 0.126, 0.125, 0.128, 0.128, 0.126, 0.128, 0.128, 0.125]	[0.087, 0.089, 0.09, 0.089, 0.084, 0.088, 0.088, 0.089, 0.089, 0.082, 0.087, 0.086, 0.087, 0.085, 0.09]	[0.107, 0.11, 0.107, 0.106, 0.11, 0.107, 0.107, 0.106, 0.107, 0.11, 0.104, 0.108, 0.108, 0.105, 0.104]	[0.095, 0.087, 0.094, 0.094, 0.09, 0.088, 0.092, 0.089, 0.092, 0.091, 0.093, 0.093, 0.092, 0.089, 0.087]	[0.112, 0.116, 0.113, 0.111, 0.112, 0.115, 0.113, 0.113, 0.113, 0.11, 0.108, 0.116, 0.109, 0.114, 0.115]
2000-01-01 01:59:00	[0.139, 0.132, 0.138, 0.136, 0.138, 0.146, 0.132, 0.139, 0.139, 0.14, 0.134, 0.136, 0.139, 0.137, 0.137]	[0.144, 0.14, 0.144, 0.14, 0.139, 0.147, 0.142, 0.143, 0.142, 0.141, 0.145, 0.138, 0.142, 0.142, 0.14]	[0.09, 0.092, 0.089, 0.089, 0.093, 0.092, 0.092, 0.087, 0.091, 0.089, 0.093, 0.092, 0.092, 0.09, 0.093]	[0.106, 0.109, 0.108, 0.106, 0.106, 0.106, 0.106, 0.107, 0.107, 0.108, 0.108, 0.107, 0.108, 0.103, 0.109]	[0.092, 0.095, 0.098, 0.101, 0.1, 0.096, 0.102, 0.097, 0.097, 0.097, 0.097, 0.1, 0.103, 0.097, 0.101]	[0.109, 0.117, 0.118, 0.115, 0.114, 0.107, 0.117, 0.113, 0.121, 0.12, 0.116, 0.117, 0.116, 0.114, 0.111]	[0.089, 0.086, 0.09, 0.09, 0.089, 0.088, 0.089, 0.091, 0.088, 0.089, 0.087, 0.089, 0.089, 0.088, 0.087]	[0.114, 0.11, 0.111, 0.113, 0.117, 0.114, 0.117, 0.113, 0.112, 0.114, 0.117, 0.119, 0.117, 0.112, 0.115]	[0.13, 0.137, 0.134, 0.14, 0.131, 0.137, 0.133, 0.138, 0.137, 0.135, 0.135, 0.139, 0.135, 0.134, 0.138]	[0.137, 0.137, 0.139, 0.14, 0.139, 0.139, 0.121, 0.136, 0.136, 0.14, 0.137, 0.136, 0.135, 0.131, 0.119]	[0.115, 0.11, 0.114, 0.112, 0.115, 0.11, 0.116, 0.116, 0.114, 0.113, 0.112, 0.114, 0.114, 0.115, 0.112]	[0.125, 0.13, 0.113, 0.126, 0.125, 0.126, 0.123, 0.124, 0.115, 0.124, 0.127, 0.125, 0.126, 0.124, 0.127]	[0.081, 0.081, 0.083, 0.084, 0.083, 0.081, 0.082, 0.082, 0.081, 0.082, 0.082, 0.082, 0.083, 0.084, 0.084]	[0.098, 0.102, 0.097, 0.104, 0.099, 0.1, 0.103, 0.101, 0.101, 0.099, 0.116, 0.099, 0.1, 0.1, 0.102]	[0.104, 0.099, 0.099, 0.101, 0.098, 0.097, 0.099, 0.103, 0.098, 0.097, 0.098, 0.096, 0.099, 0.098, 0.097]	[0.127, 0.127, 0.12, 0.119, 0.117, 0.12, 0.119, 0.117, 0.121, 0.115, 0.119, 0.118, 0.121, 0.119, 0.117]	[0.101, 0.102, 0.101, 0.105, 0.103, 0.102, 0.102, 0.101, 0.103, 0.103, 0.102, 0.102, 0.103, 0.103, 0.103]	[0.123, 0.121, 0.12, 0.122, 0.122, 0.121, 0.122, 0.121, 0.12, 0.119, 0.122, 0.122, 0.121, 0.121, 0.123]	[0.107, 0.105, 0.105, 0.103, 0.105, 0.106, 0.105, 0.108, 0.103, 0.107, 0.106, 0.106, 0.107, 0.105, 0.104]	[0.13, 0.132, 0.131, 0.132, 0.131, 0.128, 0.129, 0.133, 0.131, 0.131, 0.128, 0.129, 0.128, 0.132, 0.128]	[0.088, 0.087, 0.088, 0.089, 0.089, 0.09, 0.087, 0.091, 0.092, 0.09, 0.089, 0.086, 0.089, 0.084, 0.087]	[0.104, 0.106, 0.105, 0.108, 0.109, 0.109, 0.107, 0.107, 0.107, 0.109, 0.11, 0.108, 0.106, 0.107, 0.106]	[0.098, 0.091, 0.086, 0.093, 0.088, 0.092, 0.096, 0.092, 0.088, 0.09, 0.091, 0.09, 0.089, 0.087, 0.096]	[0.113, 0.114, 0.112, 0.115, 0.117, 0.119, 0.115, 0.114, 0.112, 0.111, 0.114, 0.119, 0.112, 0.116, 0.114]
2000-01-01 02:04:00	[0.139, 0.139, 0.14, 0.138, 0.14, 0.141, 0.133, 0.139, 0.148, 0.134, 0.141, 0.142, 0.142, 0.136, 0.141]	[0.143, 0.145, 0.149, 0.148, 0.147, 0.142, 0.148, 0.148, 0.152, 0.149, 0.145, 0.147, 0.143, 0.145, 0.145]	[0.092, 0.094, 0.09, 0.094, 0.093, 0.094, 0.092, 0.09, 0.091, 0.094, 0.091, 0.093, 0.089, 0.093, 0.093]	[0.112, 0.11, 0.11, 0.112, 0.11, 0.11, 0.113, 0.11, 0.111, 0.113, 0.111, 0.11, 0.107, 0.109, 0.111]	[0.101, 0.104, 0.103, 0.1, 0.105, 0.097, 0.1, 0.106, 0.101, 0.099, 0.099, 0.101, 0.101, 0.095, 0.105]	[0.12, 0.11, 0.116, 0.118, 0.111, 0.121, 0.118, 0.117, 0.112, 0.122, 0.12, 0.118, 0.114, 0.115, 0.116]	[0.093, 0.088, 0.088, 0.091, 0.09, 0.092, 0.089, 0.09, 0.09, 0.09, 0.089, 0.09, 0.088, 0.09, 0.092]	[0.12, 0.118, 0.116, 0.121, 0.118, 0.115, 0.118, 0.113, 0.12, 0.11, 0.116, 0.12, 0.117, 0.118, 0.116]	[0.14, 0.144, 0.136, 0.135, 0.141, 0.141, 0.138, 0.136, 0.138, 0.142, 0.14, 0.137, 0.14, 0.134, 0.137]	[0.142, 0.144, 0.134, 0.143, 0.123, 0.144, 0.139, 0.142, 0.142, 0.142, 0.145, 0.125, 0.141, 0.143, 0.141]	[0.115, 0.113, 0.115, 0.116, 0.114, 0.11, 0.116, 0.11, 0.114, 0.119, 0.114, 0.112, 0.109, 0.12, 0.119]	[0.126, 0.127, 0.127, 0.127, 0.128, 0.126, 0.131, 0.116, 0.131, 0.114, 0.129, 0.128, 0.127, 0.127, 0.132]	[0.083, 0.084, 0.083, 0.083, 0.083, 0.081, 0.081, 0.085, 0.083, 0.082, 0.082, 0.083, 0.083, 0.082, 0.082]	[0.106, 0.103, 0.103, 0.106, 0.104, 0.102, 0.105, 0.117, 0.103, 0.105, 0.101, 0.106, 0.105, 0.102, 0.102]	[0.101, 0.1, 0.099, 0.101, 0.098, 0.102, 0.1, 0.099, 0.1, 0.106, 0.096, 0.098, 0.099, 0.102, 0.105]	[0.124, 0.121, 0.122, 0.125, 0.125, 0.124, 0.122, 0.125, 0.125, 0.127, 0.125, 0.122, 0.132, 0.125, 0.132]	[0.103, 0.104, 0.102, 0.104, 0.105, 0.102, 0.102, 0.104, 0.101, 0.104, 0.102, 0.103, 0.102, 0.103, 0.103]	[0.124, 0.123, 0.125, 0.124, 0.126, 0.122, 0.124, 0.123, 0.124, 0.124, 0.124, 0.127, 0.125, 0.124, 0.125]	[0.107, 0.104, 0.107, 0.108, 0.108, 0.105, 0.105, 0.107, 0.105, 0.108, 0.105, 0.107, 0.107, 0.107, 0.109]	[0.133, 0.134, 0.136, 0.132, 0.131, 0.134, 0.131, 0.135, 0.131, 0.135, 0.136, 0.134, 0.135, 0.134, 0.134]	[0.092, 0.09, 0.09, 0.086, 0.09, 0.085, 0.088, 0.09, 0.089, 0.089, 0.091, 0.086, 0.089, 0.088, 0.087]	[0.107, 0.109, 0.109, 0.11, 0.106, 0.109, 0.108, 0.111, 0.107, 0.11, 0.106, 0.108, 0.108, 0.109, 0.11]	[0.089, 0.097, 0.092, 0.093, 0.089, 0.096, 0.086, 0.093, 0.091, 0.098, 0.097, 0.091, 0.091, 0.094, 0.094]	[0.116, 0.111, 0.117, 0.118, 0.115, 0.12, 0.116, 0.114, 0.116, 0.114, 0.117, 0.118, 0.114, 0.123, 0.116]
2000-01-01 02:09:00	[0.144, 0.135, 0.136, 0.144, 0.142, 0.138, 0.144, 0.141, 0.157, 0.144, 0.142, 0.141, 0.144, 0.142, 0.143]	[0.152, 0.154, 0.147, 0.153, 0.156, 0.151, 0.153, 0.155, 0.15, 0.148, 0.148, 0.151, 0.151, 0.151, 0.154]	[0.094, 0.091, 0.093, 0.092, 0.096, 0.095, 0.094, 0.091, 0.095, 0.094, 0.09, 0.094, 0.093, 0.091, 0.095]	[0.114, 0.116, 0.114, 0.115, 0.117, 0.114, 0.114, 0.116, 0.113, 0.111, 0.114, 0.114, 0.116, 0.113, 0.115]	[0.109, 0.103, 0.105, 0.108, 0.109, 0.105, 0.104, 0.11, 0.106, 0.104, 0.097, 0.104, 0.104, 0.103, 0.101]	[0.11, 0.121, 0.121, 0.124, 0.115, 0.12, 0.113, 0.116, 0.112, 0.12, 0.119, 0.118, 0.121, 0.118, 0.116]	[0.092, 0.092, 0.089, 0.092, 0.092, 0.091, 0.093, 0.095, 0.091, 0.091, 0.094, 0.091, 0.09, 0.092, 0.093]	[0.118, 0.122, 0.117, 0.12, 0.12, 0.119, 0.115, 0.122, 0.122, 0.126, 0.124, 0.117, 0.122, 0.12, 0.12]	[0.144, 0.146, 0.137, 0.146, 0.14, 0.142, 0.142, 0.142, 0.139, 0.144, 0.138, 0.145, 0.142, 0.146, 0.142]	[0.147, 0.149, 0.143, 0.148, 0.145, 0.128, 0.127, 0.146, 0.147, 0.145, 0.148, 0.143, 0.15, 0.144, 0.138]	[0.115, 0.116, 0.111, 0.118, 0.115, 0.115, 0.116, 0.117, 0.112, 0.115, 0.114, 0.116, 0.113, 0.117, 0.115]	[0.129, 0.131, 0.135, 0.135, 0.129, 0.133, 0.118, 0.13, 0.131, 0.131, 0.132, 0.119, 0.129, 0.13, 0.129]	[0.085, 0.085, 0.084, 0.085, 0.082, 0.084, 0.083, 0.086, 0.085, 0.083, 0.082, 0.084, 0.082, 0.083, 0.084]	[0.104, 0.102, 0.107, 0.108, 0.104, 0.108, 0.104, 0.103, 0.105, 0.11, 0.11, 0.105, 0.106, 0.104, 0.105]	[0.1, 0.098, 0.102, 0.107, 0.1, 0.099, 0.1, 0.106, 0.099, 0.101, 0.102, 0.099, 0.1, 0.104, 0.102]	[0.129, 0.131, 0.137, 0.128, 0.136, 0.129, 0.131, 0.131, 0.127, 0.127, 0.128, 0.131, 0.131, 0.126, 0.127]	[0.106, 0.103, 0.104, 0.105, 0.104, 0.101, 0.104, 0.106, 0.104, 0.103, 0.102, 0.103, 0.104, 0.103, 0.104]	[0.126, 0.126, 0.126, 0.126, 0.128, 0.13, 0.128, 0.128, 0.128, 0.125, 0.128, 0.127, 0.126, 0.127, 0.128]	[0.108, 0.108, 0.108, 0.108, 0.106, 0.106, 0.108, 0.11, 0.108, 0.108, 0.106, 0.108, 0.105, 0.108, 0.109]	[0.139, 0.138, 0.139, 0.135, 0.138, 0.139, 0.137, 0.135, 0.137, 0.136, 0.135, 0.14, 0.138, 0.137, 0.139]	[0.089, 0.089, 0.087, 0.091, 0.089, 0.091, 0.09, 0.091, 0.091, 0.092, 0.089, 0.094, 0.093, 0.091, 0.088]	[0.112, 0.106, 0.105, 0.111, 0.112, 0.111, 0.108, 0.112, 0.108, 0.111, 0.11, 0.107, 0.11, 0.111, 0.11]	[0.097, 0.091, 0.092, 0.099, 0.093, 0.095, 0.09, 0.094, 0.093, 0.091, 0.094, 0.096, 0.097, 0.096, 0.093]	[0.121, 0.127, 0.118, 0.119, 0.116, 0.119, 0.117, 0.119, 0.121, 0.123, 0.123, 0.119, 0.117, 0.116, 0.122]
2000-01-01 02:14:00	[0.144, 0.147, 0.146, 0.147, 0.154, 0.139, 0.147, 0.145, 0.144, 0.145, 0.144, 0.141, 0.139, 0.147, 0.143]	[0.156, 0.158, 0.155, 0.158, 0.152, 0.16, 0.158, 0.153, 0.152, 0.155, 0.158, 0.154, 0.163, 0.154, 0.158]	[0.096, 0.092, 0.096, 0.093, 0.095, 0.094, 0.095, 0.095, 0.092, 0.095, 0.09, 0.093, 0.095, 0.096, 0.092]	[0.114, 0.118, 0.118, 0.12, 0.12, 0.118, 0.121, 0.118, 0.118, 0.116, 0.117, 0.118, 0.119, 0.121, 0.118]	[0.108, 0.108, 0.106, 0.107, 0.11, 0.114, 0.107, 0.112, 0.112, 0.109, 0.105, 0.107, 0.107, 0.1, 0.112]	[0.121, 0.117, 0.114, 0.121, 0.126, 0.117, 0.12, 0.122, 0.116, 0.123, 0.12, 0.119, 0.124, 0.11, 0.123]	[0.094, 0.097, 0.094, 0.092, 0.095, 0.092, 0.094, 0.091, 0.094, 0.094, 0.091, 0.092, 0.091, 0.093, 0.093]	[0.122, 0.11, 0.118, 0.124, 0.123, 0.125, 0.125, 0.12, 0.127, 0.123, 0.117, 0.123, 0.122, 0.122, 0.119]	[0.147, 0.147, 0.147, 0.147, 0.144, 0.146, 0.148, 0.149, 0.145, 0.142, 0.147, 0.143, 0.146, 0.141, 0.148]	[0.149, 0.153, 0.132, 0.152, 0.153, 0.15, 0.153, 0.133, 0.15, 0.154, 0.148, 0.14, 0.149, 0.151, 0.154]	[0.114, 0.119, 0.116, 0.117, 0.115, 0.116, 0.119, 0.116, 0.118, 0.113, 0.114, 0.115, 0.115, 0.119, 0.116]	[0.134, 0.12, 0.14, 0.133, 0.136, 0.137, 0.136, 0.136, 0.134, 0.132, 0.124, 0.138, 0.133, 0.133, 0.133]	[0.085, 0.083, 0.084, 0.085, 0.085, 0.088, 0.084, 0.086, 0.085, 0.087, 0.083, 0.085, 0.085, 0.083, 0.087]	[0.107, 0.106, 0.107, 0.123, 0.109, 0.107, 0.11, 0.109, 0.107, 0.106, 0.106, 0.106, 0.109, 0.106, 0.105]	[0.1, 0.107, 0.1, 0.1, 0.103, 0.1, 0.109, 0.099, 0.104, 0.1, 0.103, 0.101, 0.102, 0.104, 0.101]	[0.132, 0.134, 0.142, 0.135, 0.135, 0.134, 0.132, 0.134, 0.133, 0.131, 0.136, 0.132, 0.141, 0.134, 0.134]	[0.105, 0.104, 0.104, 0.104, 0.103, 0.108, 0.105, 0.105, 0.104, 0.106, 0.104, 0.105, 0.104, 0.103, 0.107]	[0.131, 0.13, 0.132, 0.128, 0.129, 0.131, 0.13, 0.134, 0.132, 0.13, 0.131, 0.131, 0.129, 0.128, 0.128]	[0.108, 0.111, 0.11, 0.11, 0.108, 0.109, 0.109, 0.108, 0.109, 0.109, 0.109, 0.108, 0.107, 0.11, 0.108]	[0.142, 0.142, 0.142, 0.141, 0.139, 0.139, 0.141, 0.144, 0.141, 0.141, 0.144, 0.139, 0.142, 0.141, 0.142]	[0.091, 0.092, 0.091, 0.093, 0.095, 0.091, 0.089, 0.092, 0.089, 0.091, 0.088, 0.09, 0.089, 0.09, 0.091]	[0.111, 0.114, 0.109, 0.113, 0.11, 0.114, 0.117, 0.111, 0.111, 0.109, 0.113, 0.112, 0.107, 0.112, 0.111]	[0.092, 0.095, 0.092, 0.094, 0.094, 0.098, 0.098, 0.093, 0.097, 0.092, 0.094, 0.092, 0.097, 0.097, 0.092]	[0.126, 0.122, 0.126, 0.123, 0.126, 0.127, 0.126, 0.122, 0.127, 0.12, 0.122, 0.121, 0.117, 0.129, 0.127]
2000-01-01 02:19:00	[0.158, 0.152, 0.152, 0.149, 0.152, 0.149, 0.145, 0.142, 0.152, 0.15, 0.147, 0.151, 0.149, 0.142, 0.148]	[0.162, 0.158, 0.162, 0.164, 0.16, 0.165, 0.157, 0.16, 0.158, 0.164, 0.161, 0.165, 0.163, 0.168, 0.162]	[0.093, 0.093, 0.095, 0.095, 0.096, 0.096, 0.093, 0.096, 0.091, 0.097, 0.095, 0.096, 0.096, 0.097, 0.097]	[0.122, 0.124, 0.126, 0.123, 0.123, 0.123, 0.121, 0.121, 0.125, 0.122, 0.122, 0.122, 0.125, 0.122, 0.119]	[0.11, 0.111, 0.111, 0.11, 0.11, 0.116, 0.116, 0.111, 0.116, 0.113, 0.116, 0.11, 0.101, 0.11, 0.109]	[0.122, 0.117, 0.125, 0.127, 0.122, 0.122, 0.115, 0.113, 0.119, 0.117, 0.125, 0.123, 0.124, 0.119, 0.121]	[0.095, 0.095, 0.094, 0.092, 0.094, 0.095, 0.098, 0.092, 0.091, 0.096, 0.093, 0.096, 0.095, 0.093, 0.095]	[0.119, 0.12, 0.125, 0.118, 0.124, 0.127, 0.124, 0.126, 0.123, 0.116, 0.123, 0.126, 0.122, 0.125, 0.124]	[0.148, 0.151, 0.151, 0.146, 0.15, 0.147, 0.151, 0.148, 0.151, 0.147, 0.151, 0.146, 0.145, 0.15, 0.149]	[0.159, 0.155, 0.158, 0.156, 0.153, 0.157, 0.136, 0.154, 0.147, 0.155, 0.153, 0.159, 0.137, 0.158, 0.153]	[0.117, 0.122, 0.117, 0.115, 0.113, 0.117, 0.119, 0.115, 0.115, 0.113, 0.122, 0.115, 0.111, 0.115, 0.119]	[0.143, 0.137, 0.136, 0.125, 0.141, 0.138, 0.138, 0.139, 0.141, 0.124, 0.136, 0.14, 0.137, 0.135, 0.136]	[0.084, 0.085, 0.085, 0.086, 0.085, 0.084, 0.088, 0.084, 0.088, 0.088, 0.087, 0.087, 0.084, 0.085, 0.083]	[0.112, 0.103, 0.107, 0.11, 0.107, 0.123, 0.106, 0.106, 0.106, 0.108, 0.109, 0.106, 0.11, 0.106, 0.107]	[0.1, 0.104, 0.103, 0.1, 0.101, 0.101, 0.108, 0.102, 0.1, 0.103, 0.104, 0.101, 0.101, 0.101, 0.109]	[0.145, 0.141, 0.139, 0.139, 0.138, 0.139, 0.141, 0.136, 0.139, 0.138, 0.137, 0.138, 0.146, 0.141, 0.135]	[0.105, 0.105, 0.105, 0.104, 0.105, 0.105, 0.107, 0.105, 0.108, 0.106, 0.105, 0.103, 0.104, 0.106, 0.104]	[0.134, 0.135, 0.131, 0.133, 0.133, 0.132, 0.135, 0.132, 0.134, 0.133, 0.131, 0.132, 0.135, 0.133, 0.133]	[0.109, 0.111, 0.108, 0.11, 0.11, 0.109, 0.112, 0.109, 0.108, 0.109, 0.11, 0.11, 0.111, 0.109, 0.11]	[0.144, 0.146, 0.146, 0.147, 0.142, 0.144, 0.143, 0.146, 0.148, 0.146, 0.147, 0.144, 0.146, 0.144, 0.145]	[0.093, 0.095, 0.094, 0.092, 0.092, 0.091, 0.093, 0.093, 0.092, 0.093, 0.093, 0.092, 0.091, 0.09, 0.092]	[0.116, 0.114, 0.115, 0.112, 0.113, 0.114, 0.111, 0.113, 0.115, 0.114, 0.114, 0.111, 0.113, 0.115, 0.114]	[0.095, 0.096, 0.089, 0.1, 0.092, 0.098, 0.096, 0.092, 0.097, 0.094, 0.096, 0.095, 0.095, 0.095, 0.098]	[0.133, 0.131, 0.131, 0.127, 0.124, 0.129, 0.129, 0.129, 0.126, 0.126, 0.13, 0.13, 0.123, 0.121, 0.122]
2000-01-01 02:24:00	[0.154, 0.145, 0.153, 0.152, 0.146, 0.156, 0.155, 0.151, 0.162, 0.153, 0.155, 0.151, 0.154, 0.148, 0.155]	[0.17, 0.169, 0.167, 0.163, 0.163, 0.171, 0.168, 0.168, 0.162, 0.166, 0.173, 0.169, 0.166, 0.17, 0.166]	[0.097, 0.092, 0.096, 0.098, 0.098, 0.094, 0.096, 0.096, 0.098, 0.094, 0.097, 0.095, 0.096, 0.097, 0.098]	[0.126, 0.13, 0.126, 0.125, 0.126, 0.122, 0.127, 0.128, 0.128, 0.127, 0.127, 0.129, 0.126, 0.126, 0.127]	[0.12, 0.12, 0.115, 0.114, 0.121, 0.113, 0.115, 0.117, 0.113, 0.114, 0.12, 0.114, 0.114, 0.106, 0.116]	[0.123, 0.115, 0.117, 0.124, 0.124, 0.125, 0.128, 0.129, 0.123, 0.13, 0.126, 0.12, 0.123, 0.123, 0.116]	[0.096, 0.097, 0.095, 0.095, 0.097, 0.093, 0.096, 0.093, 0.094, 0.094, 0.096, 0.099, 0.095, 0.096, 0.094]	[0.126, 0.128, 0.121, 0.124, 0.126, 0.119, 0.129, 0.123, 0.127, 0.12, 0.123, 0.128, 0.117, 0.126, 0.124]	[0.155, 0.155, 0.15, 0.152, 0.15, 0.154, 0.154, 0.149, 0.153, 0.153, 0.152, 0.153, 0.151, 0.146, 0.155]	[0.163, 0.162, 0.14, 0.161, 0.156, 0.165, 0.162, 0.157, 0.15, 0.159, 0.141, 0.159, 0.158, 0.163, 0.16]	[0.119, 0.114, 0.116, 0.115, 0.115, 0.113, 0.118, 0.115, 0.117, 0.12, 0.12, 0.117, 0.118, 0.116, 0.114]	[0.145, 0.14, 0.139, 0.14, 0.139, 0.129, 0.142, 0.138, 0.138, 0.146, 0.143, 0.145, 0.126, 0.141, 0.139]	[0.089, 0.088, 0.088, 0.084, 0.087, 0.085, 0.086, 0.087, 0.086, 0.085, 0.089, 0.086, 0.087, 0.085, 0.085]	[0.113, 0.106, 0.106, 0.125, 0.107, 0.106, 0.107, 0.11, 0.108, 0.11, 0.11, 0.107, 0.107, 0.105, 0.101]	[0.105, 0.104, 0.102, 0.102, 0.105, 0.102, 0.102, 0.1, 0.101, 0.104, 0.11, 0.109, 0.101, 0.099, 0.1]	[0.141, 0.14, 0.145, 0.14, 0.144, 0.144, 0.143, 0.139, 0.146, 0.15, 0.144, 0.143, 0.143, 0.146, 0.152]	[0.106, 0.107, 0.107, 0.103, 0.106, 0.106, 0.106, 0.107, 0.106, 0.107, 0.107, 0.107, 0.106, 0.104, 0.106]	[0.137, 0.135, 0.139, 0.134, 0.136, 0.135, 0.134, 0.135, 0.136, 0.136, 0.139, 0.137, 0.137, 0.137, 0.138]	[0.111, 0.111, 0.11, 0.11, 0.109, 0.11, 0.11, 0.109, 0.111, 0.111, 0.11, 0.112, 0.111, 0.11, 0.112]	[0.146, 0.148, 0.15, 0.152, 0.149, 0.15, 0.146, 0.149, 0.149, 0.149, 0.152, 0.151, 0.151, 0.146, 0.15]	[0.095, 0.093, 0.093, 0.092, 0.092, 0.089, 0.091, 0.094, 0.091, 0.095, 0.093, 0.095, 0.093, 0.091, 0.094]	[0.118, 0.115, 0.113, 0.116, 0.11, 0.111, 0.116, 0.115, 0.116, 0.115, 0.115, 0.115, 0.116, 0.117, 0.116]	[0.096, 0.096, 0.093, 0.094, 0.096, 0.093, 0.09, 0.098, 0.1, 0.098, 0.099, 0.096, 0.095, 0.096, 0.097]	[0.13, 0.134, 0.136, 0.134, 0.135, 0.132, 0.133, 0.129, 0.124, 0.136, 0.129, 0.133, 0.13, 0.132, 0.128]
2000-01-01 02:29:00	[0.158, 0.149, 0.157, 0.149, 0.158, 0.157, 0.156, 0.16, 0.158, 0.156, 0.159, 0.152, 0.154, 0.166, 0.159]	[0.175, 0.172, 0.171, 0.179, 0.168, 0.169, 0.173, 0.168, 0.171, 0.175, 0.176, 0.173, 0.173, 0.176, 0.175]	[0.097, 0.097, 0.098, 0.095, 0.096, 0.099, 0.093, 0.098, 0.1, 0.095, 0.097, 0.099, 0.098, 0.095, 0.099]	[0.135, 0.133, 0.129, 0.13, 0.129, 0.129, 0.13, 0.131, 0.131, 0.126, 0.131, 0.132, 0.132, 0.13, 0.13]	[0.118, 0.12, 0.117, 0.116, 0.119, 0.108, 0.125, 0.124, 0.119, 0.124, 0.118, 0.127, 0.117, 0.122, 0.119]	[0.132, 0.13, 0.125, 0.121, 0.128, 0.127, 0.126, 0.124, 0.118, 0.123, 0.13, 0.121, 0.126, 0.128, 0.132]	[0.098, 0.097, 0.097, 0.101, 0.093, 0.096, 0.096, 0.097, 0.098, 0.098, 0.097, 0.097, 0.095, 0.095, 0.094]	[0.119, 0.13, 0.125, 0.125, 0.124, 0.13, 0.128, 0.127, 0.125, 0.127, 0.127, 0.123, 0.116, 0.128, 0.125]	[0.156, 0.155, 0.157, 0.158, 0.158, 0.149, 0.155, 0.159, 0.156, 0.159, 0.157, 0.154, 0.154, 0.153, 0.155]	[0.167, 0.167, 0.154, 0.165, 0.16, 0.165, 0.167, 0.165, 0.167, 0.164, 0.146, 0.146, 0.162, 0.169, 0.163]	[0.12, 0.117, 0.12, 0.118, 0.115, 0.117, 0.12, 0.12, 0.115, 0.115, 0.117, 0.118, 0.114, 0.116, 0.117]	[0.132, 0.144, 0.144, 0.144, 0.141, 0.148, 0.148, 0.142, 0.149, 0.149, 0.144, 0.143, 0.128, 0.146, 0.146]	[0.086, 0.086, 0.088, 0.087, 0.087, 0.086, 0.09, 0.089, 0.087, 0.089, 0.089, 0.088, 0.086, 0.09, 0.09]	[0.111, 0.106, 0.108, 0.102, 0.108, 0.126, 0.113, 0.106, 0.107, 0.108, 0.111, 0.107, 0.108, 0.107, 0.11]	[0.104, 0.1, 0.106, 0.11, 0.104, 0.103, 0.106, 0.111, 0.105, 0.104, 0.104, 0.1, 0.102, 0.101, 0.101]	[0.15, 0.148, 0.158, 0.146, 0.144, 0.147, 0.145, 0.152, 0.155, 0.146, 0.15, 0.152, 0.15, 0.153, 0.15]	[0.107, 0.105, 0.106, 0.107, 0.107, 0.105, 0.108, 0.106, 0.105, 0.108, 0.108, 0.107, 0.106, 0.107, 0.107]	[0.139, 0.137, 0.14, 0.141, 0.14, 0.137, 0.14, 0.14, 0.138, 0.141, 0.142, 0.142, 0.141, 0.138, 0.14]	[0.112, 0.11, 0.111, 0.115, 0.113, 0.112, 0.112, 0.111, 0.111, 0.111, 0.11, 0.111, 0.111, 0.111, 0.111]	[0.156, 0.152, 0.155, 0.157, 0.153, 0.151, 0.156, 0.155, 0.153, 0.15, 0.153, 0.155, 0.155, 0.152, 0.156]	[0.09, 0.09, 0.092, 0.095, 0.093, 0.092, 0.095, 0.098, 0.094, 0.096, 0.094, 0.093, 0.094, 0.094, 0.094]	[0.119, 0.118, 0.117, 0.119, 0.116, 0.119, 0.121, 0.119, 0.119, 0.119, 0.118, 0.116, 0.119, 0.116, 0.118]	[0.099, 0.099, 0.094, 0.097, 0.097, 0.093, 0.096, 0.1, 0.094, 0.102, 0.096, 0.095, 0.098, 0.101, 0.101]	[0.135, 0.139, 0.132, 0.136, 0.132, 0.138, 0.138, 0.128, 0.14, 0.134, 0.139, 0.136, 0.135, 0.135, 0.135]
2000-01-01 02:34:00	[0.162, 0.153, 0.16, 0.156, 0.175, 0.161, 0.161, 0.165, 0.153, 0.164, 0.163, 0.163, 0.16, 0.158, 0.164]	[0.178, 0.179, 0.181, 0.173, 0.18, 0.174, 0.176, 0.18, 0.178, 0.18, 0.172, 0.176, 0.181, 0.177, 0.184]	[0.1, 0.096, 0.097, 0.094, 0.096, 0.098, 0.099, 0.097, 0.099, 0.1, 0.099, 0.098, 0.1, 0.097, 0.096]	[0.133, 0.129, 0.134, 0.134, 0.132, 0.132, 0.132, 0.137, 0.132, 0.135, 0.132, 0.136, 0.132, 0.135, 0.133]	[0.123, 0.122, 0.123, 0.125, 0.13, 0.122, 0.122, 0.121, 0.12, 0.112, 0.129, 0.13, 0.128, 0.125, 0.123]	[0.135, 0.136, 0.134, 0.129, 0.133, 0.126, 0.127, 0.131, 0.13, 0.129, 0.128, 0.124, 0.119, 0.123, 0.127]	[0.098, 0.099, 0.098, 0.098, 0.097, 0.099, 0.092, 0.1, 0.096, 0.099, 0.102, 0.096, 0.097, 0.098, 0.098]	[0.128, 0.128, 0.13, 0.125, 0.126, 0.127, 0.131, 0.125, 0.129, 0.128, 0.12, 0.126, 0.117, 0.131, 0.124]	[0.159, 0.161, 0.158, 0.161, 0.159, 0.162, 0.163, 0.159, 0.16, 0.154, 0.163, 0.157, 0.163, 0.156, 0.158]	[0.168, 0.171, 0.151, 0.17, 0.173, 0.169, 0.172, 0.174, 0.166, 0.168, 0.171, 0.152, 0.172, 0.169, 0.159]	[0.118, 0.121, 0.119, 0.115, 0.117, 0.117, 0.114, 0.116, 0.118, 0.118, 0.118, 0.116, 0.119, 0.12, 0.114]	[0.153, 0.145, 0.152, 0.145, 0.147, 0.147, 0.147, 0.152, 0.149, 0.148, 0.136, 0.149, 0.133, 0.151, 0.146]	[0.087, 0.088, 0.089, 0.087, 0.091, 0.087, 0.088, 0.088, 0.087, 0.087, 0.091, 0.088, 0.089, 0.088, 0.088]	[0.112, 0.112, 0.112, 0.126, 0.109, 0.11, 0.107, 0.107, 0.109, 0.109, 0.114, 0.108, 0.109, 0.103, 0.11]	[0.104, 0.105, 0.106, 0.105, 0.103, 0.101, 0.105, 0.107, 0.103, 0.102, 0.111, 0.101, 0.106, 0.112, 0.101]	[0.152, 0.157, 0.15, 0.149, 0.163, 0.152, 0.154, 0.16, 0.157, 0.157, 0.155, 0.157, 0.154, 0.154, 0.156]	[0.107, 0.108, 0.108, 0.107, 0.109, 0.108, 0.106, 0.107, 0.108, 0.106, 0.107, 0.109, 0.11, 0.108, 0.107]	[0.142, 0.143, 0.145, 0.141, 0.14, 0.144, 0.143, 0.141, 0.141, 0.144, 0.143, 0.145, 0.141, 0.144, 0.143]	[0.111, 0.113, 0.113, 0.112, 0.113, 0.111, 0.114, 0.108, 0.11, 0.113, 0.116, 0.113, 0.113, 0.113, 0.112]	[0.153, 0.157, 0.16, 0.157, 0.158, 0.16, 0.156, 0.158, 0.155, 0.157, 0.159, 0.16, 0.159, 0.155, 0.158]	[0.095, 0.095, 0.096, 0.088, 0.095, 0.095, 0.094, 0.093, 0.096, 0.093, 0.099, 0.094, 0.096, 0.095, 0.094]	[0.118, 0.121, 0.121, 0.12, 0.122, 0.121, 0.122, 0.118, 0.119, 0.122, 0.122, 0.119, 0.122, 0.123, 0.121]	[0.094, 0.097, 0.094, 0.099, 0.095, 0.099, 0.096, 0.094, 0.1, 0.098, 0.098, 0.101, 0.096, 0.098, 0.097]	[0.139, 0.138, 0.142, 0.135, 0.136, 0.139, 0.143, 0.142, 0.136, 0.142, 0.139, 0.14, 0.139, 0.142, 0.14]
2000-01-01 02:39:00	[0.168, 0.167, 0.165, 0.167, 0.185, 0.168, 0.164, 0.165, 0.156, 0.159, 0.156, 0.164, 0.166, 0.167, 0.161]	[0.177, 0.182, 0.182, 0.179, 0.182, 0.185, 0.179, 0.184, 0.19, 0.187, 0.185, 0.184, 0.188, 0.183, 0.186]	[0.1, 0.096, 0.098, 0.1, 0.098, 0.1, 0.099, 0.096, 0.095, 0.099, 0.097, 0.099, 0.098, 0.101, 0.1]	[0.134, 0.134, 0.134, 0.138, 0.131, 0.136, 0.135, 0.134, 0.137, 0.134, 0.136, 0.134, 0.139, 0.135, 0.137]	[0.122, 0.127, 0.126, 0.133, 0.134, 0.115, 0.128, 0.133, 0.124, 0.126, 0.124, 0.125, 0.129, 0.135, 0.13]	[0.135, 0.128, 0.134, 0.127, 0.138, 0.14, 0.132, 0.137, 0.133, 0.131, 0.132, 0.125, 0.134, 0.141, 0.134]	[0.099, 0.1, 0.099, 0.101, 0.099, 0.099, 0.099, 0.103, 0.097, 0.1, 0.1, 0.097, 0.099, 0.097, 0.1]	[0.132, 0.13, 0.128, 0.133, 0.125, 0.122, 0.119, 0.128, 0.128, 0.122, 0.129, 0.127, 0.131, 0.13, 0.134]	[0.164, 0.161, 0.164, 0.167, 0.167, 0.158, 0.164, 0.164, 0.165, 0.166, 0.163, 0.167, 0.162, 0.161, 0.161]	[0.179, 0.157, 0.173, 0.173, 0.156, 0.178, 0.178, 0.178, 0.175, 0.174, 0.165, 0.178, 0.176, 0.173, 0.17]	[0.12, 0.116, 0.115, 0.117, 0.122, 0.118, 0.118, 0.119, 0.119, 0.119, 0.121, 0.118, 0.118, 0.116, 0.121]	[0.154, 0.155, 0.154, 0.152, 0.149, 0.141, 0.135, 0.151, 0.151, 0.156, 0.157, 0.149, 0.149, 0.152, 0.153]	[0.088, 0.089, 0.088, 0.09, 0.091, 0.088, 0.087, 0.092, 0.089, 0.089, 0.089, 0.089, 0.09, 0.089, 0.091]	[0.108, 0.109, 0.11, 0.108, 0.113, 0.114, 0.109, 0.107, 0.128, 0.109, 0.111, 0.109, 0.115, 0.113, 0.111]	[0.108, 0.102, 0.104, 0.108, 0.113, 0.103, 0.101, 0.111, 0.103, 0.105, 0.105, 0.103, 0.104, 0.106, 0.107]	[0.157, 0.165, 0.16, 0.16, 0.161, 0.16, 0.159, 0.155, 0.168, 0.165, 0.157, 0.152, 0.165, 0.164, 0.159]	[0.109, 0.108, 0.107, 0.11, 0.11, 0.107, 0.108, 0.11, 0.109, 0.109, 0.109, 0.108, 0.109, 0.108, 0.108]	[0.145, 0.147, 0.148, 0.147, 0.148, 0.145, 0.145, 0.143, 0.143, 0.147, 0.145, 0.144, 0.145, 0.144, 0.145]	[0.114, 0.111, 0.111, 0.11, 0.112, 0.113, 0.111, 0.116, 0.111, 0.112, 0.114, 0.113, 0.112, 0.113, 0.113]	[0.162, 0.158, 0.164, 0.159, 0.161, 0.162, 0.161, 0.164, 0.163, 0.16, 0.157, 0.161, 0.16, 0.16, 0.158]	[0.09, 0.096, 0.094, 0.1, 0.096, 0.094, 0.089, 0.096, 0.097, 0.095, 0.093, 0.092, 0.095, 0.094, 0.095]	[0.122, 0.122, 0.126, 0.13, 0.124, 0.126, 0.126, 0.123, 0.124, 0.125, 0.124, 0.124, 0.124, 0.123, 0.124]	[0.095, 0.098, 0.1, 0.095, 0.098, 0.096, 0.101, 0.099, 0.1, 0.097, 0.094, 0.102, 0.095, 0.097, 0.095]	[0.146, 0.142, 0.144, 0.148, 0.144, 0.142, 0.144, 0.144, 0.139, 0.148, 0.143, 0.139, 0.137, 0.146, 0.143]
2000-01-01 02:44:00	[0.163, 0.169, 0.173, 0.17, 0.16, 0.159, 0.166, 0.172, 0.168, 0.172, 0.171, 0.168, 0.172, 0.189, 0.168]	[0.189, 0.187, 0.191, 0.193, 0.192, 0.183, 0.188, 0.192, 0.188, 0.196, 0.189, 0.184, 0.191, 0.184, 0.189]	[0.098, 0.099, 0.101, 0.099, 0.097, 0.1, 0.095, 0.101, 0.101, 0.099, 0.099, 0.102, 0.1, 0.101, 0.097]	[0.132, 0.138, 0.136, 0.135, 0.138, 0.137, 0.14, 0.139, 0.139, 0.136, 0.136, 0.136, 0.141, 0.136, 0.136]	[0.134, 0.137, 0.131, 0.14, 0.137, 0.118, 0.128, 0.131, 0.131, 0.138, 0.128, 0.132, 0.134, 0.13, 0.13]	[0.136, 0.144, 0.132, 0.145, 0.139, 0.127, 0.137, 0.142, 0.139, 0.133, 0.138, 0.137, 0.138, 0.134, 0.145]	[0.102, 0.1, 0.098, 0.101, 0.1, 0.098, 0.099, 0.102, 0.1, 0.1, 0.101, 0.102, 0.101, 0.105, 0.102]	[0.134, 0.136, 0.132, 0.129, 0.12, 0.132, 0.135, 0.121, 0.133, 0.129, 0.13, 0.133, 0.126, 0.124, 0.132]	[0.17, 0.171, 0.166, 0.165, 0.171, 0.161, 0.168, 0.166, 0.17, 0.167, 0.167, 0.168, 0.166, 0.17, 0.168]	[0.17, 0.159, 0.176, 0.184, 0.183, 0.181, 0.181, 0.182, 0.177, 0.162, 0.18, 0.178, 0.176, 0.178, 0.178]	[0.115, 0.123, 0.121, 0.122, 0.118, 0.119, 0.117, 0.118, 0.122, 0.118, 0.119, 0.116, 0.118, 0.12, 0.118]	[0.156, 0.158, 0.155, 0.154, 0.16, 0.157, 0.156, 0.14, 0.152, 0.154, 0.155, 0.156, 0.154, 0.145, 0.161]	[0.09, 0.091, 0.089, 0.088, 0.092, 0.089, 0.089, 0.091, 0.09, 0.092, 0.089, 0.09, 0.092, 0.089, 0.09]	[0.112, 0.114, 0.11, 0.114, 0.109, 0.11, 0.109, 0.108, 0.111, 0.111, 0.115, 0.129, 0.112, 0.111, 0.114]	[0.103, 0.108, 0.104, 0.107, 0.105, 0.103, 0.105, 0.104, 0.115, 0.106, 0.103, 0.105, 0.102, 0.113, 0.108]	[0.165, 0.164, 0.17, 0.157, 0.168, 0.166, 0.16, 0.164, 0.17, 0.175, 0.16, 0.171, 0.165, 0.166, 0.16]	[0.108, 0.11, 0.109, 0.11, 0.11, 0.108, 0.109, 0.11, 0.108, 0.11, 0.109, 0.109, 0.108, 0.109, 0.111]	[0.149, 0.152, 0.149, 0.148, 0.147, 0.146, 0.149, 0.146, 0.149, 0.15, 0.146, 0.146, 0.149, 0.149, 0.148]	[0.112, 0.114, 0.112, 0.113, 0.113, 0.113, 0.112, 0.115, 0.114, 0.112, 0.112, 0.112, 0.111, 0.114, 0.112]	[0.163, 0.162, 0.163, 0.164, 0.166, 0.167, 0.165, 0.166, 0.162, 0.164, 0.168, 0.161, 0.167, 0.167, 0.163]	[0.09, 0.1, 0.096, 0.095, 0.098, 0.095, 0.096, 0.096, 0.095, 0.098, 0.097, 0.095, 0.095, 0.093, 0.097]	[0.129, 0.129, 0.133, 0.128, 0.126, 0.128, 0.129, 0.128, 0.129, 0.126, 0.128, 0.128, 0.131, 0.129, 0.129]	[0.099, 0.097, 0.102, 0.096, 0.096, 0.102, 0.101, 0.103, 0.097, 0.097, 0.096, 0.103, 0.102, 0.1, 0.098]	[0.152, 0.148, 0.152, 0.143, 0.151, 0.148, 0.15, 0.149, 0.142, 0.146, 0.148, 0.147, 0.149, 0.145, 0.146]
2000-01-01 02:49:00	[0.164, 0.177, 0.164, 0.168, 0.174, 0.172, 0.172, 0.174, 0.183, 0.176, 0.171, 0.175, 0.169, 0.173, 0.176]	[0.19, 0.198, 0.197, 0.189, 0.195, 0.197, 0.198, 0.195, 0.197, 0.193, 0.194, 0.201, 0.192, 0.193, 0.189]	[0.101, 0.098, 0.1, 0.1, 0.096, 0.098, 0.099, 0.102, 0.097, 0.099, 0.1, 0.101, 0.101, 0.103, 0.102]	[0.139, 0.137, 0.137, 0.138, 0.137, 0.137, 0.141, 0.133, 0.141, 0.138, 0.138, 0.141, 0.139, 0.141, 0.137]	[0.135, 0.131, 0.142, 0.137, 0.139, 0.144, 0.141, 0.134, 0.133, 0.141, 0.134, 0.135, 0.133, 0.122, 0.137]	[0.138, 0.15, 0.133, 0.142, 0.144, 0.144, 0.147, 0.139, 0.144, 0.143, 0.142, 0.138, 0.15, 0.15, 0.143]	[0.103, 0.101, 0.103, 0.099, 0.102, 0.102, 0.103, 0.102, 0.104, 0.102, 0.1, 0.104, 0.102, 0.105, 0.106]	[0.129, 0.134, 0.121, 0.131, 0.13, 0.134, 0.135, 0.137, 0.134, 0.121, 0.126, 0.137, 0.131, 0.134, 0.137]	[0.172, 0.171, 0.175, 0.172, 0.169, 0.168, 0.176, 0.173, 0.174, 0.171, 0.173, 0.169, 0.17, 0.165, 0.174]	[0.171, 0.181, 0.186, 0.175, 0.187, 0.183, 0.19, 0.184, 0.176, 0.186, 0.184, 0.184, 0.171, 0.186, 0.183]	[0.121, 0.121, 0.118, 0.114, 0.118, 0.121, 0.119, 0.122, 0.12, 0.121, 0.117, 0.116, 0.123, 0.116, 0.12]	[0.156, 0.157, 0.148, 0.159, 0.157, 0.165, 0.161, 0.161, 0.159, 0.165, 0.149, 0.16, 0.159, 0.161, 0.162]	[0.092, 0.09, 0.092, 0.09, 0.093, 0.089, 0.09, 0.09, 0.09, 0.093, 0.09, 0.089, 0.091, 0.089, 0.089]	[0.112, 0.116, 0.111, 0.114, 0.11, 0.112, 0.109, 0.112, 0.112, 0.117, 0.144, 0.11, 0.114, 0.116, 0.11]	[0.106, 0.105, 0.107, 0.107, 0.105, 0.109, 0.103, 0.108, 0.106, 0.106, 0.104, 0.106, 0.115, 0.104, 0.113]	[0.172, 0.176, 0.168, 0.164, 0.16, 0.167, 0.178, 0.169, 0.176, 0.172, 0.171, 0.17, 0.181, 0.173, 0.164]	[0.11, 0.11, 0.11, 0.109, 0.108, 0.111, 0.112, 0.109, 0.111, 0.11, 0.11, 0.109, 0.111, 0.107, 0.109]	[0.152, 0.151, 0.15, 0.151, 0.15, 0.152, 0.148, 0.152, 0.151, 0.152, 0.148, 0.15, 0.154, 0.151, 0.151]	[0.113, 0.113, 0.111, 0.114, 0.113, 0.114, 0.112, 0.114, 0.113, 0.112, 0.114, 0.113, 0.113, 0.113, 0.116]	[0.169, 0.167, 0.168, 0.169, 0.167, 0.168, 0.164, 0.164, 0.166, 0.168, 0.169, 0.165, 0.167, 0.17, 0.168]	[0.098, 0.097, 0.101, 0.092, 0.097, 0.096, 0.1, 0.095, 0.099, 0.098, 0.095, 0.098, 0.098, 0.095, 0.097]	[0.13, 0.132, 0.132, 0.132, 0.13, 0.132, 0.131, 0.132, 0.129, 0.133, 0.132, 0.138, 0.133, 0.131, 0.133]	[0.095, 0.103, 0.098, 0.099, 0.098, 0.097, 0.101, 0.096, 0.105, 0.096, 0.102, 0.099, 0.098, 0.1, 0.101]	[0.154, 0.148, 0.153, 0.152, 0.147, 0.149, 0.151, 0.152, 0.155, 0.155, 0.15, 0.156, 0.15, 0.153, 0.153]
2000-01-01 02:54:00	[0.178, 0.177, 0.179, 0.177, 0.18, 0.173, 0.181, 0.176, 0.18, 0.167, 0.176, 0.197, 0.172, 0.168, 0.181]	[0.206, 0.196, 0.201, 0.204, 0.202, 0.199, 0.196, 0.198, 0.198, 0.199, 0.202, 0.203, 0.195, 0.203, 0.201]	[0.102, 0.101, 0.099, 0.1, 0.098, 0.1, 0.103, 0.102, 0.102, 0.102, 0.1, 0.101, 0.101, 0.096, 0.097]	[0.14, 0.139, 0.139, 0.135, 0.143, 0.139, 0.138, 0.14, 0.142, 0.139, 0.142, 0.142, 0.139, 0.138, 0.141]	[0.137, 0.135, 0.125, 0.136, 0.145, 0.139, 0.139, 0.136, 0.136, 0.143, 0.143, 0.141, 0.144, 0.138, 0.138]	[0.144, 0.154, 0.15, 0.143, 0.149, 0.147, 0.147, 0.135, 0.143, 0.156, 0.149, 0.156, 0.146, 0.152, 0.146]	[0.101, 0.104, 0.107, 0.104, 0.105, 0.102, 0.106, 0.105, 0.102, 0.103, 0.101, 0.103, 0.098, 0.106, 0.104]	[0.137, 0.137, 0.134, 0.124, 0.134, 0.132, 0.123, 0.137, 0.137, 0.129, 0.139, 0.137, 0.133, 0.138, 0.14]	[0.178, 0.176, 0.167, 0.176, 0.172, 0.173, 0.18, 0.171, 0.174, 0.179, 0.179, 0.171, 0.176, 0.174, 0.177]	[0.189, 0.175, 0.188, 0.188, 0.194, 0.19, 0.191, 0.191, 0.173, 0.191, 0.184, 0.186, 0.182, 0.194, 0.189]	[0.119, 0.122, 0.122, 0.12, 0.12, 0.123, 0.117, 0.119, 0.12, 0.122, 0.119, 0.12, 0.117, 0.123, 0.121]	[0.163, 0.164, 0.163, 0.169, 0.164, 0.161, 0.149, 0.165, 0.167, 0.155, 0.167, 0.165, 0.163, 0.164, 0.166]	[0.09, 0.091, 0.091, 0.091, 0.09, 0.093, 0.092, 0.091, 0.091, 0.092, 0.093, 0.094, 0.094, 0.091, 0.09]	[0.113, 0.116, 0.113, 0.111, 0.112, 0.111, 0.117, 0.111, 0.113, 0.118, 0.113, 0.118, 0.115, 0.111, 0.146]	[0.105, 0.107, 0.114, 0.104, 0.107, 0.11, 0.104, 0.11, 0.105, 0.116, 0.107, 0.106, 0.107, 0.107, 0.109]	[0.184, 0.183, 0.185, 0.176, 0.164, 0.178, 0.173, 0.185, 0.171, 0.175, 0.17, 0.178, 0.17, 0.176, 0.175]	[0.108, 0.111, 0.109, 0.111, 0.112, 0.11, 0.111, 0.112, 0.111, 0.113, 0.111, 0.109, 0.112, 0.11, 0.11]	[0.154, 0.158, 0.156, 0.154, 0.152, 0.153, 0.153, 0.153, 0.156, 0.153, 0.154, 0.152, 0.153, 0.151, 0.152]	[0.115, 0.113, 0.114, 0.113, 0.112, 0.114, 0.114, 0.114, 0.113, 0.113, 0.113, 0.113, 0.113, 0.114, 0.114]	[0.171, 0.171, 0.173, 0.173, 0.171, 0.171, 0.172, 0.169, 0.171, 0.173, 0.172, 0.175, 0.175, 0.17, 0.171]	[0.096, 0.098, 0.096, 0.098, 0.098, 0.096, 0.099, 0.096, 0.099, 0.098, 0.101, 0.1, 0.099, 0.098, 0.096]	[0.137, 0.137, 0.137, 0.142, 0.136, 0.137, 0.137, 0.136, 0.133, 0.134, 0.135, 0.136, 0.137, 0.135, 0.135]	[0.103, 0.096, 0.102, 0.101, 0.098, 0.102, 0.101, 0.101, 0.099, 0.101, 0.102, 0.098, 0.1, 0.103, 0.097]	[0.154, 0.16, 0.154, 0.159, 0.152, 0.16, 0.157, 0.152, 0.156, 0.155, 0.158, 0.157, 0.156, 0.161, 0.156]
2000-01-01 02:59:00	[0.175, 0.184, 0.184, 0.183, 0.18, 0.171, 0.172, 0.182, 0.177, 0.2, 0.181, 0.182, 0.184, 0.18, 0.186]	[0.205, 0.208, 0.212, 0.199, 0.203, 0.204, 0.2, 0.206, 0.209, 0.208, 0.206, 0.209, 0.2, 0.203, 0.207]	[0.102, 0.101, 0.102, 0.101, 0.102, 0.098, 0.103, 0.098, 0.102, 0.101, 0.097, 0.099, 0.102, 0.101, 0.103]	[0.143, 0.143, 0.144, 0.14, 0.139, 0.141, 0.14, 0.145, 0.141, 0.142, 0.14, 0.14, 0.141, 0.136, 0.14]	[0.139, 0.145, 0.141, 0.141, 0.143, 0.149, 0.141, 0.137, 0.146, 0.137, 0.146, 0.14, 0.14, 0.136, 0.127]	[0.153, 0.162, 0.158, 0.15, 0.153, 0.152, 0.16, 0.156, 0.141, 0.15, 0.149, 0.153, 0.162, 0.155, 0.152]	[0.104, 0.103, 0.107, 0.106, 0.105, 0.109, 0.105, 0.107, 0.106, 0.106, 0.104, 0.103, 0.105, 0.099, 0.104]	[0.137, 0.141, 0.132, 0.139, 0.138, 0.129, 0.14, 0.127, 0.135, 0.143, 0.135, 0.141, 0.135, 0.142, 0.141]	[0.179, 0.178, 0.183, 0.179, 0.175, 0.176, 0.181, 0.181, 0.182, 0.18, 0.183, 0.182, 0.177, 0.178, 0.173]	[0.195, 0.195, 0.199, 0.193, 0.194, 0.195, 0.179, 0.19, 0.198, 0.193, 0.18, 0.197, 0.192, 0.193, 0.188]	[0.121, 0.12, 0.121, 0.122, 0.122, 0.124, 0.121, 0.118, 0.12, 0.121, 0.121, 0.119, 0.124, 0.117, 0.123]	[0.166, 0.17, 0.161, 0.168, 0.172, 0.172, 0.168, 0.153, 0.166, 0.167, 0.166, 0.167, 0.165, 0.17, 0.169]	[0.092, 0.094, 0.089, 0.092, 0.095, 0.09, 0.092, 0.09, 0.094, 0.092, 0.094, 0.092, 0.093, 0.091, 0.091]	[0.112, 0.12, 0.114, 0.113, 0.148, 0.12, 0.118, 0.114, 0.113, 0.115, 0.115, 0.114, 0.119, 0.114, 0.116]	[0.107, 0.106, 0.108, 0.108, 0.11, 0.115, 0.105, 0.104, 0.11, 0.107, 0.106, 0.107, 0.111, 0.11, 0.117]	[0.191, 0.18, 0.18, 0.19, 0.178, 0.181, 0.193, 0.176, 0.173, 0.18, 0.168, 0.192, 0.186, 0.173, 0.184]	[0.111, 0.112, 0.111, 0.111, 0.11, 0.113, 0.111, 0.111, 0.114, 0.112, 0.112, 0.113, 0.111, 0.111, 0.11]	[0.156, 0.158, 0.155, 0.157, 0.155, 0.157, 0.161, 0.157, 0.155, 0.158, 0.159, 0.154, 0.156, 0.158, 0.158]	[0.113, 0.115, 0.115, 0.113, 0.115, 0.118, 0.113, 0.113, 0.113, 0.113, 0.115, 0.114, 0.114, 0.112, 0.114]	[0.178, 0.175, 0.177, 0.173, 0.175, 0.177, 0.173, 0.175, 0.179, 0.174, 0.175, 0.173, 0.176, 0.176, 0.178]	[0.096, 0.099, 0.099, 0.098, 0.1, 0.098, 0.096, 0.096, 0.1, 0.099, 0.099, 0.1, 0.1, 0.097, 0.096]	[0.141, 0.139, 0.14, 0.147, 0.14, 0.141, 0.141, 0.139, 0.14, 0.141, 0.137, 0.137, 0.136, 0.141, 0.14]	[0.099, 0.102, 0.098, 0.102, 0.099, 0.102, 0.102, 0.101, 0.104, 0.105, 0.1, 0.1, 0.104, 0.101, 0.105]	[0.161, 0.162, 0.16, 0.164, 0.16, 0.162, 0.16, 0.161, 0.162, 0.165, 0.157, 0.16, 0.164, 0.162, 0.163]
2000-01-01 03:04:00	[0.19, 0.186, 0.184, 0.189, 0.184, 0.188, 0.175, 0.175, 0.19, 0.18, 0.186, 0.195, 0.185, 0.182, 0.188]	[0.206, 0.209, 0.213, 0.21, 0.215, 0.212, 0.21, 0.206, 0.204, 0.213, 0.218, 0.211, 0.214, 0.21, 0.215]	[0.102, 0.102, 0.105, 0.103, 0.103, 0.097, 0.099, 0.101, 0.103, 0.099, 0.103, 0.099, 0.101, 0.103, 0.101]	[0.142, 0.142, 0.145, 0.145, 0.142, 0.143, 0.142, 0.138, 0.143, 0.141, 0.143, 0.147, 0.145, 0.141, 0.141]	[0.141, 0.142, 0.142, 0.139, 0.141, 0.137, 0.142, 0.138, 0.139, 0.147, 0.146, 0.147, 0.151, 0.147, 0.126]	[0.152, 0.167, 0.162, 0.159, 0.161, 0.155, 0.147, 0.16, 0.167, 0.157, 0.157, 0.159, 0.152, 0.165, 0.157]	[0.106, 0.102, 0.103, 0.105, 0.108, 0.108, 0.106, 0.107, 0.105, 0.106, 0.106, 0.11, 0.11, 0.108, 0.105]	[0.138, 0.139, 0.144, 0.145, 0.146, 0.142, 0.135, 0.138, 0.13, 0.143, 0.14, 0.146, 0.142, 0.143, 0.132]	[0.18, 0.188, 0.181, 0.183, 0.185, 0.183, 0.186, 0.182, 0.18, 0.182, 0.178, 0.185, 0.182, 0.186, 0.177]	[0.196, 0.202, 0.203, 0.202, 0.192, 0.2, 0.201, 0.198, 0.197, 0.201, 0.197, 0.2, 0.189, 0.19, 0.193]	[0.124, 0.119, 0.12, 0.122, 0.12, 0.122, 0.125, 0.123, 0.12, 0.12, 0.123, 0.123, 0.118, 0.12, 0.121]	[0.168, 0.17, 0.175, 0.171, 0.175, 0.172, 0.165, 0.169, 0.157, 0.17, 0.171, 0.171, 0.176, 0.172, 0.176]	[0.091, 0.092, 0.094, 0.092, 0.091, 0.092, 0.093, 0.091, 0.094, 0.095, 0.095, 0.094, 0.092, 0.094, 0.092]	[0.115, 0.122, 0.117, 0.115, 0.117, 0.117, 0.116, 0.116, 0.122, 0.122, 0.149, 0.114, 0.117, 0.12, 0.118]	[0.119, 0.11, 0.108, 0.108, 0.107, 0.108, 0.113, 0.108, 0.108, 0.108, 0.111, 0.117, 0.106, 0.112, 0.105]	[0.191, 0.172, 0.183, 0.198, 0.18, 0.2, 0.187, 0.176, 0.183, 0.196, 0.198, 0.186, 0.185, 0.189, 0.185]	[0.112, 0.112, 0.112, 0.113, 0.112, 0.112, 0.112, 0.113, 0.113, 0.114, 0.11, 0.113, 0.112, 0.114, 0.111]	[0.16, 0.161, 0.158, 0.158, 0.159, 0.16, 0.158, 0.161, 0.16, 0.16, 0.159, 0.159, 0.16, 0.163, 0.159]	[0.116, 0.116, 0.115, 0.113, 0.114, 0.115, 0.113, 0.115, 0.115, 0.113, 0.116, 0.117, 0.114, 0.113, 0.114]	[0.179, 0.179, 0.18, 0.176, 0.178, 0.177, 0.179, 0.182, 0.178, 0.179, 0.183, 0.179, 0.177, 0.184, 0.179]	[0.098, 0.102, 0.101, 0.101, 0.097, 0.098, 0.099, 0.092, 0.098, 0.1, 0.099, 0.103, 0.098, 0.1, 0.098]	[0.151, 0.143, 0.144, 0.141, 0.144, 0.144, 0.145, 0.145, 0.139, 0.146, 0.143, 0.145, 0.142, 0.145, 0.144]	[0.107, 0.103, 0.105, 0.101, 0.107, 0.102, 0.105, 0.102, 0.1, 0.103, 0.098, 0.105, 0.103, 0.105, 0.105]	[0.169, 0.162, 0.165, 0.16, 0.167, 0.164, 0.163, 0.167, 0.165, 0.17, 0.163, 0.17, 0.163, 0.166, 0.166]
2000-01-01 03:09:00	[0.198, 0.189, 0.179, 0.193, 0.179, 0.193, 0.19, 0.193, 0.184, 0.193, 0.19, 0.191, 0.185, 0.188, 0.19]	[0.21, 0.219, 0.212, 0.215, 0.214, 0.219, 0.214, 0.215, 0.219, 0.22, 0.217, 0.219, 0.223, 0.217, 0.211]	[0.102, 0.104, 0.103, 0.102, 0.104, 0.105, 0.102, 0.099, 0.099, 0.1, 0.103, 0.098, 0.104, 0.103, 0.103]	[0.149, 0.144, 0.147, 0.147, 0.144, 0.146, 0.143, 0.146, 0.143, 0.143, 0.142, 0.143, 0.145, 0.139, 0.144]	[0.146, 0.141, 0.144, 0.143, 0.149, 0.139, 0.142, 0.148, 0.14, 0.148, 0.142, 0.139, 0.128, 0.152, 0.142]	[0.164, 0.15, 0.159, 0.16, 0.158, 0.162, 0.165, 0.171, 0.166, 0.163, 0.167, 0.172, 0.163, 0.163, 0.171]	[0.107, 0.109, 0.107, 0.104, 0.111, 0.106, 0.109, 0.107, 0.109, 0.106, 0.107, 0.108, 0.11, 0.107, 0.109]	[0.142, 0.147, 0.144, 0.15, 0.146, 0.132, 0.141, 0.148, 0.147, 0.145, 0.145, 0.138, 0.142, 0.143, 0.135]	[0.183, 0.189, 0.185, 0.19, 0.191, 0.186, 0.185, 0.19, 0.189, 0.187, 0.186, 0.187, 0.181, 0.186, 0.189]	[0.208, 0.206, 0.204, 0.204, 0.198, 0.198, 0.203, 0.203, 0.2, 0.203, 0.209, 0.206, 0.206, 0.204, 0.196]	[0.122, 0.119, 0.123, 0.119, 0.123, 0.121, 0.123, 0.122, 0.121, 0.12, 0.126, 0.125, 0.123, 0.125, 0.122]	[0.175, 0.176, 0.175, 0.178, 0.176, 0.163, 0.173, 0.175, 0.178, 0.178, 0.177, 0.17, 0.175, 0.175, 0.18]	[0.095, 0.093, 0.094, 0.093, 0.095, 0.092, 0.091, 0.095, 0.092, 0.095, 0.094, 0.093, 0.092, 0.092, 0.093]	[0.117, 0.117, 0.118, 0.118, 0.119, 0.122, 0.119, 0.125, 0.12, 0.152, 0.118, 0.125, 0.123, 0.115, 0.123]	[0.11, 0.107, 0.105, 0.112, 0.117, 0.107, 0.111, 0.108, 0.113, 0.109, 0.119, 0.111, 0.108, 0.112, 0.111]	[0.183, 0.193, 0.202, 0.184, 0.196, 0.188, 0.199, 0.206, 0.19, 0.189, 0.21, 0.192, 0.176, 0.203, 0.19]	[0.111, 0.113, 0.113, 0.114, 0.114, 0.114, 0.114, 0.116, 0.114, 0.115, 0.113, 0.114, 0.112, 0.113, 0.114]	[0.161, 0.16, 0.162, 0.161, 0.162, 0.162, 0.164, 0.162, 0.162, 0.162, 0.16, 0.163, 0.162, 0.16, 0.165]	[0.113, 0.115, 0.114, 0.116, 0.119, 0.115, 0.116, 0.115, 0.112, 0.116, 0.116, 0.115, 0.117, 0.115, 0.116]	[0.185, 0.181, 0.184, 0.182, 0.187, 0.183, 0.183, 0.18, 0.183, 0.181, 0.18, 0.182, 0.183, 0.185, 0.182]	[0.098, 0.102, 0.102, 0.1, 0.105, 0.099, 0.1, 0.102, 0.097, 0.101, 0.1, 0.099, 0.099, 0.1, 0.098]	[0.146, 0.148, 0.148, 0.156, 0.146, 0.15, 0.149, 0.147, 0.148, 0.149, 0.148, 0.147, 0.15, 0.149, 0.15]	[0.102, 0.105, 0.104, 0.104, 0.105, 0.107, 0.106, 0.102, 0.105, 0.103, 0.108, 0.1, 0.106, 0.108, 0.106]	[0.17, 0.173, 0.175, 0.171, 0.172, 0.17, 0.172, 0.166, 0.169, 0.168, 0.167, 0.168, 0.164, 0.169, 0.171]
2000-01-01 03:14:00	[0.194, 0.183, 0.183, 0.197, 0.194, 0.192, 0.195, 0.189, 0.193, 0.214, 0.196, 0.197, 0.188, 0.193, 0.198]	[0.225, 0.222, 0.218, 0.226, 0.229, 0.223, 0.215, 0.217, 0.223, 0.225, 0.221, 0.224, 0.22, 0.225, 0.22]	[0.102, 0.106, 0.098, 0.104, 0.104, 0.103, 0.101, 0.1, 0.102, 0.105, 0.102, 0.103, 0.1, 0.103, 0.104]	[0.145, 0.145, 0.146, 0.146, 0.146, 0.145, 0.149, 0.141, 0.148, 0.148, 0.146, 0.15, 0.146, 0.147, 0.149]	[0.15, 0.143, 0.141, 0.146, 0.144, 0.14, 0.145, 0.15, 0.149, 0.143, 0.128, 0.14, 0.154, 0.151, 0.146]	[0.178, 0.169, 0.172, 0.169, 0.172, 0.166, 0.157, 0.178, 0.165, 0.176, 0.17, 0.166, 0.169, 0.17, 0.164]	[0.107, 0.109, 0.109, 0.112, 0.111, 0.108, 0.107, 0.112, 0.109, 0.104, 0.109, 0.112, 0.109, 0.109, 0.11]	[0.141, 0.152, 0.151, 0.149, 0.15, 0.145, 0.153, 0.145, 0.147, 0.146, 0.149, 0.148, 0.152, 0.134, 0.14]	[0.191, 0.19, 0.194, 0.194, 0.188, 0.193, 0.193, 0.188, 0.195, 0.195, 0.184, 0.191, 0.189, 0.196, 0.188]	[0.213, 0.212, 0.206, 0.21, 0.215, 0.209, 0.213, 0.206, 0.208, 0.202, 0.212, 0.204, 0.211, 0.208, 0.202]	[0.12, 0.124, 0.124, 0.122, 0.124, 0.124, 0.122, 0.123, 0.122, 0.119, 0.125, 0.124, 0.122, 0.122, 0.121]	[0.175, 0.179, 0.181, 0.18, 0.182, 0.175, 0.178, 0.178, 0.177, 0.178, 0.179, 0.181, 0.182, 0.169, 0.182]	[0.095, 0.095, 0.092, 0.095, 0.093, 0.093, 0.092, 0.096, 0.095, 0.093, 0.093, 0.093, 0.091, 0.095, 0.094]	[0.128, 0.127, 0.123, 0.154, 0.121, 0.122, 0.12, 0.127, 0.118, 0.126, 0.119, 0.125, 0.117, 0.12, 0.122]	[0.109, 0.113, 0.11, 0.108, 0.111, 0.121, 0.11, 0.119, 0.112, 0.113, 0.114, 0.11, 0.108, 0.107, 0.114]	[0.195, 0.2, 0.196, 0.214, 0.195, 0.205, 0.213, 0.187, 0.181, 0.209, 0.21, 0.2, 0.187, 0.193, 0.194]	[0.114, 0.115, 0.116, 0.115, 0.115, 0.115, 0.114, 0.114, 0.116, 0.115, 0.113, 0.114, 0.114, 0.116, 0.113]	[0.166, 0.164, 0.164, 0.164, 0.163, 0.167, 0.161, 0.164, 0.165, 0.169, 0.163, 0.164, 0.162, 0.166, 0.164]	[0.117, 0.117, 0.114, 0.114, 0.116, 0.117, 0.113, 0.12, 0.116, 0.116, 0.115, 0.116, 0.117, 0.117, 0.112]	[0.186, 0.186, 0.186, 0.184, 0.184, 0.185, 0.183, 0.189, 0.184, 0.189, 0.186, 0.19, 0.184, 0.185, 0.185]	[0.102, 0.1, 0.095, 0.101, 0.102, 0.099, 0.097, 0.1, 0.102, 0.104, 0.099, 0.1, 0.101, 0.103, 0.102]	[0.153, 0.153, 0.151, 0.153, 0.151, 0.152, 0.151, 0.15, 0.159, 0.153, 0.149, 0.153, 0.154, 0.154, 0.149]	[0.109, 0.102, 0.103, 0.105, 0.105, 0.107, 0.105, 0.106, 0.106, 0.104, 0.108, 0.107, 0.103, 0.104, 0.105]	[0.171, 0.177, 0.174, 0.171, 0.171, 0.177, 0.169, 0.174, 0.168, 0.171, 0.177, 0.173, 0.176, 0.172, 0.175]
2000-01-01 03:19:00	[0.199, 0.2, 0.202, 0.203, 0.206, 0.192, 0.198, 0.188, 0.193, 0.187, 0.197, 0.2, 0.197, 0.197, 0.202]	[0.228, 0.226, 0.232, 0.232, 0.231, 0.226, 0.235, 0.226, 0.231, 0.227, 0.222, 0.229, 0.223, 0.222, 0.231]	[0.103, 0.105, 0.106, 0.099, 0.105, 0.1, 0.103, 0.104, 0.105, 0.105, 0.102, 0.104, 0.101, 0.1, 0.104]	[0.151, 0.149, 0.147, 0.153, 0.15, 0.15, 0.148, 0.148, 0.147, 0.148, 0.149, 0.152, 0.143, 0.146, 0.149]	[0.142, 0.147, 0.145, 0.141, 0.144, 0.155, 0.151, 0.128, 0.145, 0.152, 0.153, 0.144, 0.147, 0.151, 0.144]	[0.177, 0.166, 0.171, 0.161, 0.182, 0.174, 0.175, 0.17, 0.183, 0.183, 0.171, 0.175, 0.174, 0.178, 0.173]	[0.112, 0.113, 0.11, 0.114, 0.111, 0.109, 0.11, 0.108, 0.111, 0.109, 0.11, 0.113, 0.111, 0.11, 0.106]	[0.148, 0.144, 0.15, 0.146, 0.153, 0.152, 0.152, 0.157, 0.141, 0.156, 0.15, 0.15, 0.149, 0.156, 0.154]	[0.195, 0.193, 0.198, 0.194, 0.198, 0.193, 0.195, 0.185, 0.195, 0.198, 0.2, 0.193, 0.198, 0.191, 0.198]	[0.211, 0.207, 0.216, 0.216, 0.208, 0.216, 0.216, 0.214, 0.211, 0.219, 0.208, 0.214, 0.218, 0.221, 0.216]	[0.126, 0.123, 0.124, 0.12, 0.123, 0.121, 0.127, 0.128, 0.121, 0.125, 0.124, 0.126, 0.124, 0.126, 0.12]	[0.181, 0.177, 0.182, 0.189, 0.186, 0.184, 0.184, 0.184, 0.174, 0.182, 0.181, 0.185, 0.182, 0.183, 0.184]	[0.093, 0.095, 0.093, 0.093, 0.094, 0.092, 0.098, 0.093, 0.095, 0.096, 0.096, 0.094, 0.093, 0.097, 0.093]	[0.126, 0.125, 0.122, 0.122, 0.129, 0.121, 0.13, 0.124, 0.13, 0.132, 0.128, 0.122, 0.121, 0.124, 0.156]	[0.111, 0.112, 0.109, 0.109, 0.11, 0.109, 0.116, 0.124, 0.116, 0.112, 0.113, 0.12, 0.107, 0.115, 0.114]	[0.207, 0.202, 0.215, 0.199, 0.201, 0.216, 0.221, 0.191, 0.197, 0.222, 0.185, 0.206, 0.191, 0.205, 0.2]	[0.115, 0.114, 0.117, 0.114, 0.116, 0.116, 0.116, 0.114, 0.117, 0.117, 0.118, 0.116, 0.116, 0.115, 0.116]	[0.165, 0.167, 0.167, 0.165, 0.171, 0.165, 0.166, 0.167, 0.168, 0.169, 0.166, 0.169, 0.165, 0.166, 0.167]	[0.117, 0.116, 0.117, 0.115, 0.116, 0.116, 0.116, 0.117, 0.113, 0.114, 0.115, 0.117, 0.116, 0.117, 0.117]	[0.19, 0.189, 0.192, 0.188, 0.186, 0.188, 0.187, 0.188, 0.188, 0.187, 0.189, 0.195, 0.192, 0.188, 0.19]	[0.101, 0.103, 0.1, 0.101, 0.095, 0.102, 0.103, 0.1, 0.102, 0.103, 0.101, 0.102, 0.102, 0.104, 0.107]	[0.157, 0.154, 0.163, 0.156, 0.158, 0.156, 0.158, 0.157, 0.154, 0.158, 0.156, 0.158, 0.154, 0.155, 0.157]	[0.106, 0.106, 0.104, 0.107, 0.104, 0.109, 0.11, 0.109, 0.108, 0.106, 0.102, 0.108, 0.105, 0.104, 0.104]	[0.181, 0.175, 0.175, 0.179, 0.175, 0.183, 0.176, 0.179, 0.176, 0.172, 0.172, 0.177, 0.178, 0.182, 0.179]
2000-01-01 03:24:00	[0.205, 0.207, 0.191, 0.204, 0.2, 0.197, 0.201, 0.195, 0.202, 0.202, 0.221, 0.201, 0.205, 0.204, 0.191]	[0.239, 0.233, 0.232, 0.236, 0.229, 0.234, 0.228, 0.233, 0.228, 0.237, 0.232, 0.238, 0.236, 0.238, 0.24]	[0.1, 0.105, 0.106, 0.103, 0.104, 0.103, 0.1, 0.102, 0.104, 0.103, 0.105, 0.105, 0.106, 0.099, 0.105]	[0.151, 0.152, 0.146, 0.15, 0.149, 0.151, 0.154, 0.149, 0.154, 0.151, 0.153, 0.151, 0.155, 0.149, 0.151]	[0.151, 0.146, 0.14, 0.152, 0.153, 0.146, 0.147, 0.15, 0.145, 0.143, 0.153, 0.145, 0.131, 0.152, 0.157]	[0.184, 0.18, 0.187, 0.176, 0.189, 0.165, 0.176, 0.188, 0.18, 0.179, 0.175, 0.187, 0.179, 0.172, 0.18]	[0.115, 0.112, 0.111, 0.11, 0.114, 0.113, 0.11, 0.111, 0.113, 0.111, 0.111, 0.115, 0.113, 0.111, 0.108]	[0.155, 0.16, 0.16, 0.153, 0.16, 0.145, 0.152, 0.146, 0.157, 0.156, 0.153, 0.158, 0.157, 0.15, 0.151]	[0.203, 0.198, 0.198, 0.195, 0.204, 0.196, 0.202, 0.196, 0.202, 0.202, 0.202, 0.202, 0.192, 0.199, 0.195]	[0.227, 0.22, 0.217, 0.22, 0.224, 0.224, 0.214, 0.217, 0.221, 0.221, 0.22, 0.213, 0.22, 0.213, 0.223]	[0.125, 0.128, 0.124, 0.129, 0.126, 0.121, 0.124, 0.128, 0.122, 0.125, 0.124, 0.125, 0.125, 0.124, 0.12]	[0.184, 0.186, 0.187, 0.189, 0.188, 0.181, 0.184, 0.181, 0.191, 0.188, 0.186, 0.188, 0.188, 0.191, 0.186]	[0.094, 0.096, 0.094, 0.098, 0.096, 0.094, 0.094, 0.096, 0.095, 0.094, 0.097, 0.093, 0.093, 0.097, 0.094]	[0.126, 0.125, 0.129, 0.125, 0.135, 0.125, 0.131, 0.135, 0.133, 0.16, 0.128, 0.132, 0.124, 0.127, 0.125]	[0.114, 0.118, 0.111, 0.125, 0.112, 0.116, 0.112, 0.116, 0.11, 0.109, 0.11, 0.122, 0.112, 0.114, 0.114]	[0.189, 0.23, 0.212, 0.211, 0.197, 0.201, 0.214, 0.203, 0.208, 0.22, 0.221, 0.205, 0.227, 0.204, 0.197]	[0.116, 0.118, 0.115, 0.114, 0.118, 0.116, 0.116, 0.115, 0.117, 0.117, 0.117, 0.117, 0.115, 0.117, 0.115]	[0.168, 0.172, 0.167, 0.169, 0.172, 0.167, 0.168, 0.17, 0.167, 0.17, 0.171, 0.175, 0.167, 0.169, 0.169]	[0.117, 0.116, 0.117, 0.118, 0.116, 0.113, 0.115, 0.116, 0.115, 0.115, 0.116, 0.117, 0.117, 0.116, 0.118]	[0.191, 0.188, 0.193, 0.199, 0.191, 0.19, 0.193, 0.192, 0.191, 0.193, 0.196, 0.193, 0.192, 0.192, 0.195]	[0.103, 0.104, 0.1, 0.106, 0.102, 0.102, 0.108, 0.104, 0.1, 0.103, 0.104, 0.1, 0.101, 0.104, 0.102]	[0.16, 0.163, 0.16, 0.167, 0.161, 0.16, 0.16, 0.158, 0.163, 0.162, 0.161, 0.162, 0.16, 0.158, 0.157]	[0.102, 0.112, 0.105, 0.11, 0.102, 0.111, 0.106, 0.105, 0.107, 0.107, 0.109, 0.109, 0.111, 0.106, 0.106]	[0.177, 0.177, 0.186, 0.181, 0.184, 0.18, 0.184, 0.179, 0.179, 0.187, 0.176, 0.182, 0.18, 0.184, 0.183]
2000-01-01 03:29:00	[0.205, 0.206, 0.209, 0.226, 0.195, 0.201, 0.2, 0.206, 0.209, 0.207, 0.205, 0.206, 0.21, 0.195, 0.21]	[0.244, 0.238, 0.24, 0.234, 0.234, 0.241, 0.234, 0.239, 0.245, 0.241, 0.247, 0.244, 0.239, 0.243, 0.244]	[0.105, 0.101, 0.104, 0.107, 0.103, 0.105, 0.104, 0.106, 0.107, 0.101, 0.099, 0.105, 0.105, 0.104, 0.104]	[0.156, 0.154, 0.158, 0.153, 0.153, 0.154, 0.154, 0.152, 0.156, 0.157, 0.149, 0.155, 0.151, 0.152, 0.154]	[0.155, 0.155, 0.15, 0.147, 0.147, 0.146, 0.148, 0.155, 0.149, 0.151, 0.153, 0.16, 0.156, 0.143, 0.132]	[0.191, 0.189, 0.196, 0.184, 0.178, 0.185, 0.177, 0.18, 0.171, 0.187, 0.18, 0.187, 0.194, 0.192, 0.186]	[0.116, 0.111, 0.112, 0.117, 0.113, 0.116, 0.113, 0.114, 0.116, 0.108, 0.114, 0.113, 0.112, 0.115, 0.114]	[0.157, 0.163, 0.161, 0.161, 0.148, 0.163, 0.16, 0.165, 0.156, 0.155, 0.157, 0.149, 0.164, 0.157, 0.159]	[0.203, 0.206, 0.204, 0.202, 0.204, 0.203, 0.205, 0.2, 0.206, 0.206, 0.201, 0.199, 0.209, 0.201, 0.196]	[0.222, 0.233, 0.23, 0.228, 0.227, 0.228, 0.221, 0.226, 0.231, 0.229, 0.221, 0.225, 0.225, 0.219, 0.228]	[0.127, 0.129, 0.126, 0.129, 0.125, 0.125, 0.125, 0.126, 0.124, 0.122, 0.124, 0.125, 0.123, 0.126, 0.13]	[0.191, 0.194, 0.192, 0.196, 0.184, 0.193, 0.191, 0.191, 0.191, 0.194, 0.189, 0.186, 0.19, 0.19, 0.188]	[0.097, 0.097, 0.095, 0.095, 0.093, 0.094, 0.094, 0.098, 0.093, 0.094, 0.096, 0.093, 0.096, 0.094, 0.094]	[0.131, 0.13, 0.139, 0.163, 0.131, 0.137, 0.131, 0.128, 0.127, 0.128, 0.135, 0.128, 0.138, 0.135, 0.127]	[0.114, 0.126, 0.117, 0.122, 0.112, 0.116, 0.11, 0.114, 0.111, 0.116, 0.117, 0.113, 0.113, 0.115, 0.12]	[0.215, 0.211, 0.235, 0.213, 0.206, 0.202, 0.225, 0.218, 0.202, 0.207, 0.219, 0.207, 0.238, 0.226, 0.195]	[0.117, 0.119, 0.12, 0.117, 0.117, 0.117, 0.118, 0.115, 0.118, 0.118, 0.114, 0.117, 0.12, 0.116, 0.116]	[0.17, 0.172, 0.174, 0.173, 0.173, 0.171, 0.171, 0.171, 0.169, 0.17, 0.169, 0.174, 0.173, 0.178, 0.169]	[0.118, 0.116, 0.117, 0.121, 0.118, 0.117, 0.116, 0.115, 0.117, 0.119, 0.113, 0.117, 0.116, 0.117, 0.117]	[0.201, 0.197, 0.194, 0.194, 0.195, 0.195, 0.194, 0.195, 0.198, 0.194, 0.195, 0.193, 0.191, 0.199, 0.193]	[0.105, 0.105, 0.105, 0.105, 0.101, 0.104, 0.101, 0.107, 0.104, 0.109, 0.105, 0.104, 0.104, 0.102, 0.102]	[0.163, 0.165, 0.166, 0.166, 0.166, 0.167, 0.162, 0.17, 0.164, 0.161, 0.165, 0.167, 0.162, 0.165, 0.166]	[0.103, 0.112, 0.106, 0.11, 0.111, 0.113, 0.107, 0.107, 0.108, 0.108, 0.113, 0.106, 0.109, 0.102, 0.114]	[0.186, 0.184, 0.183, 0.183, 0.183, 0.188, 0.188, 0.191, 0.188, 0.189, 0.19, 0.186, 0.18, 0.18, 0.179]
2000-01-01 03:34:00	[0.213, 0.208, 0.203, 0.213, 0.22, 0.21, 0.209, 0.205, 0.212, 0.208, 0.214, 0.198, 0.214, 0.199, 0.21]	[0.251, 0.248, 0.241, 0.251, 0.245, 0.241, 0.25, 0.245, 0.245, 0.253, 0.245, 0.25, 0.242, 0.252, 0.247]	[0.102, 0.106, 0.106, 0.105, 0.104, 0.106, 0.107, 0.101, 0.105, 0.105, 0.1, 0.107, 0.104, 0.107, 0.102]	[0.155, 0.159, 0.154, 0.159, 0.155, 0.153, 0.158, 0.151, 0.155, 0.155, 0.161, 0.156, 0.16, 0.156, 0.157]	[0.151, 0.135, 0.145, 0.154, 0.149, 0.154, 0.157, 0.159, 0.159, 0.156, 0.156, 0.162, 0.159, 0.153, 0.149]	[0.188, 0.191, 0.192, 0.191, 0.199, 0.19, 0.195, 0.201, 0.198, 0.175, 0.185, 0.193, 0.188, 0.197, 0.183]	[0.114, 0.114, 0.111, 0.116, 0.113, 0.109, 0.115, 0.114, 0.115, 0.116, 0.113, 0.116, 0.113, 0.115, 0.118]	[0.164, 0.161, 0.153, 0.162, 0.161, 0.159, 0.167, 0.167, 0.165, 0.167, 0.157, 0.168, 0.159, 0.154, 0.163]	[0.205, 0.199, 0.204, 0.209, 0.207, 0.207, 0.207, 0.21, 0.213, 0.209, 0.204, 0.204, 0.203, 0.208, 0.209]	[0.225, 0.235, 0.232, 0.234, 0.231, 0.234, 0.239, 0.237, 0.224, 0.234, 0.226, 0.237, 0.233, 0.227, 0.233]	[0.122, 0.124, 0.123, 0.126, 0.131, 0.123, 0.127, 0.127, 0.123, 0.127, 0.125, 0.125, 0.126, 0.126, 0.129]	[0.197, 0.197, 0.19, 0.192, 0.194, 0.198, 0.193, 0.198, 0.2, 0.198, 0.193, 0.196, 0.193, 0.189, 0.196]	[0.095, 0.094, 0.094, 0.095, 0.094, 0.097, 0.099, 0.098, 0.098, 0.095, 0.097, 0.093, 0.098, 0.093, 0.095]	[0.14, 0.13, 0.131, 0.141, 0.142, 0.166, 0.134, 0.143, 0.138, 0.13, 0.133, 0.131, 0.129, 0.135, 0.133]	[0.111, 0.113, 0.112, 0.116, 0.129, 0.118, 0.121, 0.116, 0.119, 0.113, 0.119, 0.112, 0.114, 0.115, 0.124]	[0.243, 0.223, 0.211, 0.199, 0.232, 0.214, 0.245, 0.205, 0.219, 0.218, 0.229, 0.224, 0.207, 0.21, 0.232]	[0.118, 0.115, 0.117, 0.118, 0.118, 0.121, 0.118, 0.12, 0.121, 0.12, 0.118, 0.118, 0.116, 0.117, 0.118]	[0.171, 0.172, 0.177, 0.174, 0.174, 0.176, 0.174, 0.176, 0.179, 0.172, 0.173, 0.173, 0.174, 0.171, 0.175]	[0.118, 0.118, 0.117, 0.118, 0.12, 0.116, 0.116, 0.117, 0.116, 0.119, 0.118, 0.117, 0.117, 0.118, 0.121]	[0.199, 0.206, 0.197, 0.197, 0.202, 0.199, 0.195, 0.198, 0.197, 0.2, 0.199, 0.198, 0.203, 0.198, 0.198]	[0.104, 0.103, 0.102, 0.109, 0.105, 0.104, 0.105, 0.106, 0.106, 0.105, 0.106, 0.105, 0.108, 0.103, 0.102]	[0.169, 0.168, 0.169, 0.17, 0.166, 0.171, 0.168, 0.171, 0.17, 0.168, 0.166, 0.164, 0.175, 0.164, 0.169]	[0.11, 0.111, 0.111, 0.111, 0.115, 0.111, 0.115, 0.106, 0.112, 0.105, 0.108, 0.108, 0.108, 0.106, 0.111]	[0.186, 0.189, 0.189, 0.184, 0.186, 0.189, 0.186, 0.191, 0.188, 0.19, 0.193, 0.196, 0.191, 0.186, 0.192]
2000-01-01 03:39:00	[0.21, 0.218, 0.218, 0.215, 0.216, 0.212, 0.217, 0.223, 0.214, 0.212, 0.215, 0.206, 0.203, 0.214, 0.202]	[0.254, 0.248, 0.257, 0.251, 0.247, 0.257, 0.254, 0.258, 0.252, 0.255, 0.258, 0.248, 0.251, 0.251, 0.26]	[0.104, 0.106, 0.105, 0.102, 0.105, 0.108, 0.103, 0.106, 0.107, 0.106, 0.102, 0.105, 0.106, 0.1, 0.104]	[0.154, 0.156, 0.158, 0.161, 0.159, 0.156, 0.16, 0.16, 0.161, 0.164, 0.162, 0.158, 0.156, 0.157, 0.159]	[0.148, 0.161, 0.156, 0.138, 0.166, 0.162, 0.154, 0.162, 0.163, 0.157, 0.154, 0.159, 0.153, 0.152, 0.155]	[0.203, 0.196, 0.205, 0.207, 0.189, 0.196, 0.193, 0.205, 0.198, 0.197, 0.196, 0.19, 0.2, 0.182, 0.194]	[0.115, 0.116, 0.116, 0.117, 0.116, 0.119, 0.116, 0.114, 0.12, 0.111, 0.115, 0.117, 0.117, 0.115, 0.118]	[0.163, 0.168, 0.159, 0.172, 0.172, 0.165, 0.164, 0.165, 0.167, 0.159, 0.173, 0.169, 0.172, 0.165, 0.158]	[0.209, 0.209, 0.21, 0.2, 0.207, 0.214, 0.208, 0.206, 0.218, 0.213, 0.211, 0.206, 0.211, 0.213, 0.214]	[0.234, 0.24, 0.237, 0.242, 0.23, 0.24, 0.238, 0.231, 0.239, 0.244, 0.24, 0.238, 0.246, 0.242, 0.232]	[0.128, 0.124, 0.125, 0.128, 0.124, 0.128, 0.123, 0.129, 0.127, 0.121, 0.125, 0.127, 0.127, 0.127, 0.126]	[0.195, 0.204, 0.193, 0.198, 0.201, 0.196, 0.197, 0.198, 0.199, 0.203, 0.199, 0.201, 0.203, 0.201, 0.193]	[0.095, 0.099, 0.096, 0.095, 0.094, 0.098, 0.096, 0.098, 0.098, 0.095, 0.094, 0.097, 0.095, 0.096, 0.095]	[0.138, 0.169, 0.145, 0.147, 0.136, 0.144, 0.133, 0.142, 0.134, 0.134, 0.132, 0.136, 0.136, 0.132, 0.144]	[0.121, 0.121, 0.116, 0.123, 0.114, 0.126, 0.113, 0.13, 0.115, 0.117, 0.114, 0.117, 0.112, 0.117, 0.116]	[0.231, 0.226, 0.212, 0.253, 0.21, 0.204, 0.216, 0.237, 0.236, 0.219, 0.231, 0.252, 0.23, 0.225, 0.215]	[0.119, 0.119, 0.121, 0.116, 0.121, 0.122, 0.119, 0.118, 0.122, 0.119, 0.118, 0.119, 0.12, 0.119, 0.121]	[0.173, 0.18, 0.178, 0.18, 0.175, 0.177, 0.177, 0.183, 0.179, 0.175, 0.174, 0.178, 0.178, 0.174, 0.174]	[0.118, 0.117, 0.117, 0.118, 0.118, 0.122, 0.119, 0.118, 0.119, 0.119, 0.12, 0.117, 0.119, 0.118, 0.118]	[0.202, 0.201, 0.202, 0.199, 0.203, 0.201, 0.206, 0.206, 0.202, 0.201, 0.202, 0.202, 0.204, 0.209, 0.2]	[0.103, 0.109, 0.106, 0.104, 0.106, 0.107, 0.105, 0.11, 0.108, 0.108, 0.106, 0.107, 0.106, 0.104, 0.106]	[0.176, 0.174, 0.169, 0.173, 0.17, 0.174, 0.18, 0.173, 0.171, 0.168, 0.172, 0.173, 0.171, 0.172, 0.175]	[0.109, 0.113, 0.111, 0.117, 0.113, 0.112, 0.111, 0.116, 0.108, 0.112, 0.109, 0.108, 0.11, 0.108, 0.106]	[0.197, 0.192, 0.191, 0.19, 0.196, 0.188, 0.196, 0.19, 0.2, 0.197, 0.198, 0.192, 0.194, 0.193, 0.194]
2000-01-01 03:44:00	[0.214, 0.207, 0.206, 0.211, 0.222, 0.223, 0.221, 0.219, 0.219, 0.218, 0.217, 0.217, 0.227, 0.219, 0.222]	[0.26, 0.266, 0.265, 0.259, 0.259, 0.255, 0.259, 0.263, 0.256, 0.26, 0.267, 0.262, 0.265, 0.263, 0.254]	[0.102, 0.107, 0.106, 0.106, 0.101, 0.106, 0.102, 0.108, 0.104, 0.107, 0.107, 0.105, 0.105, 0.106, 0.105]	[0.163, 0.162, 0.162, 0.16, 0.163, 0.157, 0.161, 0.161, 0.16, 0.167, 0.165, 0.161, 0.166, 0.164, 0.165]	[0.163, 0.161, 0.156, 0.161, 0.14, 0.164, 0.165, 0.169, 0.161, 0.161, 0.158, 0.154, 0.166, 0.152, 0.156]	[0.199, 0.199, 0.201, 0.186, 0.204, 0.202, 0.206, 0.212, 0.196, 0.2, 0.197, 0.21, 0.212, 0.209, 0.203]	[0.114, 0.119, 0.116, 0.118, 0.118, 0.117, 0.117, 0.121, 0.117, 0.119, 0.115, 0.117, 0.119, 0.121, 0.118]	[0.173, 0.172, 0.169, 0.169, 0.175, 0.176, 0.173, 0.166, 0.175, 0.169, 0.163, 0.168, 0.162, 0.16, 0.175]	[0.214, 0.215, 0.217, 0.211, 0.205, 0.218, 0.211, 0.212, 0.218, 0.218, 0.216, 0.216, 0.222, 0.213, 0.211]	[0.239, 0.243, 0.246, 0.247, 0.25, 0.246, 0.253, 0.242, 0.236, 0.247, 0.245, 0.237, 0.25, 0.241, 0.244]	[0.123, 0.128, 0.128, 0.126, 0.123, 0.126, 0.126, 0.131, 0.127, 0.126, 0.13, 0.125, 0.129, 0.129, 0.124]	[0.201, 0.202, 0.201, 0.202, 0.204, 0.203, 0.208, 0.2, 0.204, 0.201, 0.196, 0.203, 0.197, 0.208, 0.205]	[0.101, 0.097, 0.096, 0.097, 0.095, 0.098, 0.098, 0.093, 0.096, 0.095, 0.095, 0.095, 0.099, 0.096, 0.096]	[0.148, 0.136, 0.135, 0.135, 0.138, 0.172, 0.141, 0.15, 0.14, 0.148, 0.139, 0.145, 0.151, 0.141, 0.136]	[0.118, 0.114, 0.123, 0.114, 0.115, 0.119, 0.117, 0.128, 0.119, 0.115, 0.131, 0.117, 0.125, 0.118, 0.122]	[0.259, 0.244, 0.243, 0.222, 0.239, 0.236, 0.232, 0.24, 0.263, 0.209, 0.221, 0.233, 0.223, 0.224, 0.216]	[0.119, 0.121, 0.119, 0.119, 0.117, 0.121, 0.118, 0.122, 0.121, 0.12, 0.119, 0.12, 0.123, 0.118, 0.119]	[0.177, 0.18, 0.176, 0.177, 0.178, 0.182, 0.18, 0.179, 0.178, 0.179, 0.182, 0.186, 0.182, 0.177, 0.183]	[0.12, 0.119, 0.116, 0.119, 0.119, 0.118, 0.12, 0.122, 0.118, 0.119, 0.12, 0.119, 0.118, 0.121, 0.117]	[0.206, 0.206, 0.211, 0.21, 0.208, 0.207, 0.206, 0.207, 0.203, 0.205, 0.206, 0.214, 0.205, 0.204, 0.206]	[0.109, 0.107, 0.104, 0.108, 0.105, 0.109, 0.11, 0.107, 0.107, 0.108, 0.108, 0.107, 0.108, 0.106, 0.105]	[0.173, 0.182, 0.176, 0.176, 0.173, 0.178, 0.172, 0.173, 0.173, 0.178, 0.177, 0.176, 0.173, 0.179, 0.172]	[0.113, 0.112, 0.111, 0.113, 0.112, 0.114, 0.11, 0.113, 0.11, 0.108, 0.118, 0.113, 0.115, 0.115, 0.115]	[0.198, 0.205, 0.195, 0.2, 0.197, 0.206, 0.195, 0.202, 0.193, 0.192, 0.194, 0.199, 0.197, 0.201, 0.197]
2000-01-01 03:49:00	[0.223, 0.226, 0.227, 0.227, 0.221, 0.215, 0.224, 0.21, 0.217, 0.231, 0.224, 0.223, 0.21, 0.223, 0.221]	[0.263, 0.267, 0.27, 0.269, 0.267, 0.261, 0.266, 0.273, 0.275, 0.274, 0.268, 0.272, 0.27, 0.262, 0.267]	[0.105, 0.102, 0.108, 0.107, 0.105, 0.107, 0.101, 0.109, 0.104, 0.106, 0.108, 0.107, 0.102, 0.106, 0.106]	[0.168, 0.163, 0.16, 0.169, 0.163, 0.165, 0.163, 0.166, 0.167, 0.17, 0.165, 0.168, 0.167, 0.166, 0.166]	[0.174, 0.168, 0.17, 0.167, 0.159, 0.159, 0.164, 0.159, 0.156, 0.159, 0.161, 0.143, 0.169, 0.164, 0.167]	[0.212, 0.202, 0.207, 0.219, 0.207, 0.203, 0.218, 0.215, 0.217, 0.209, 0.208, 0.191, 0.204, 0.208, 0.206]	[0.117, 0.115, 0.117, 0.122, 0.118, 0.119, 0.118, 0.124, 0.121, 0.118, 0.119, 0.118, 0.12, 0.118, 0.119]	[0.171, 0.164, 0.161, 0.175, 0.177, 0.172, 0.176, 0.178, 0.179, 0.171, 0.179, 0.166, 0.174, 0.179, 0.171]	[0.216, 0.221, 0.226, 0.215, 0.222, 0.216, 0.224, 0.221, 0.218, 0.22, 0.222, 0.211, 0.216, 0.22, 0.218]	[0.26, 0.251, 0.253, 0.257, 0.252, 0.243, 0.249, 0.247, 0.246, 0.256, 0.252, 0.256, 0.253, 0.253, 0.246]	[0.127, 0.125, 0.132, 0.132, 0.128, 0.127, 0.126, 0.128, 0.129, 0.124, 0.127, 0.128, 0.131, 0.131, 0.128]	[0.207, 0.212, 0.202, 0.208, 0.206, 0.208, 0.212, 0.208, 0.208, 0.204, 0.208, 0.2, 0.206, 0.208, 0.207]	[0.094, 0.099, 0.099, 0.097, 0.097, 0.097, 0.096, 0.095, 0.096, 0.095, 0.096, 0.096, 0.1, 0.098, 0.101]	[0.143, 0.143, 0.151, 0.155, 0.138, 0.143, 0.154, 0.145, 0.15, 0.141, 0.177, 0.138, 0.139, 0.138, 0.153]	[0.115, 0.122, 0.134, 0.129, 0.12, 0.124, 0.118, 0.12, 0.12, 0.116, 0.121, 0.119, 0.127, 0.124, 0.115]	[0.228, 0.229, 0.234, 0.248, 0.264, 0.238, 0.239, 0.246, 0.222, 0.242, 0.273, 0.223, 0.215, 0.242, 0.249]	[0.123, 0.124, 0.124, 0.119, 0.121, 0.12, 0.12, 0.121, 0.12, 0.118, 0.121, 0.118, 0.12, 0.122, 0.122]	[0.184, 0.183, 0.182, 0.185, 0.184, 0.18, 0.183, 0.179, 0.19, 0.18, 0.185, 0.18, 0.182, 0.179, 0.179]	[0.12, 0.121, 0.12, 0.123, 0.118, 0.119, 0.117, 0.12, 0.121, 0.12, 0.117, 0.122, 0.12, 0.119, 0.12]	[0.213, 0.207, 0.208, 0.209, 0.21, 0.218, 0.209, 0.211, 0.209, 0.209, 0.207, 0.209, 0.207, 0.209, 0.213]	[0.108, 0.11, 0.109, 0.109, 0.106, 0.107, 0.109, 0.108, 0.107, 0.107, 0.107, 0.107, 0.113, 0.107, 0.11]	[0.18, 0.181, 0.181, 0.179, 0.171, 0.177, 0.179, 0.18, 0.182, 0.176, 0.185, 0.179, 0.185, 0.181, 0.178]	[0.115, 0.113, 0.118, 0.113, 0.111, 0.113, 0.113, 0.109, 0.116, 0.113, 0.114, 0.112, 0.116, 0.112, 0.112]	[0.205, 0.204, 0.201, 0.21, 0.203, 0.203, 0.201, 0.205, 0.204, 0.207, 0.199, 0.2, 0.195, 0.209, 0.199]
2000-01-01 03:54:00	[0.214, 0.226, 0.215, 0.228, 0.231, 0.219, 0.229, 0.224, 0.227, 0.231, 0.236, 0.221, 0.231, 0.228, 0.225]	[0.269, 0.274, 0.282, 0.274, 0.28, 0.281, 0.269, 0.277, 0.273, 0.277, 0.276, 0.275, 0.269, 0.278, 0.274]	[0.108, 0.107, 0.101, 0.103, 0.105, 0.107, 0.109, 0.108, 0.106, 0.105, 0.107, 0.106, 0.108, 0.103, 0.107]	[0.169, 0.166, 0.169, 0.168, 0.166, 0.169, 0.172, 0.164, 0.17, 0.174, 0.169, 0.166, 0.169, 0.172, 0.171]	[0.169, 0.145, 0.173, 0.157, 0.164, 0.175, 0.162, 0.162, 0.172, 0.168, 0.167, 0.17, 0.163, 0.171, 0.174]	[0.21, 0.208, 0.222, 0.213, 0.211, 0.207, 0.215, 0.197, 0.225, 0.218, 0.213, 0.211, 0.223, 0.215, 0.223]	[0.12, 0.123, 0.12, 0.121, 0.125, 0.119, 0.12, 0.121, 0.121, 0.119, 0.118, 0.115, 0.126, 0.12, 0.119]	[0.176, 0.167, 0.175, 0.171, 0.18, 0.176, 0.183, 0.165, 0.181, 0.18, 0.182, 0.175, 0.183, 0.181, 0.178]	[0.22, 0.215, 0.22, 0.221, 0.225, 0.22, 0.224, 0.226, 0.226, 0.224, 0.224, 0.221, 0.221, 0.226, 0.23]	[0.259, 0.25, 0.253, 0.258, 0.26, 0.258, 0.263, 0.264, 0.264, 0.266, 0.259, 0.253, 0.253, 0.26, 0.255]	[0.128, 0.13, 0.128, 0.125, 0.13, 0.126, 0.129, 0.134, 0.126, 0.126, 0.132, 0.124, 0.127, 0.128, 0.132]	[0.209, 0.216, 0.208, 0.204, 0.212, 0.21, 0.212, 0.206, 0.217, 0.211, 0.214, 0.213, 0.213, 0.213, 0.209]	[0.098, 0.096, 0.1, 0.096, 0.096, 0.095, 0.096, 0.097, 0.099, 0.096, 0.098, 0.1, 0.097, 0.097, 0.1]	[0.141, 0.146, 0.147, 0.14, 0.155, 0.146, 0.144, 0.14, 0.159, 0.147, 0.141, 0.156, 0.152, 0.18, 0.158]	[0.121, 0.121, 0.12, 0.118, 0.131, 0.118, 0.123, 0.128, 0.126, 0.119, 0.135, 0.122, 0.118, 0.116, 0.126]	[0.256, 0.233, 0.249, 0.228, 0.256, 0.236, 0.248, 0.239, 0.246, 0.271, 0.228, 0.245, 0.282, 0.251, 0.22]	[0.12, 0.118, 0.121, 0.121, 0.119, 0.124, 0.122, 0.12, 0.125, 0.121, 0.122, 0.123, 0.122, 0.122, 0.124]	[0.186, 0.183, 0.183, 0.183, 0.185, 0.185, 0.182, 0.182, 0.188, 0.186, 0.188, 0.183, 0.193, 0.188, 0.184]	[0.12, 0.122, 0.123, 0.12, 0.123, 0.122, 0.121, 0.121, 0.119, 0.12, 0.121, 0.122, 0.121, 0.12, 0.12]	[0.219, 0.213, 0.214, 0.213, 0.214, 0.218, 0.214, 0.212, 0.212, 0.214, 0.212, 0.223, 0.21, 0.215, 0.212]	[0.11, 0.108, 0.114, 0.107, 0.102, 0.109, 0.109, 0.106, 0.111, 0.107, 0.109, 0.11, 0.108, 0.109, 0.111]	[0.189, 0.18, 0.183, 0.184, 0.186, 0.185, 0.18, 0.183, 0.181, 0.184, 0.166, 0.184, 0.186, 0.187, 0.181]	[0.113, 0.119, 0.112, 0.116, 0.115, 0.116, 0.113, 0.118, 0.114, 0.116, 0.118, 0.114, 0.111, 0.115, 0.112]	[0.203, 0.209, 0.209, 0.204, 0.215, 0.208, 0.215, 0.205, 0.204, 0.206, 0.21, 0.207, 0.201, 0.207, 0.2]
2000-01-01 03:59:00	[0.219, 0.234, 0.235, 0.24, 0.223, 0.229, 0.231, 0.219, 0.229, 0.236, 0.233, 0.233, 0.232, 0.23, 0.225]	[0.29, 0.277, 0.288, 0.288, 0.277, 0.282, 0.281, 0.285, 0.278, 0.281, 0.289, 0.283, 0.286, 0.284, 0.282]	[0.107, 0.103, 0.104, 0.11, 0.108, 0.102, 0.108, 0.108, 0.103, 0.107, 0.106, 0.107, 0.107, 0.108, 0.106]	[0.173, 0.172, 0.17, 0.17, 0.172, 0.175, 0.178, 0.172, 0.17, 0.173, 0.174, 0.167, 0.175, 0.176, 0.172]	[0.178, 0.175, 0.166, 0.162, 0.173, 0.147, 0.17, 0.168, 0.167, 0.172, 0.174, 0.181, 0.166, 0.179, 0.177]	[0.22, 0.203, 0.221, 0.23, 0.23, 0.231, 0.215, 0.233, 0.216, 0.22, 0.219, 0.22, 0.223, 0.226, 0.218]	[0.121, 0.121, 0.122, 0.123, 0.126, 0.128, 0.12, 0.123, 0.118, 0.126, 0.119, 0.122, 0.123, 0.121, 0.124]	[0.185, 0.174, 0.187, 0.18, 0.188, 0.189, 0.184, 0.175, 0.184, 0.167, 0.18, 0.182, 0.179, 0.187, 0.183]	[0.225, 0.224, 0.23, 0.224, 0.227, 0.218, 0.23, 0.23, 0.226, 0.229, 0.225, 0.224, 0.227, 0.234, 0.231]	[0.264, 0.271, 0.267, 0.26, 0.26, 0.263, 0.258, 0.272, 0.265, 0.268, 0.266, 0.266, 0.27, 0.276, 0.26]	[0.132, 0.13, 0.126, 0.134, 0.132, 0.129, 0.127, 0.127, 0.126, 0.131, 0.133, 0.13, 0.129, 0.128, 0.13]	[0.221, 0.208, 0.217, 0.212, 0.218, 0.216, 0.217, 0.221, 0.216, 0.21, 0.218, 0.214, 0.215, 0.218, 0.213]	[0.1, 0.101, 0.096, 0.097, 0.097, 0.097, 0.098, 0.098, 0.098, 0.096, 0.098, 0.096, 0.096, 0.101, 0.099]	[0.144, 0.143, 0.183, 0.151, 0.157, 0.162, 0.15, 0.164, 0.149, 0.159, 0.143, 0.144, 0.148, 0.149, 0.16]	[0.128, 0.121, 0.118, 0.13, 0.121, 0.122, 0.122, 0.128, 0.125, 0.132, 0.138, 0.124, 0.116, 0.119, 0.125]	[0.251, 0.234, 0.291, 0.25, 0.232, 0.254, 0.262, 0.239, 0.276, 0.247, 0.252, 0.262, 0.239, 0.257, 0.224]	[0.122, 0.123, 0.12, 0.122, 0.123, 0.12, 0.122, 0.122, 0.122, 0.121, 0.121, 0.123, 0.123, 0.125, 0.127]	[0.188, 0.185, 0.19, 0.185, 0.198, 0.191, 0.185, 0.191, 0.19, 0.188, 0.185, 0.19, 0.185, 0.188, 0.186]	[0.122, 0.123, 0.122, 0.122, 0.122, 0.122, 0.12, 0.121, 0.122, 0.125, 0.122, 0.12, 0.121, 0.122, 0.119]	[0.216, 0.216, 0.215, 0.217, 0.219, 0.217, 0.217, 0.216, 0.218, 0.215, 0.226, 0.222, 0.222, 0.219, 0.215]	[0.117, 0.112, 0.102, 0.109, 0.112, 0.109, 0.111, 0.107, 0.109, 0.106, 0.112, 0.111, 0.111, 0.113, 0.112]	[0.193, 0.187, 0.19, 0.187, 0.19, 0.188, 0.185, 0.188, 0.189, 0.19, 0.188, 0.158, 0.185, 0.188, 0.188]	[0.111, 0.113, 0.116, 0.119, 0.121, 0.113, 0.115, 0.115, 0.115, 0.117, 0.119, 0.109, 0.116, 0.117, 0.113]	[0.209, 0.208, 0.204, 0.216, 0.213, 0.218, 0.217, 0.214, 0.212, 0.211, 0.21, 0.208, 0.214, 0.212, 0.205]
2000-01-01 04:04:00	[0.233, 0.235, 0.234, 0.237, 0.236, 0.245, 0.237, 0.223, 0.239, 0.23, 0.235, 0.241, 0.224, 0.24, 0.228]	[0.286, 0.294, 0.297, 0.284, 0.294, 0.29, 0.29, 0.292, 0.289, 0.294, 0.299, 0.286, 0.297, 0.291, 0.291]	[0.106, 0.108, 0.107, 0.109, 0.108, 0.108, 0.108, 0.107, 0.104, 0.109, 0.107, 0.104, 0.111, 0.108, 0.102]	[0.176, 0.175, 0.178, 0.174, 0.18, 0.18, 0.176, 0.177, 0.174, 0.174, 0.18, 0.176, 0.182, 0.171, 0.177]	[0.172, 0.15, 0.178, 0.175, 0.164, 0.178, 0.172, 0.179, 0.178, 0.17, 0.17, 0.177, 0.181, 0.183, 0.185]	[0.227, 0.237, 0.237, 0.227, 0.221, 0.226, 0.239, 0.208, 0.231, 0.227, 0.228, 0.225, 0.226, 0.221, 0.239]	[0.13, 0.124, 0.127, 0.125, 0.126, 0.124, 0.122, 0.121, 0.121, 0.122, 0.119, 0.128, 0.126, 0.125, 0.124]	[0.185, 0.181, 0.191, 0.173, 0.191, 0.179, 0.183, 0.189, 0.191, 0.186, 0.188, 0.191, 0.183, 0.184, 0.188]	[0.234, 0.222, 0.234, 0.232, 0.228, 0.232, 0.234, 0.234, 0.23, 0.229, 0.232, 0.228, 0.231, 0.239, 0.23]	[0.274, 0.268, 0.267, 0.273, 0.266, 0.266, 0.273, 0.278, 0.282, 0.275, 0.278, 0.275, 0.273, 0.272, 0.28]	[0.13, 0.131, 0.133, 0.127, 0.131, 0.129, 0.131, 0.134, 0.129, 0.13, 0.126, 0.132, 0.134, 0.127, 0.128]	[0.219, 0.213, 0.221, 0.214, 0.221, 0.224, 0.218, 0.225, 0.223, 0.218, 0.221, 0.224, 0.216, 0.222, 0.221]	[0.096, 0.097, 0.098, 0.097, 0.098, 0.098, 0.098, 0.1, 0.102, 0.098, 0.097, 0.098, 0.101, 0.101, 0.096]	[0.146, 0.159, 0.155, 0.147, 0.153, 0.164, 0.165, 0.146, 0.153, 0.185, 0.151, 0.163, 0.146, 0.152, 0.168]	[0.12, 0.126, 0.124, 0.121, 0.126, 0.117, 0.129, 0.139, 0.123, 0.123, 0.126, 0.133, 0.131, 0.13, 0.118]	[0.269, 0.243, 0.3, 0.248, 0.264, 0.245, 0.244, 0.26, 0.263, 0.231, 0.269, 0.239, 0.264, 0.258, 0.286]	[0.12, 0.119, 0.123, 0.121, 0.122, 0.122, 0.121, 0.128, 0.124, 0.122, 0.123, 0.122, 0.122, 0.126, 0.124]	[0.187, 0.201, 0.188, 0.193, 0.187, 0.187, 0.193, 0.187, 0.192, 0.192, 0.189, 0.19, 0.191, 0.193, 0.194]	[0.122, 0.12, 0.123, 0.122, 0.122, 0.122, 0.124, 0.122, 0.121, 0.123, 0.124, 0.126, 0.123, 0.121, 0.123]	[0.226, 0.22, 0.216, 0.218, 0.222, 0.221, 0.226, 0.221, 0.222, 0.219, 0.222, 0.221, 0.221, 0.231, 0.223]	[0.104, 0.11, 0.111, 0.107, 0.11, 0.11, 0.11, 0.113, 0.113, 0.11, 0.111, 0.112, 0.117, 0.115, 0.113]	[0.191, 0.194, 0.19, 0.146, 0.189, 0.191, 0.189, 0.19, 0.191, 0.193, 0.188, 0.193, 0.196, 0.193, 0.19]	[0.115, 0.111, 0.121, 0.114, 0.113, 0.118, 0.114, 0.12, 0.116, 0.115, 0.117, 0.117, 0.117, 0.115, 0.118]	[0.213, 0.212, 0.209, 0.214, 0.223, 0.219, 0.219, 0.214, 0.217, 0.209, 0.222, 0.219, 0.22, 0.216, 0.215]
2000-01-01 04:09:00	[0.237, 0.242, 0.234, 0.227, 0.242, 0.227, 0.244, 0.231, 0.24, 0.237, 0.239, 0.242, 0.239, 0.241, 0.255]	[0.302, 0.293, 0.292, 0.3, 0.298, 0.296, 0.299, 0.298, 0.297, 0.301, 0.3, 0.304, 0.293, 0.305, 0.304]	[0.106, 0.109, 0.104, 0.108, 0.108, 0.108, 0.11, 0.102, 0.107, 0.105, 0.109, 0.108, 0.108, 0.107, 0.104]	[0.182, 0.182, 0.185, 0.177, 0.177, 0.179, 0.18, 0.18, 0.179, 0.182, 0.177, 0.174, 0.18, 0.179, 0.179]	[0.189, 0.181, 0.175, 0.184, 0.185, 0.174, 0.153, 0.181, 0.173, 0.177, 0.18, 0.182, 0.169, 0.173, 0.186]	[0.227, 0.233, 0.233, 0.245, 0.214, 0.239, 0.233, 0.236, 0.244, 0.233, 0.232, 0.243, 0.229, 0.235, 0.245]	[0.129, 0.126, 0.123, 0.122, 0.129, 0.125, 0.123, 0.125, 0.124, 0.128, 0.127, 0.13, 0.122, 0.131, 0.125]	[0.178, 0.194, 0.187, 0.191, 0.187, 0.197, 0.192, 0.195, 0.187, 0.195, 0.189, 0.192, 0.183, 0.19, 0.183]	[0.234, 0.238, 0.237, 0.239, 0.233, 0.238, 0.227, 0.232, 0.232, 0.238, 0.236, 0.234, 0.232, 0.234, 0.242]	[0.273, 0.28, 0.283, 0.287, 0.285, 0.29, 0.281, 0.286, 0.276, 0.281, 0.273, 0.275, 0.28, 0.283, 0.282]	[0.128, 0.131, 0.126, 0.134, 0.131, 0.131, 0.135, 0.129, 0.13, 0.131, 0.136, 0.134, 0.13, 0.131, 0.129]	[0.22, 0.226, 0.223, 0.227, 0.221, 0.226, 0.227, 0.228, 0.225, 0.227, 0.223, 0.23, 0.218, 0.222, 0.229]	[0.096, 0.099, 0.096, 0.101, 0.101, 0.099, 0.098, 0.099, 0.099, 0.099, 0.097, 0.102, 0.098, 0.097, 0.102]	[0.156, 0.15, 0.166, 0.172, 0.149, 0.157, 0.151, 0.153, 0.159, 0.149, 0.168, 0.163, 0.155, 0.189, 0.17]	[0.12, 0.12, 0.125, 0.141, 0.135, 0.126, 0.131, 0.12, 0.126, 0.128, 0.134, 0.126, 0.126, 0.124, 0.132]	[0.263, 0.311, 0.251, 0.278, 0.277, 0.269, 0.3, 0.244, 0.266, 0.273, 0.277, 0.27, 0.255, 0.235, 0.253]	[0.124, 0.124, 0.122, 0.129, 0.123, 0.121, 0.12, 0.123, 0.124, 0.123, 0.122, 0.125, 0.123, 0.125, 0.126]	[0.19, 0.197, 0.193, 0.197, 0.191, 0.193, 0.194, 0.191, 0.191, 0.191, 0.19, 0.204, 0.196, 0.195, 0.198]	[0.122, 0.122, 0.123, 0.124, 0.124, 0.121, 0.125, 0.123, 0.125, 0.122, 0.124, 0.123, 0.122, 0.123, 0.121]	[0.222, 0.222, 0.229, 0.226, 0.225, 0.227, 0.227, 0.225, 0.235, 0.228, 0.232, 0.224, 0.224, 0.223, 0.224]	[0.113, 0.112, 0.107, 0.114, 0.12, 0.109, 0.111, 0.111, 0.111, 0.113, 0.11, 0.114, 0.109, 0.113, 0.116]	[0.192, 0.135, 0.197, 0.193, 0.194, 0.195, 0.2, 0.19, 0.195, 0.195, 0.193, 0.197, 0.197, 0.198, 0.193]	[0.116, 0.117, 0.118, 0.12, 0.116, 0.115, 0.114, 0.119, 0.115, 0.115, 0.116, 0.121, 0.117, 0.117, 0.117]	[0.219, 0.215, 0.223, 0.227, 0.224, 0.228, 0.219, 0.222, 0.222, 0.221, 0.218, 0.218, 0.218, 0.213, 0.223]
2000-01-01 04:14:00	[0.231, 0.248, 0.246, 0.244, 0.249, 0.231, 0.247, 0.239, 0.252, 0.246, 0.243, 0.236, 0.249, 0.241, 0.244]	[0.306, 0.306, 0.308, 0.311, 0.307, 0.311, 0.308, 0.313, 0.314, 0.307, 0.3, 0.301, 0.313, 0.302, 0.314]	[0.109, 0.11, 0.107, 0.109, 0.105, 0.107, 0.102, 0.104, 0.104, 0.108, 0.108, 0.108, 0.109, 0.107, 0.111]	[0.184, 0.18, 0.18, 0.184, 0.187, 0.185, 0.184, 0.183, 0.183, 0.187, 0.181, 0.183, 0.186, 0.19, 0.178]	[0.176, 0.178, 0.184, 0.157, 0.179, 0.172, 0.189, 0.189, 0.179, 0.186, 0.185, 0.186, 0.191, 0.194, 0.185]	[0.252, 0.24, 0.237, 0.242, 0.25, 0.254, 0.247, 0.239, 0.223, 0.243, 0.241, 0.24, 0.252, 0.242, 0.235]	[0.125, 0.134, 0.129, 0.126, 0.127, 0.128, 0.124, 0.125, 0.127, 0.134, 0.129, 0.131, 0.124, 0.131, 0.125]	[0.199, 0.188, 0.196, 0.193, 0.193, 0.191, 0.192, 0.2, 0.196, 0.198, 0.199, 0.197, 0.19, 0.189, 0.181]	[0.236, 0.239, 0.244, 0.231, 0.243, 0.237, 0.238, 0.242, 0.241, 0.236, 0.237, 0.241, 0.247, 0.239, 0.241]	[0.281, 0.289, 0.29, 0.294, 0.282, 0.295, 0.298, 0.282, 0.292, 0.289, 0.289, 0.291, 0.289, 0.29, 0.282]	[0.132, 0.131, 0.132, 0.13, 0.129, 0.138, 0.135, 0.13, 0.132, 0.134, 0.132, 0.132, 0.134, 0.129, 0.127]	[0.232, 0.221, 0.233, 0.227, 0.225, 0.23, 0.228, 0.229, 0.231, 0.23, 0.232, 0.23, 0.228, 0.233, 0.223]	[0.099, 0.097, 0.1, 0.099, 0.099, 0.098, 0.102, 0.099, 0.097, 0.1, 0.103, 0.099, 0.102, 0.097, 0.098]	[0.162, 0.149, 0.159, 0.155, 0.167, 0.176, 0.16, 0.171, 0.152, 0.153, 0.154, 0.169, 0.174, 0.192, 0.16]	[0.127, 0.126, 0.13, 0.122, 0.133, 0.135, 0.132, 0.127, 0.127, 0.126, 0.121, 0.137, 0.143, 0.121, 0.129]	[0.252, 0.261, 0.276, 0.242, 0.285, 0.273, 0.285, 0.279, 0.312, 0.321, 0.28, 0.284, 0.26, 0.258, 0.266]	[0.124, 0.124, 0.124, 0.121, 0.123, 0.123, 0.125, 0.13, 0.122, 0.123, 0.126, 0.124, 0.128, 0.125, 0.123]	[0.194, 0.192, 0.197, 0.194, 0.209, 0.199, 0.196, 0.193, 0.195, 0.195, 0.198, 0.195, 0.201, 0.198, 0.193]	[0.125, 0.124, 0.122, 0.123, 0.122, 0.125, 0.125, 0.121, 0.122, 0.125, 0.122, 0.127, 0.124, 0.123, 0.125]	[0.231, 0.229, 0.228, 0.228, 0.231, 0.239, 0.234, 0.231, 0.231, 0.227, 0.232, 0.23, 0.233, 0.229, 0.226]	[0.113, 0.114, 0.114, 0.113, 0.109, 0.112, 0.123, 0.116, 0.109, 0.111, 0.116, 0.115, 0.118, 0.116, 0.112]	[0.199, 0.199, 0.201, 0.194, 0.201, 0.198, 0.2, 0.197, 0.198, 0.205, 0.125, 0.203, 0.197, 0.204, 0.195]	[0.116, 0.12, 0.117, 0.118, 0.117, 0.119, 0.116, 0.118, 0.116, 0.118, 0.118, 0.117, 0.12, 0.118, 0.118]	[0.227, 0.222, 0.224, 0.218, 0.228, 0.227, 0.223, 0.232, 0.224, 0.218, 0.228, 0.232, 0.229, 0.227, 0.223]
2000-01-01 04:19:00	[0.25, 0.246, 0.248, 0.24, 0.248, 0.252, 0.25, 0.236, 0.258, 0.249, 0.243, 0.252, 0.252, 0.246, 0.236]	[0.318, 0.31, 0.314, 0.319, 0.314, 0.31, 0.323, 0.315, 0.316, 0.322, 0.31, 0.32, 0.314, 0.317, 0.321]	[0.108, 0.103, 0.109, 0.109, 0.111, 0.107, 0.108, 0.105, 0.108, 0.108, 0.109, 0.106, 0.109, 0.104, 0.108]	[0.194, 0.187, 0.184, 0.184, 0.187, 0.185, 0.186, 0.188, 0.19, 0.19, 0.188, 0.182, 0.187, 0.186, 0.191]	[0.196, 0.181, 0.19, 0.183, 0.182, 0.16, 0.189, 0.197, 0.183, 0.194, 0.193, 0.176, 0.186, 0.189, 0.189]	[0.261, 0.254, 0.228, 0.249, 0.248, 0.243, 0.248, 0.248, 0.25, 0.26, 0.246, 0.25, 0.258, 0.242, 0.261]	[0.137, 0.13, 0.129, 0.125, 0.128, 0.127, 0.126, 0.134, 0.133, 0.134, 0.13, 0.127, 0.132, 0.129, 0.129]	[0.194, 0.198, 0.187, 0.193, 0.204, 0.2, 0.2, 0.203, 0.196, 0.204, 0.191, 0.196, 0.196, 0.202, 0.199]	[0.252, 0.241, 0.247, 0.245, 0.248, 0.236, 0.248, 0.244, 0.247, 0.243, 0.247, 0.242, 0.249, 0.244, 0.239]	[0.304, 0.307, 0.3, 0.296, 0.298, 0.297, 0.297, 0.298, 0.3, 0.298, 0.29, 0.299, 0.291, 0.291, 0.289]	[0.132, 0.133, 0.13, 0.13, 0.131, 0.134, 0.136, 0.134, 0.133, 0.134, 0.139, 0.135, 0.13, 0.134, 0.13]	[0.233, 0.232, 0.226, 0.238, 0.237, 0.236, 0.235, 0.235, 0.232, 0.234, 0.226, 0.235, 0.229, 0.235, 0.239]	[0.103, 0.1, 0.1, 0.097, 0.099, 0.099, 0.098, 0.098, 0.097, 0.103, 0.101, 0.099, 0.1, 0.103, 0.1]	[0.18, 0.162, 0.155, 0.156, 0.173, 0.161, 0.157, 0.153, 0.157, 0.178, 0.176, 0.195, 0.17, 0.161, 0.165]	[0.127, 0.123, 0.136, 0.131, 0.127, 0.128, 0.145, 0.138, 0.133, 0.128, 0.137, 0.134, 0.123, 0.129, 0.123]	[0.263, 0.249, 0.275, 0.267, 0.287, 0.293, 0.325, 0.331, 0.291, 0.285, 0.272, 0.279, 0.294, 0.259, 0.286]	[0.129, 0.125, 0.125, 0.125, 0.123, 0.121, 0.123, 0.127, 0.124, 0.125, 0.132, 0.124, 0.124, 0.127, 0.123]	[0.203, 0.199, 0.198, 0.199, 0.197, 0.201, 0.201, 0.197, 0.197, 0.204, 0.196, 0.2, 0.214, 0.195, 0.197]	[0.124, 0.123, 0.124, 0.126, 0.122, 0.126, 0.123, 0.127, 0.125, 0.126, 0.127, 0.126, 0.126, 0.123, 0.125]	[0.239, 0.232, 0.231, 0.232, 0.236, 0.235, 0.236, 0.23, 0.239, 0.234, 0.233, 0.244, 0.234, 0.232, 0.233]	[0.119, 0.114, 0.116, 0.116, 0.112, 0.113, 0.111, 0.117, 0.111, 0.123, 0.115, 0.114, 0.115, 0.117, 0.115]	[0.202, 0.203, 0.202, 0.207, 0.205, 0.206, 0.117, 0.203, 0.198, 0.2, 0.202, 0.208, 0.204, 0.2, 0.203]	[0.122, 0.119, 0.118, 0.118, 0.117, 0.116, 0.121, 0.117, 0.113, 0.117, 0.118, 0.116, 0.118, 0.115, 0.118]	[0.233, 0.223, 0.227, 0.232, 0.232, 0.236, 0.231, 0.224, 0.229, 0.238, 0.227, 0.231, 0.232, 0.23, 0.228]
2000-01-01 04:24:00	[0.255, 0.248, 0.252, 0.256, 0.245, 0.256, 0.252, 0.254, 0.254, 0.263, 0.239, 0.24, 0.259, 0.257, 0.258]	[0.328, 0.319, 0.327, 0.319, 0.333, 0.318, 0.33, 0.332, 0.326, 0.323, 0.328, 0.331, 0.324, 0.325, 0.324]	[0.111, 0.109, 0.109, 0.108, 0.105, 0.108, 0.11, 0.109, 0.111, 0.106, 0.105, 0.103, 0.108, 0.108, 0.111]	[0.191, 0.195, 0.193, 0.194, 0.191, 0.198, 0.192, 0.192, 0.191, 0.191, 0.194, 0.189, 0.189, 0.186, 0.189]	[0.202, 0.184, 0.199, 0.196, 0.199, 0.193, 0.193, 0.195, 0.189, 0.185, 0.163, 0.179, 0.187, 0.186, 0.192]	[0.251, 0.268, 0.258, 0.27, 0.259, 0.256, 0.257, 0.257, 0.27, 0.262, 0.255, 0.266, 0.252, 0.232, 0.253]	[0.13, 0.137, 0.128, 0.133, 0.134, 0.127, 0.126, 0.135, 0.129, 0.13, 0.139, 0.128, 0.132, 0.13, 0.129]	[0.204, 0.188, 0.193, 0.2, 0.198, 0.209, 0.207, 0.206, 0.198, 0.204, 0.203, 0.208, 0.202, 0.204, 0.2]	[0.248, 0.245, 0.256, 0.252, 0.247, 0.247, 0.244, 0.251, 0.254, 0.25, 0.24, 0.247, 0.252, 0.249, 0.252]	[0.299, 0.307, 0.309, 0.298, 0.304, 0.309, 0.31, 0.306, 0.314, 0.316, 0.308, 0.3, 0.305, 0.311, 0.299]	[0.134, 0.134, 0.132, 0.133, 0.129, 0.138, 0.131, 0.135, 0.135, 0.134, 0.134, 0.136, 0.138, 0.132, 0.133]	[0.238, 0.231, 0.23, 0.241, 0.242, 0.238, 0.238, 0.241, 0.238, 0.241, 0.237, 0.243, 0.235, 0.244, 0.239]	[0.098, 0.1, 0.103, 0.101, 0.103, 0.105, 0.101, 0.1, 0.101, 0.099, 0.1, 0.099, 0.099, 0.098, 0.098]	[0.166, 0.18, 0.199, 0.169, 0.159, 0.177, 0.16, 0.16, 0.185, 0.165, 0.155, 0.173, 0.164, 0.159, 0.179]	[0.125, 0.129, 0.13, 0.134, 0.125, 0.148, 0.131, 0.14, 0.131, 0.131, 0.128, 0.136, 0.138, 0.137, 0.124]	[0.335, 0.286, 0.287, 0.288, 0.274, 0.298, 0.342, 0.265, 0.271, 0.308, 0.258, 0.298, 0.307, 0.294, 0.299]	[0.128, 0.127, 0.129, 0.132, 0.125, 0.128, 0.124, 0.126, 0.125, 0.125, 0.122, 0.125, 0.124, 0.126, 0.124]	[0.198, 0.211, 0.204, 0.202, 0.202, 0.202, 0.199, 0.204, 0.207, 0.203, 0.2, 0.217, 0.204, 0.201, 0.199]	[0.125, 0.128, 0.123, 0.126, 0.127, 0.123, 0.126, 0.128, 0.126, 0.125, 0.126, 0.127, 0.126, 0.125, 0.126]	[0.241, 0.235, 0.237, 0.249, 0.237, 0.239, 0.234, 0.236, 0.243, 0.238, 0.235, 0.242, 0.239, 0.237, 0.243]	[0.118, 0.114, 0.12, 0.117, 0.126, 0.119, 0.117, 0.117, 0.115, 0.117, 0.114, 0.114, 0.113, 0.117, 0.114]	[0.203, 0.203, 0.212, 0.206, 0.214, 0.21, 0.201, 0.112, 0.206, 0.208, 0.205, 0.208, 0.207, 0.205, 0.206]	[0.118, 0.115, 0.12, 0.117, 0.119, 0.122, 0.119, 0.12, 0.118, 0.118, 0.118, 0.115, 0.12, 0.119, 0.118]	[0.235, 0.233, 0.231, 0.237, 0.237, 0.243, 0.228, 0.236, 0.238, 0.24, 0.227, 0.238, 0.238, 0.234, 0.234]
2000-01-01 04:29:00	[0.256, 0.256, 0.263, 0.261, 0.26, 0.249, 0.261, 0.263, 0.268, 0.245, 0.258, 0.26, 0.263, 0.253, 0.245]	[0.334, 0.327, 0.341, 0.338, 0.329, 0.34, 0.335, 0.342, 0.339, 0.333, 0.332, 0.332, 0.338, 0.335, 0.326]	[0.108, 0.105, 0.111, 0.109, 0.111, 0.103, 0.108, 0.109, 0.105, 0.109, 0.107, 0.108, 0.112, 0.109, 0.11]	[0.194, 0.19, 0.196, 0.195, 0.194, 0.192, 0.197, 0.198, 0.198, 0.202, 0.195, 0.192, 0.192, 0.195, 0.199]	[0.191, 0.182, 0.191, 0.197, 0.196, 0.165, 0.203, 0.198, 0.2, 0.196, 0.202, 0.19, 0.188, 0.199, 0.205]	[0.262, 0.261, 0.272, 0.264, 0.279, 0.266, 0.259, 0.267, 0.277, 0.275, 0.269, 0.263, 0.241, 0.275, 0.257]	[0.136, 0.133, 0.132, 0.131, 0.128, 0.132, 0.136, 0.128, 0.13, 0.137, 0.138, 0.132, 0.141, 0.132, 0.129]	[0.211, 0.207, 0.207, 0.212, 0.21, 0.203, 0.205, 0.193, 0.205, 0.202, 0.198, 0.214, 0.205, 0.208, 0.21]	[0.258, 0.251, 0.255, 0.249, 0.257, 0.244, 0.262, 0.257, 0.256, 0.254, 0.253, 0.255, 0.251, 0.257, 0.253]	[0.317, 0.308, 0.315, 0.32, 0.308, 0.315, 0.314, 0.318, 0.32, 0.316, 0.326, 0.317, 0.32, 0.309, 0.309]	[0.135, 0.138, 0.136, 0.131, 0.132, 0.133, 0.129, 0.14, 0.136, 0.136, 0.138, 0.133, 0.134, 0.135, 0.135]	[0.245, 0.246, 0.241, 0.249, 0.245, 0.243, 0.241, 0.236, 0.245, 0.247, 0.234, 0.244, 0.243, 0.249, 0.243]	[0.1, 0.099, 0.098, 0.101, 0.099, 0.1, 0.104, 0.101, 0.102, 0.105, 0.104, 0.098, 0.101, 0.101, 0.098]	[0.182, 0.184, 0.163, 0.164, 0.174, 0.163, 0.167, 0.203, 0.19, 0.185, 0.167, 0.158, 0.161, 0.178, 0.168]	[0.137, 0.14, 0.135, 0.14, 0.134, 0.127, 0.125, 0.15, 0.133, 0.141, 0.132, 0.132, 0.13, 0.123, 0.138]	[0.275, 0.314, 0.267, 0.311, 0.355, 0.282, 0.32, 0.301, 0.298, 0.28, 0.303, 0.304, 0.307, 0.3, 0.345]	[0.126, 0.127, 0.126, 0.125, 0.125, 0.122, 0.13, 0.127, 0.133, 0.129, 0.126, 0.127, 0.126, 0.126, 0.128]	[0.204, 0.201, 0.205, 0.203, 0.205, 0.208, 0.207, 0.209, 0.213, 0.219, 0.207, 0.204, 0.204, 0.219, 0.2]	[0.128, 0.128, 0.125, 0.125, 0.128, 0.128, 0.128, 0.124, 0.127, 0.131, 0.128, 0.124, 0.127, 0.126, 0.127]	[0.244, 0.242, 0.24, 0.246, 0.241, 0.246, 0.244, 0.24, 0.253, 0.242, 0.241, 0.244, 0.248, 0.243, 0.246]	[0.114, 0.116, 0.119, 0.119, 0.114, 0.122, 0.121, 0.118, 0.117, 0.12, 0.128, 0.119, 0.116, 0.118, 0.121]	[0.212, 0.209, 0.219, 0.205, 0.21, 0.109, 0.214, 0.217, 0.211, 0.205, 0.211, 0.211, 0.21, 0.212, 0.207]	[0.117, 0.119, 0.118, 0.121, 0.12, 0.118, 0.12, 0.122, 0.118, 0.122, 0.114, 0.12, 0.121, 0.12, 0.117]	[0.242, 0.246, 0.233, 0.243, 0.233, 0.243, 0.242, 0.237, 0.242, 0.241, 0.236, 0.248, 0.239, 0.239, 0.239]
2000-01-01 04:34:00	[0.266, 0.264, 0.268, 0.268, 0.25, 0.269, 0.25, 0.266, 0.262, 0.275, 0.264, 0.258, 0.255, 0.265, 0.262]	[0.345, 0.351, 0.347, 0.343, 0.341, 0.342, 0.351, 0.344, 0.344, 0.353, 0.35, 0.338, 0.347, 0.336, 0.338]	[0.11, 0.11, 0.111, 0.107, 0.109, 0.108, 0.111, 0.105, 0.104, 0.109, 0.109, 0.112, 0.105, 0.11, 0.109]	[0.204, 0.199, 0.196, 0.197, 0.196, 0.199, 0.199, 0.198, 0.202, 0.193, 0.2, 0.205, 0.202, 0.198, 0.198]	[0.193, 0.201, 0.201, 0.199, 0.206, 0.193, 0.2, 0.187, 0.209, 0.2, 0.192, 0.171, 0.206, 0.204, 0.194]	[0.271, 0.28, 0.268, 0.282, 0.271, 0.269, 0.273, 0.266, 0.274, 0.283, 0.285, 0.287, 0.273, 0.246, 0.278]	[0.136, 0.133, 0.137, 0.128, 0.134, 0.142, 0.138, 0.133, 0.14, 0.13, 0.134, 0.133, 0.132, 0.131, 0.137]	[0.212, 0.206, 0.198, 0.206, 0.213, 0.208, 0.201, 0.215, 0.212, 0.215, 0.216, 0.217, 0.212, 0.208, 0.208]	[0.26, 0.262, 0.261, 0.255, 0.266, 0.26, 0.259, 0.256, 0.257, 0.263, 0.255, 0.25, 0.257, 0.261, 0.263]	[0.326, 0.324, 0.321, 0.318, 0.326, 0.315, 0.323, 0.318, 0.328, 0.326, 0.331, 0.318, 0.328, 0.328, 0.336]	[0.136, 0.135, 0.13, 0.132, 0.132, 0.137, 0.138, 0.135, 0.138, 0.14, 0.137, 0.135, 0.136, 0.135, 0.135]	[0.254, 0.248, 0.241, 0.252, 0.251, 0.248, 0.24, 0.251, 0.246, 0.253, 0.254, 0.249, 0.25, 0.245, 0.251]	[0.099, 0.099, 0.102, 0.102, 0.105, 0.099, 0.106, 0.1, 0.099, 0.102, 0.102, 0.1, 0.104, 0.103, 0.101]	[0.186, 0.163, 0.171, 0.183, 0.161, 0.187, 0.165, 0.172, 0.206, 0.19, 0.195, 0.177, 0.167, 0.162, 0.169]	[0.142, 0.136, 0.126, 0.136, 0.141, 0.131, 0.143, 0.125, 0.132, 0.153, 0.136, 0.129, 0.135, 0.139, 0.138]	[0.309, 0.291, 0.306, 0.286, 0.323, 0.313, 0.308, 0.366, 0.273, 0.281, 0.318, 0.31, 0.355, 0.329, 0.305]	[0.129, 0.125, 0.128, 0.125, 0.131, 0.125, 0.128, 0.126, 0.129, 0.127, 0.127, 0.123, 0.127, 0.134, 0.125]	[0.207, 0.208, 0.21, 0.224, 0.207, 0.205, 0.21, 0.206, 0.214, 0.222, 0.217, 0.208, 0.206, 0.208, 0.211]	[0.129, 0.125, 0.129, 0.129, 0.123, 0.128, 0.131, 0.126, 0.13, 0.126, 0.127, 0.129, 0.128, 0.128, 0.129]	[0.247, 0.251, 0.246, 0.246, 0.247, 0.253, 0.245, 0.244, 0.245, 0.248, 0.251, 0.249, 0.252, 0.246, 0.258]	[0.119, 0.116, 0.12, 0.12, 0.122, 0.12, 0.123, 0.118, 0.123, 0.119, 0.118, 0.115, 0.13, 0.119, 0.116]	[0.218, 0.224, 0.219, 0.216, 0.215, 0.214, 0.107, 0.211, 0.221, 0.208, 0.216, 0.214, 0.21, 0.213, 0.216]	[0.118, 0.12, 0.12, 0.121, 0.12, 0.119, 0.122, 0.121, 0.115, 0.123, 0.119, 0.12, 0.118, 0.12, 0.118]	[0.245, 0.247, 0.241, 0.246, 0.25, 0.244, 0.241, 0.238, 0.238, 0.246, 0.247, 0.254, 0.245, 0.248, 0.249]
2000-01-01 04:39:00	[0.27, 0.266, 0.255, 0.254, 0.267, 0.271, 0.272, 0.267, 0.259, 0.273, 0.264, 0.27, 0.271, 0.273, 0.277]	[0.354, 0.356, 0.353, 0.36, 0.346, 0.347, 0.358, 0.35, 0.355, 0.353, 0.345, 0.352, 0.35, 0.361, 0.358]	[0.111, 0.104, 0.106, 0.11, 0.11, 0.111, 0.108, 0.109, 0.109, 0.11, 0.107, 0.109, 0.112, 0.11, 0.105]	[0.199, 0.206, 0.2, 0.202, 0.204, 0.2, 0.202, 0.201, 0.203, 0.196, 0.203, 0.202, 0.203, 0.206, 0.207]	[0.189, 0.21, 0.199, 0.207, 0.205, 0.204, 0.198, 0.204, 0.197, 0.205, 0.211, 0.194, 0.203, 0.174, 0.213]	[0.282, 0.279, 0.286, 0.282, 0.279, 0.276, 0.291, 0.282, 0.274, 0.275, 0.294, 0.254, 0.285, 0.292, 0.297]	[0.134, 0.139, 0.135, 0.133, 0.141, 0.139, 0.133, 0.135, 0.129, 0.136, 0.143, 0.14, 0.134, 0.135, 0.131]	[0.216, 0.216, 0.219, 0.209, 0.218, 0.22, 0.216, 0.221, 0.201, 0.209, 0.212, 0.212, 0.215, 0.211, 0.205]	[0.262, 0.262, 0.268, 0.266, 0.267, 0.267, 0.266, 0.268, 0.266, 0.265, 0.272, 0.26, 0.26, 0.254, 0.262]	[0.335, 0.335, 0.344, 0.337, 0.335, 0.324, 0.327, 0.338, 0.328, 0.332, 0.34, 0.337, 0.332, 0.335, 0.326]	[0.137, 0.136, 0.138, 0.138, 0.137, 0.132, 0.134, 0.133, 0.133, 0.14, 0.136, 0.141, 0.136, 0.136, 0.14]	[0.256, 0.256, 0.257, 0.253, 0.256, 0.258, 0.26, 0.254, 0.245, 0.258, 0.255, 0.251, 0.25, 0.253, 0.245]	[0.1, 0.106, 0.101, 0.103, 0.103, 0.102, 0.099, 0.099, 0.099, 0.108, 0.106, 0.102, 0.102, 0.101, 0.099]	[0.166, 0.161, 0.171, 0.208, 0.191, 0.191, 0.187, 0.17, 0.175, 0.174, 0.198, 0.165, 0.166, 0.193, 0.18]	[0.127, 0.139, 0.139, 0.141, 0.135, 0.127, 0.138, 0.143, 0.137, 0.144, 0.131, 0.145, 0.134, 0.131, 0.155]	[0.369, 0.328, 0.289, 0.301, 0.377, 0.328, 0.32, 0.321, 0.315, 0.295, 0.314, 0.344, 0.282, 0.32, 0.321]	[0.127, 0.128, 0.126, 0.135, 0.127, 0.129, 0.127, 0.126, 0.129, 0.129, 0.132, 0.129, 0.126, 0.124, 0.129]	[0.214, 0.211, 0.215, 0.218, 0.21, 0.21, 0.228, 0.208, 0.209, 0.212, 0.222, 0.211, 0.213, 0.227, 0.214]	[0.127, 0.128, 0.127, 0.128, 0.13, 0.129, 0.127, 0.124, 0.13, 0.128, 0.128, 0.133, 0.129, 0.13, 0.126]	[0.257, 0.253, 0.251, 0.257, 0.25, 0.257, 0.253, 0.254, 0.249, 0.251, 0.264, 0.253, 0.249, 0.257, 0.251]	[0.119, 0.132, 0.116, 0.122, 0.121, 0.122, 0.121, 0.118, 0.12, 0.124, 0.123, 0.117, 0.122, 0.113, 0.124]	[0.105, 0.219, 0.22, 0.225, 0.222, 0.215, 0.22, 0.214, 0.215, 0.223, 0.218, 0.218, 0.228, 0.212, 0.219]	[0.121, 0.118, 0.117, 0.119, 0.117, 0.12, 0.119, 0.121, 0.121, 0.121, 0.12, 0.123, 0.12, 0.121, 0.123]	[0.25, 0.257, 0.253, 0.253, 0.242, 0.253, 0.252, 0.259, 0.246, 0.252, 0.253, 0.253, 0.242, 0.249, 0.246]
2000-01-01 04:44:00	[0.275, 0.279, 0.272, 0.276, 0.275, 0.292, 0.278, 0.272, 0.268, 0.26, 0.279, 0.26, 0.277, 0.274, 0.265]	[0.355, 0.366, 0.361, 0.372, 0.356, 0.358, 0.364, 0.362, 0.359, 0.364, 0.364, 0.369, 0.369, 0.369, 0.365]	[0.111, 0.111, 0.11, 0.105, 0.113, 0.106, 0.109, 0.11, 0.111, 0.112, 0.11, 0.106, 0.112, 0.107, 0.109]	[0.209, 0.211, 0.203, 0.205, 0.205, 0.212, 0.21, 0.206, 0.208, 0.206, 0.203, 0.205, 0.203, 0.201, 0.207]	[0.204, 0.213, 0.209, 0.194, 0.214, 0.217, 0.208, 0.202, 0.178, 0.208, 0.201, 0.212, 0.207, 0.198, 0.201]	[0.302, 0.281, 0.292, 0.303, 0.283, 0.287, 0.306, 0.296, 0.296, 0.29, 0.287, 0.284, 0.262, 0.3, 0.29]	[0.143, 0.135, 0.136, 0.136, 0.139, 0.141, 0.133, 0.135, 0.132, 0.142, 0.145, 0.14, 0.136, 0.134, 0.137]	[0.224, 0.223, 0.214, 0.221, 0.203, 0.216, 0.213, 0.225, 0.225, 0.216, 0.221, 0.219, 0.208, 0.215, 0.22]	[0.272, 0.266, 0.269, 0.266, 0.277, 0.268, 0.272, 0.271, 0.258, 0.272, 0.271, 0.271, 0.264, 0.265, 0.272]	[0.344, 0.336, 0.346, 0.351, 0.342, 0.344, 0.335, 0.341, 0.354, 0.341, 0.344, 0.332, 0.347, 0.337, 0.347]	[0.139, 0.138, 0.137, 0.136, 0.14, 0.141, 0.133, 0.136, 0.141, 0.132, 0.138, 0.136, 0.14, 0.141, 0.134]	[0.262, 0.261, 0.259, 0.261, 0.251, 0.258, 0.263, 0.264, 0.259, 0.256, 0.264, 0.256, 0.249, 0.261, 0.261]	[0.103, 0.106, 0.108, 0.101, 0.107, 0.1, 0.103, 0.1, 0.102, 0.1, 0.1, 0.104, 0.103, 0.103, 0.102]	[0.198, 0.18, 0.213, 0.203, 0.176, 0.166, 0.184, 0.171, 0.173, 0.168, 0.196, 0.196, 0.166, 0.191, 0.173]	[0.136, 0.13, 0.132, 0.14, 0.145, 0.146, 0.14, 0.137, 0.156, 0.129, 0.134, 0.141, 0.141, 0.144, 0.146]	[0.304, 0.392, 0.314, 0.377, 0.34, 0.331, 0.308, 0.342, 0.327, 0.356, 0.33, 0.288, 0.339, 0.321, 0.337]	[0.128, 0.128, 0.129, 0.128, 0.132, 0.13, 0.129, 0.127, 0.124, 0.127, 0.129, 0.135, 0.126, 0.129, 0.127]	[0.233, 0.213, 0.223, 0.227, 0.216, 0.215, 0.218, 0.217, 0.218, 0.217, 0.214, 0.212, 0.215, 0.233, 0.212]	[0.131, 0.129, 0.131, 0.126, 0.129, 0.133, 0.131, 0.129, 0.127, 0.13, 0.129, 0.128, 0.128, 0.129, 0.124]	[0.255, 0.257, 0.262, 0.262, 0.253, 0.262, 0.257, 0.262, 0.258, 0.258, 0.258, 0.254, 0.255, 0.268, 0.258]	[0.122, 0.135, 0.127, 0.119, 0.123, 0.126, 0.123, 0.123, 0.125, 0.119, 0.123, 0.124, 0.123, 0.119, 0.118]	[0.22, 0.219, 0.229, 0.223, 0.227, 0.223, 0.222, 0.233, 0.224, 0.104, 0.228, 0.221, 0.223, 0.224, 0.218]	[0.117, 0.121, 0.122, 0.12, 0.12, 0.123, 0.121, 0.12, 0.124, 0.121, 0.117, 0.119, 0.119, 0.119, 0.12]	[0.257, 0.248, 0.258, 0.256, 0.251, 0.255, 0.256, 0.259, 0.265, 0.257, 0.258, 0.246, 0.25, 0.258, 0.262]
2000-01-01 04:49:00	[0.283, 0.272, 0.281, 0.266, 0.284, 0.281, 0.288, 0.277, 0.276, 0.28, 0.27, 0.282, 0.278, 0.284, 0.266]	[0.374, 0.378, 0.364, 0.372, 0.372, 0.378, 0.381, 0.366, 0.367, 0.374, 0.38, 0.375, 0.375, 0.37, 0.372]	[0.111, 0.113, 0.106, 0.11, 0.11, 0.107, 0.111, 0.111, 0.109, 0.105, 0.112, 0.111, 0.113, 0.107, 0.109]	[0.211, 0.209, 0.21, 0.204, 0.214, 0.214, 0.207, 0.209, 0.209, 0.211, 0.208, 0.21, 0.208, 0.217, 0.213]	[0.214, 0.218, 0.202, 0.206, 0.211, 0.181, 0.205, 0.221, 0.212, 0.203, 0.211, 0.218, 0.214, 0.211, 0.198]	[0.269, 0.31, 0.304, 0.296, 0.311, 0.3, 0.299, 0.294, 0.296, 0.299, 0.317, 0.289, 0.291, 0.312, 0.308]	[0.145, 0.139, 0.146, 0.135, 0.136, 0.143, 0.134, 0.142, 0.142, 0.138, 0.138, 0.138, 0.141, 0.138, 0.134]	[0.211, 0.224, 0.222, 0.22, 0.228, 0.225, 0.22, 0.223, 0.207, 0.23, 0.217, 0.23, 0.226, 0.227, 0.218]	[0.277, 0.271, 0.275, 0.277, 0.277, 0.262, 0.277, 0.272, 0.273, 0.27, 0.27, 0.281, 0.277, 0.277, 0.272]	[0.355, 0.346, 0.365, 0.353, 0.354, 0.357, 0.358, 0.343, 0.354, 0.352, 0.343, 0.346, 0.351, 0.36, 0.352]	[0.141, 0.137, 0.14, 0.139, 0.136, 0.14, 0.142, 0.133, 0.138, 0.133, 0.14, 0.139, 0.14, 0.136, 0.132]	[0.256, 0.27, 0.262, 0.261, 0.268, 0.266, 0.266, 0.261, 0.256, 0.264, 0.269, 0.27, 0.267, 0.266, 0.263]	[0.105, 0.106, 0.1, 0.102, 0.101, 0.102, 0.102, 0.101, 0.11, 0.104, 0.104, 0.107, 0.104, 0.104, 0.101]	[0.169, 0.195, 0.176, 0.169, 0.202, 0.218, 0.178, 0.2, 0.201, 0.171, 0.187, 0.187, 0.179, 0.207, 0.178]	[0.139, 0.141, 0.136, 0.146, 0.14, 0.149, 0.16, 0.131, 0.144, 0.149, 0.142, 0.131, 0.149, 0.135, 0.142]	[0.356, 0.343, 0.339, 0.367, 0.316, 0.346, 0.33, 0.296, 0.358, 0.337, 0.324, 0.358, 0.387, 0.405, 0.328]	[0.135, 0.127, 0.13, 0.129, 0.128, 0.124, 0.129, 0.13, 0.128, 0.129, 0.128, 0.133, 0.128, 0.128, 0.128]	[0.218, 0.236, 0.225, 0.217, 0.238, 0.229, 0.215, 0.218, 0.219, 0.219, 0.221, 0.219, 0.219, 0.232, 0.22]	[0.132, 0.129, 0.129, 0.129, 0.132, 0.134, 0.128, 0.131, 0.131, 0.127, 0.129, 0.13, 0.132, 0.132, 0.129]	[0.259, 0.264, 0.266, 0.262, 0.259, 0.263, 0.271, 0.261, 0.257, 0.264, 0.264, 0.268, 0.266, 0.258, 0.269]	[0.125, 0.139, 0.124, 0.12, 0.123, 0.124, 0.124, 0.128, 0.128, 0.122, 0.125, 0.126, 0.123, 0.125, 0.122]	[0.228, 0.228, 0.229, 0.227, 0.226, 0.234, 0.221, 0.228, 0.232, 0.103, 0.226, 0.224, 0.232, 0.229, 0.239]	[0.12, 0.123, 0.12, 0.119, 0.121, 0.124, 0.124, 0.122, 0.12, 0.121, 0.12, 0.122, 0.12, 0.124, 0.123]	[0.254, 0.264, 0.26, 0.264, 0.266, 0.268, 0.264, 0.252, 0.256, 0.271, 0.262, 0.264, 0.263, 0.252, 0.265]
2000-01-01 04:54:00	[0.291, 0.282, 0.281, 0.288, 0.286, 0.294, 0.287, 0.27, 0.271, 0.279, 0.289, 0.289, 0.284, 0.288, 0.276]	[0.39, 0.382, 0.381, 0.385, 0.385, 0.378, 0.388, 0.38, 0.383, 0.382, 0.376, 0.375, 0.384, 0.389, 0.392]	[0.11, 0.112, 0.107, 0.11, 0.111, 0.112, 0.111, 0.108, 0.105, 0.11, 0.111, 0.107, 0.11, 0.111, 0.113]	[0.214, 0.216, 0.218, 0.213, 0.22, 0.215, 0.218, 0.214, 0.212, 0.214, 0.208, 0.212, 0.21, 0.21, 0.211]	[0.201, 0.211, 0.185, 0.216, 0.215, 0.225, 0.215, 0.21, 0.214, 0.22, 0.209, 0.207, 0.215, 0.223, 0.222]	[0.28, 0.323, 0.302, 0.306, 0.302, 0.299, 0.309, 0.308, 0.307, 0.328, 0.315, 0.32, 0.314, 0.31, 0.321]	[0.14, 0.141, 0.139, 0.144, 0.139, 0.137, 0.143, 0.136, 0.14, 0.135, 0.14, 0.148, 0.142, 0.135, 0.146]	[0.226, 0.235, 0.225, 0.212, 0.233, 0.228, 0.231, 0.223, 0.23, 0.224, 0.23, 0.218, 0.225, 0.223, 0.234]	[0.277, 0.283, 0.267, 0.282, 0.281, 0.277, 0.277, 0.281, 0.283, 0.282, 0.28, 0.275, 0.275, 0.285, 0.276]	[0.365, 0.37, 0.36, 0.362, 0.351, 0.356, 0.362, 0.367, 0.363, 0.353, 0.359, 0.356, 0.374, 0.367, 0.363]	[0.138, 0.14, 0.134, 0.141, 0.139, 0.137, 0.138, 0.141, 0.141, 0.143, 0.137, 0.139, 0.133, 0.134, 0.142]	[0.266, 0.274, 0.268, 0.262, 0.273, 0.271, 0.27, 0.268, 0.272, 0.265, 0.275, 0.26, 0.271, 0.274, 0.27]	[0.102, 0.103, 0.103, 0.101, 0.105, 0.102, 0.109, 0.102, 0.104, 0.105, 0.101, 0.105, 0.104, 0.108, 0.108]	[0.172, 0.212, 0.182, 0.172, 0.203, 0.192, 0.173, 0.182, 0.207, 0.188, 0.18, 0.2, 0.179, 0.223, 0.206]	[0.137, 0.151, 0.151, 0.15, 0.132, 0.144, 0.146, 0.148, 0.145, 0.162, 0.144, 0.138, 0.133, 0.144, 0.141]	[0.304, 0.369, 0.35, 0.378, 0.326, 0.396, 0.418, 0.338, 0.354, 0.375, 0.356, 0.369, 0.34, 0.335, 0.345]	[0.129, 0.13, 0.125, 0.129, 0.13, 0.132, 0.13, 0.129, 0.129, 0.137, 0.131, 0.13, 0.128, 0.134, 0.128]	[0.221, 0.238, 0.223, 0.22, 0.224, 0.225, 0.222, 0.219, 0.223, 0.227, 0.224, 0.241, 0.231, 0.235, 0.244]	[0.133, 0.133, 0.127, 0.134, 0.13, 0.133, 0.131, 0.131, 0.13, 0.128, 0.128, 0.13, 0.131, 0.133, 0.132]	[0.265, 0.272, 0.274, 0.263, 0.265, 0.271, 0.264, 0.272, 0.269, 0.267, 0.268, 0.264, 0.279, 0.266, 0.269]	[0.122, 0.121, 0.125, 0.124, 0.128, 0.129, 0.13, 0.126, 0.123, 0.127, 0.127, 0.123, 0.126, 0.129, 0.142]	[0.232, 0.232, 0.235, 0.232, 0.232, 0.228, 0.103, 0.225, 0.237, 0.234, 0.245, 0.232, 0.234, 0.238, 0.231]	[0.124, 0.121, 0.122, 0.125, 0.123, 0.121, 0.121, 0.12, 0.12, 0.125, 0.123, 0.118, 0.122, 0.123, 0.119]	[0.257, 0.272, 0.266, 0.262, 0.27, 0.268, 0.258, 0.269, 0.273, 0.269, 0.268, 0.26, 0.27, 0.267, 0.277]
2000-01-01 04:59:00	[0.296, 0.29, 0.293, 0.28, 0.276, 0.292, 0.287, 0.293, 0.295, 0.295, 0.285, 0.288, 0.293, 0.276, 0.308]	[0.396, 0.393, 0.385, 0.4, 0.395, 0.392, 0.386, 0.389, 0.384, 0.393, 0.397, 0.404, 0.392, 0.398, 0.39]	[0.114, 0.107, 0.111, 0.111, 0.11, 0.112, 0.107, 0.105, 0.111, 0.111, 0.113, 0.111, 0.11, 0.108, 0.11]	[0.218, 0.216, 0.224, 0.22, 0.215, 0.218, 0.219, 0.217, 0.216, 0.214, 0.218, 0.211, 0.222, 0.221, 0.215]	[0.214, 0.219, 0.212, 0.224, 0.228, 0.218, 0.212, 0.221, 0.218, 0.186, 0.226, 0.218, 0.205, 0.228, 0.21]	[0.318, 0.325, 0.332, 0.32, 0.312, 0.317, 0.33, 0.339, 0.311, 0.315, 0.315, 0.326, 0.33, 0.287, 0.309]	[0.136, 0.138, 0.139, 0.147, 0.14, 0.145, 0.141, 0.137, 0.145, 0.142, 0.142, 0.142, 0.14, 0.14, 0.148]	[0.233, 0.231, 0.229, 0.239, 0.215, 0.233, 0.236, 0.227, 0.236, 0.238, 0.221, 0.23, 0.234, 0.228, 0.226]	[0.287, 0.289, 0.285, 0.287, 0.291, 0.287, 0.288, 0.283, 0.28, 0.272, 0.282, 0.288, 0.281, 0.283, 0.28]	[0.372, 0.385, 0.38, 0.376, 0.362, 0.376, 0.374, 0.364, 0.371, 0.373, 0.374, 0.371, 0.366, 0.375, 0.366]	[0.143, 0.135, 0.141, 0.144, 0.14, 0.14, 0.14, 0.141, 0.143, 0.144, 0.138, 0.135, 0.136, 0.138, 0.141]	[0.282, 0.273, 0.277, 0.28, 0.267, 0.278, 0.28, 0.273, 0.277, 0.276, 0.265, 0.272, 0.277, 0.271, 0.279]	[0.103, 0.103, 0.101, 0.106, 0.109, 0.105, 0.104, 0.111, 0.106, 0.104, 0.108, 0.106, 0.103, 0.102, 0.105]	[0.175, 0.181, 0.216, 0.226, 0.207, 0.185, 0.21, 0.19, 0.183, 0.173, 0.212, 0.181, 0.204, 0.173, 0.196]	[0.164, 0.147, 0.145, 0.144, 0.134, 0.147, 0.144, 0.149, 0.152, 0.153, 0.145, 0.134, 0.153, 0.138, 0.14]	[0.362, 0.358, 0.35, 0.378, 0.374, 0.405, 0.333, 0.346, 0.432, 0.354, 0.377, 0.309, 0.362, 0.384, 0.345]	[0.129, 0.129, 0.131, 0.136, 0.134, 0.13, 0.129, 0.131, 0.13, 0.126, 0.128, 0.131, 0.13, 0.132, 0.13]	[0.225, 0.235, 0.243, 0.239, 0.226, 0.222, 0.25, 0.231, 0.225, 0.223, 0.227, 0.229, 0.243, 0.224, 0.23]	[0.13, 0.134, 0.134, 0.134, 0.131, 0.132, 0.131, 0.132, 0.135, 0.133, 0.129, 0.132, 0.13, 0.133, 0.132]	[0.272, 0.277, 0.284, 0.279, 0.268, 0.278, 0.271, 0.278, 0.267, 0.274, 0.27, 0.269, 0.274, 0.273, 0.273]	[0.127, 0.125, 0.129, 0.128, 0.13, 0.126, 0.124, 0.132, 0.128, 0.122, 0.142, 0.129, 0.125, 0.131, 0.123]	[0.103, 0.238, 0.237, 0.243, 0.236, 0.229, 0.235, 0.236, 0.239, 0.234, 0.242, 0.251, 0.237, 0.236, 0.233]	[0.125, 0.123, 0.122, 0.12, 0.123, 0.122, 0.12, 0.121, 0.125, 0.123, 0.122, 0.123, 0.123, 0.126, 0.12]	[0.274, 0.271, 0.275, 0.277, 0.267, 0.272, 0.274, 0.275, 0.264, 0.283, 0.265, 0.262, 0.278, 0.274, 0.273]
2000-01-01 05:04:00	[0.313, 0.286, 0.299, 0.295, 0.301, 0.299, 0.297, 0.281, 0.281, 0.29, 0.299, 0.293, 0.298, 0.301, 0.294]	[0.403, 0.409, 0.412, 0.404, 0.401, 0.41, 0.403, 0.4, 0.398, 0.408, 0.395, 0.404, 0.394, 0.407, 0.401]	[0.113, 0.111, 0.107, 0.111, 0.114, 0.112, 0.112, 0.109, 0.108, 0.112, 0.11, 0.111, 0.113, 0.106, 0.11]	[0.223, 0.219, 0.222, 0.224, 0.219, 0.221, 0.228, 0.221, 0.215, 0.222, 0.22, 0.224, 0.219, 0.22, 0.225]	[0.218, 0.22, 0.191, 0.214, 0.233, 0.228, 0.231, 0.225, 0.222, 0.221, 0.209, 0.229, 0.214, 0.222, 0.214]	[0.349, 0.34, 0.326, 0.324, 0.319, 0.34, 0.297, 0.322, 0.342, 0.322, 0.324, 0.328, 0.333, 0.33, 0.339]	[0.146, 0.142, 0.149, 0.142, 0.141, 0.138, 0.148, 0.139, 0.144, 0.137, 0.141, 0.136, 0.144, 0.144, 0.142]	[0.237, 0.227, 0.23, 0.237, 0.232, 0.239, 0.234, 0.241, 0.232, 0.234, 0.219, 0.235, 0.243, 0.238, 0.244]	[0.292, 0.293, 0.279, 0.29, 0.288, 0.292, 0.297, 0.288, 0.285, 0.293, 0.287, 0.287, 0.285, 0.293, 0.291]	[0.373, 0.383, 0.386, 0.382, 0.376, 0.379, 0.386, 0.379, 0.391, 0.372, 0.383, 0.381, 0.394, 0.385, 0.376]	[0.141, 0.138, 0.141, 0.139, 0.138, 0.141, 0.143, 0.138, 0.137, 0.143, 0.136, 0.135, 0.143, 0.14, 0.141]	[0.284, 0.272, 0.284, 0.287, 0.278, 0.282, 0.279, 0.285, 0.275, 0.282, 0.271, 0.278, 0.281, 0.282, 0.286]	[0.104, 0.106, 0.105, 0.102, 0.103, 0.108, 0.11, 0.112, 0.106, 0.106, 0.104, 0.109, 0.107, 0.102, 0.104]	[0.194, 0.215, 0.187, 0.218, 0.201, 0.18, 0.176, 0.186, 0.22, 0.21, 0.176, 0.176, 0.184, 0.229, 0.208]	[0.154, 0.146, 0.141, 0.133, 0.142, 0.152, 0.146, 0.148, 0.137, 0.167, 0.155, 0.149, 0.155, 0.152, 0.146]	[0.369, 0.389, 0.354, 0.37, 0.356, 0.444, 0.364, 0.34, 0.391, 0.358, 0.394, 0.319, 0.364, 0.414, 0.389]	[0.131, 0.131, 0.126, 0.132, 0.133, 0.137, 0.135, 0.131, 0.13, 0.132, 0.131, 0.13, 0.131, 0.13, 0.13]	[0.236, 0.255, 0.227, 0.232, 0.236, 0.233, 0.228, 0.23, 0.246, 0.231, 0.226, 0.23, 0.241, 0.245, 0.249]	[0.137, 0.131, 0.131, 0.132, 0.134, 0.133, 0.135, 0.134, 0.133, 0.131, 0.129, 0.134, 0.133, 0.13, 0.132]	[0.28, 0.274, 0.276, 0.277, 0.282, 0.274, 0.284, 0.275, 0.277, 0.289, 0.274, 0.273, 0.28, 0.282, 0.283]	[0.126, 0.127, 0.123, 0.133, 0.132, 0.131, 0.132, 0.134, 0.13, 0.131, 0.127, 0.144, 0.126, 0.128, 0.128]	[0.245, 0.241, 0.234, 0.248, 0.237, 0.258, 0.242, 0.246, 0.241, 0.241, 0.241, 0.104, 0.245, 0.248, 0.24]	[0.126, 0.125, 0.122, 0.124, 0.125, 0.122, 0.121, 0.123, 0.123, 0.125, 0.123, 0.124, 0.124, 0.122, 0.12]	[0.283, 0.27, 0.278, 0.278, 0.28, 0.269, 0.275, 0.281, 0.28, 0.281, 0.27, 0.267, 0.288, 0.279, 0.284]
2000-01-01 05:09:00	[0.297, 0.3, 0.306, 0.304, 0.307, 0.287, 0.288, 0.305, 0.291, 0.3, 0.305, 0.307, 0.305, 0.311, 0.308]	[0.42, 0.416, 0.406, 0.412, 0.408, 0.405, 0.42, 0.414, 0.412, 0.413, 0.42, 0.41, 0.424, 0.416, 0.415]	[0.111, 0.109, 0.106, 0.111, 0.112, 0.113, 0.111, 0.115, 0.111, 0.108, 0.112, 0.114, 0.107, 0.112, 0.112]	[0.224, 0.223, 0.225, 0.23, 0.227, 0.222, 0.219, 0.227, 0.228, 0.225, 0.225, 0.223, 0.228, 0.226, 0.233]	[0.23, 0.218, 0.196, 0.221, 0.221, 0.226, 0.235, 0.235, 0.219, 0.213, 0.228, 0.226, 0.227, 0.227, 0.236]	[0.303, 0.344, 0.338, 0.327, 0.348, 0.334, 0.349, 0.35, 0.337, 0.331, 0.35, 0.334, 0.361, 0.332, 0.34]	[0.143, 0.138, 0.147, 0.137, 0.14, 0.149, 0.145, 0.144, 0.146, 0.15, 0.142, 0.143, 0.143, 0.142, 0.139]	[0.245, 0.238, 0.242, 0.248, 0.236, 0.224, 0.248, 0.245, 0.234, 0.239, 0.242, 0.239, 0.236, 0.242, 0.24]	[0.297, 0.289, 0.282, 0.298, 0.296, 0.298, 0.302, 0.292, 0.295, 0.292, 0.293, 0.299, 0.298, 0.29, 0.293]	[0.397, 0.405, 0.392, 0.386, 0.39, 0.393, 0.386, 0.402, 0.397, 0.383, 0.395, 0.393, 0.383, 0.389, 0.397]	[0.138, 0.144, 0.143, 0.136, 0.139, 0.143, 0.136, 0.142, 0.142, 0.141, 0.138, 0.14, 0.14, 0.139, 0.14]	[0.287, 0.283, 0.289, 0.291, 0.281, 0.278, 0.288, 0.291, 0.277, 0.284, 0.287, 0.283, 0.289, 0.293, 0.287]	[0.109, 0.107, 0.105, 0.104, 0.105, 0.107, 0.111, 0.109, 0.102, 0.105, 0.114, 0.103, 0.107, 0.106, 0.104]	[0.177, 0.187, 0.178, 0.205, 0.183, 0.224, 0.212, 0.225, 0.189, 0.215, 0.218, 0.178, 0.196, 0.188, 0.231]	[0.144, 0.169, 0.155, 0.151, 0.15, 0.147, 0.138, 0.157, 0.155, 0.143, 0.148, 0.136, 0.148, 0.157, 0.153]	[0.455, 0.364, 0.378, 0.397, 0.399, 0.401, 0.37, 0.346, 0.398, 0.374, 0.425, 0.326, 0.36, 0.381, 0.366]	[0.137, 0.131, 0.127, 0.13, 0.131, 0.133, 0.136, 0.131, 0.133, 0.131, 0.133, 0.131, 0.132, 0.131, 0.135]	[0.233, 0.248, 0.234, 0.242, 0.236, 0.237, 0.254, 0.254, 0.231, 0.238, 0.261, 0.229, 0.241, 0.233, 0.251]	[0.134, 0.131, 0.137, 0.135, 0.135, 0.136, 0.133, 0.136, 0.134, 0.131, 0.132, 0.133, 0.132, 0.131, 0.134]	[0.28, 0.288, 0.286, 0.29, 0.281, 0.279, 0.286, 0.282, 0.279, 0.289, 0.289, 0.28, 0.282, 0.284, 0.295]	[0.132, 0.128, 0.125, 0.125, 0.129, 0.133, 0.134, 0.149, 0.134, 0.128, 0.138, 0.13, 0.128, 0.131, 0.134]	[0.246, 0.249, 0.105, 0.242, 0.261, 0.253, 0.244, 0.246, 0.239, 0.244, 0.246, 0.243, 0.248, 0.249, 0.251]	[0.126, 0.125, 0.127, 0.124, 0.123, 0.124, 0.123, 0.125, 0.121, 0.124, 0.124, 0.125, 0.121, 0.124, 0.122]	[0.275, 0.287, 0.29, 0.289, 0.286, 0.276, 0.293, 0.286, 0.276, 0.281, 0.285, 0.271, 0.284, 0.285, 0.287]
2000-01-01 05:14:00	[0.294, 0.305, 0.31, 0.314, 0.313, 0.306, 0.302, 0.308, 0.312, 0.31, 0.314, 0.293, 0.317, 0.298, 0.313]	[0.422, 0.42, 0.417, 0.43, 0.423, 0.421, 0.424, 0.428, 0.425, 0.424, 0.436, 0.43, 0.415, 0.431, 0.425]	[0.11, 0.115, 0.112, 0.112, 0.112, 0.112, 0.111, 0.108, 0.113, 0.109, 0.107, 0.114, 0.112, 0.111, 0.114]	[0.237, 0.229, 0.227, 0.226, 0.228, 0.233, 0.227, 0.233, 0.233, 0.228, 0.229, 0.23, 0.232, 0.228, 0.224]	[0.216, 0.226, 0.233, 0.228, 0.237, 0.23, 0.236, 0.233, 0.24, 0.221, 0.237, 0.23, 0.199, 0.226, 0.223]	[0.343, 0.342, 0.36, 0.349, 0.341, 0.362, 0.361, 0.361, 0.346, 0.372, 0.315, 0.349, 0.337, 0.343, 0.355]	[0.139, 0.145, 0.139, 0.143, 0.146, 0.142, 0.147, 0.149, 0.143, 0.143, 0.14, 0.152, 0.147, 0.143, 0.142]	[0.253, 0.252, 0.244, 0.247, 0.243, 0.248, 0.238, 0.242, 0.25, 0.247, 0.249, 0.24, 0.244, 0.241, 0.229]	[0.298, 0.302, 0.304, 0.304, 0.297, 0.303, 0.303, 0.299, 0.301, 0.295, 0.308, 0.295, 0.289, 0.305, 0.3]	[0.403, 0.392, 0.396, 0.403, 0.401, 0.412, 0.4, 0.405, 0.407, 0.394, 0.407, 0.406, 0.397, 0.402, 0.416]	[0.136, 0.138, 0.144, 0.141, 0.144, 0.137, 0.139, 0.144, 0.139, 0.139, 0.142, 0.141, 0.143, 0.138, 0.142]	[0.294, 0.297, 0.289, 0.294, 0.291, 0.295, 0.283, 0.289, 0.296, 0.298, 0.293, 0.295, 0.294, 0.286, 0.284]	[0.106, 0.105, 0.107, 0.105, 0.11, 0.108, 0.109, 0.115, 0.104, 0.108, 0.112, 0.107, 0.106, 0.106, 0.103]	[0.182, 0.219, 0.216, 0.18, 0.19, 0.23, 0.185, 0.223, 0.192, 0.197, 0.18, 0.237, 0.21, 0.227, 0.19]	[0.153, 0.14, 0.171, 0.152, 0.159, 0.159, 0.157, 0.151, 0.148, 0.136, 0.156, 0.145, 0.157, 0.152, 0.153]	[0.382, 0.406, 0.338, 0.435, 0.381, 0.387, 0.408, 0.375, 0.355, 0.394, 0.469, 0.373, 0.377, 0.408, 0.423]	[0.132, 0.131, 0.132, 0.131, 0.132, 0.132, 0.139, 0.133, 0.135, 0.131, 0.136, 0.131, 0.127, 0.132, 0.133]	[0.235, 0.245, 0.259, 0.237, 0.237, 0.26, 0.242, 0.268, 0.238, 0.246, 0.238, 0.257, 0.246, 0.243, 0.253]	[0.136, 0.134, 0.131, 0.133, 0.135, 0.131, 0.134, 0.136, 0.136, 0.134, 0.135, 0.132, 0.137, 0.133, 0.136]	[0.292, 0.294, 0.285, 0.295, 0.294, 0.292, 0.284, 0.292, 0.287, 0.289, 0.285, 0.287, 0.3, 0.287, 0.283]	[0.13, 0.13, 0.131, 0.131, 0.15, 0.135, 0.134, 0.139, 0.137, 0.13, 0.136, 0.133, 0.131, 0.128, 0.134]	[0.247, 0.248, 0.249, 0.105, 0.258, 0.252, 0.268, 0.25, 0.242, 0.252, 0.251, 0.257, 0.247, 0.259, 0.254]	[0.125, 0.124, 0.126, 0.122, 0.126, 0.124, 0.122, 0.124, 0.126, 0.125, 0.123, 0.128, 0.127, 0.124, 0.124]	[0.3, 0.295, 0.277, 0.291, 0.287, 0.297, 0.281, 0.292, 0.291, 0.291, 0.28, 0.291, 0.294, 0.29, 0.28]
2000-01-01 05:19:00	[0.317, 0.318, 0.332, 0.319, 0.299, 0.321, 0.309, 0.313, 0.322, 0.304, 0.314, 0.311, 0.319, 0.299, 0.316]	[0.431, 0.432, 0.445, 0.434, 0.431, 0.425, 0.439, 0.44, 0.435, 0.427, 0.433, 0.436, 0.438, 0.429, 0.441]	[0.111, 0.116, 0.113, 0.11, 0.112, 0.115, 0.113, 0.108, 0.107, 0.112, 0.113, 0.112, 0.112, 0.114, 0.108]	[0.239, 0.236, 0.237, 0.226, 0.233, 0.231, 0.23, 0.236, 0.235, 0.232, 0.233, 0.233, 0.231, 0.233, 0.231]	[0.239, 0.236, 0.225, 0.234, 0.242, 0.227, 0.235, 0.243, 0.242, 0.228, 0.233, 0.233, 0.229, 0.22, 0.203]	[0.365, 0.347, 0.36, 0.356, 0.355, 0.371, 0.383, 0.351, 0.372, 0.371, 0.358, 0.37, 0.323, 0.353, 0.35]	[0.14, 0.148, 0.144, 0.143, 0.142, 0.144, 0.146, 0.152, 0.145, 0.149, 0.141, 0.14, 0.145, 0.147, 0.143]	[0.259, 0.252, 0.249, 0.245, 0.256, 0.234, 0.251, 0.248, 0.255, 0.247, 0.245, 0.242, 0.257, 0.248, 0.251]	[0.308, 0.305, 0.301, 0.309, 0.314, 0.305, 0.301, 0.306, 0.303, 0.306, 0.309, 0.31, 0.309, 0.302, 0.293]	[0.426, 0.407, 0.417, 0.417, 0.413, 0.414, 0.405, 0.41, 0.423, 0.409, 0.412, 0.408, 0.416, 0.413, 0.402]	[0.137, 0.14, 0.143, 0.143, 0.141, 0.141, 0.137, 0.142, 0.138, 0.144, 0.143, 0.145, 0.143, 0.143, 0.137]	[0.298, 0.3, 0.299, 0.292, 0.302, 0.29, 0.303, 0.296, 0.299, 0.296, 0.301, 0.288, 0.302, 0.294, 0.301]	[0.11, 0.115, 0.109, 0.108, 0.113, 0.104, 0.109, 0.104, 0.111, 0.107, 0.105, 0.108, 0.106, 0.106, 0.107]	[0.192, 0.215, 0.242, 0.193, 0.185, 0.228, 0.2, 0.192, 0.235, 0.186, 0.182, 0.221, 0.182, 0.234, 0.223]	[0.156, 0.16, 0.155, 0.156, 0.139, 0.15, 0.143, 0.147, 0.153, 0.153, 0.157, 0.173, 0.161, 0.158, 0.161]	[0.388, 0.451, 0.383, 0.415, 0.365, 0.426, 0.403, 0.389, 0.483, 0.383, 0.38, 0.417, 0.417, 0.346, 0.396]	[0.139, 0.134, 0.132, 0.132, 0.136, 0.133, 0.132, 0.136, 0.132, 0.133, 0.132, 0.134, 0.132, 0.133, 0.127]	[0.261, 0.25, 0.264, 0.241, 0.242, 0.275, 0.249, 0.241, 0.266, 0.245, 0.242, 0.261, 0.242, 0.249, 0.251]	[0.137, 0.135, 0.134, 0.136, 0.135, 0.136, 0.136, 0.133, 0.133, 0.138, 0.136, 0.132, 0.136, 0.139, 0.133]	[0.297, 0.3, 0.306, 0.293, 0.292, 0.289, 0.295, 0.299, 0.287, 0.298, 0.291, 0.289, 0.301, 0.289, 0.295]	[0.136, 0.14, 0.13, 0.135, 0.137, 0.136, 0.135, 0.138, 0.155, 0.133, 0.133, 0.137, 0.129, 0.132, 0.129]	[0.258, 0.251, 0.264, 0.246, 0.255, 0.254, 0.255, 0.262, 0.258, 0.275, 0.106, 0.253, 0.256, 0.264, 0.251]	[0.126, 0.124, 0.123, 0.124, 0.125, 0.128, 0.125, 0.128, 0.126, 0.124, 0.124, 0.127, 0.127, 0.128, 0.125]	[0.306, 0.297, 0.3, 0.296, 0.298, 0.287, 0.295, 0.292, 0.285, 0.298, 0.294, 0.287, 0.3, 0.282, 0.304]
2000-01-01 05:24:00	[0.31, 0.325, 0.305, 0.305, 0.315, 0.324, 0.324, 0.339, 0.327, 0.325, 0.319, 0.321, 0.327, 0.317, 0.323]	[0.436, 0.457, 0.451, 0.451, 0.44, 0.447, 0.443, 0.443, 0.448, 0.443, 0.441, 0.451, 0.445, 0.438, 0.446]	[0.112, 0.11, 0.108, 0.112, 0.114, 0.112, 0.107, 0.115, 0.114, 0.108, 0.113, 0.112, 0.113, 0.116, 0.113]	[0.235, 0.238, 0.235, 0.237, 0.24, 0.231, 0.237, 0.235, 0.242, 0.241, 0.235, 0.237, 0.237, 0.244, 0.24]	[0.24, 0.206, 0.235, 0.239, 0.245, 0.24, 0.246, 0.247, 0.231, 0.236, 0.229, 0.233, 0.237, 0.224, 0.249]	[0.335, 0.376, 0.384, 0.395, 0.37, 0.365, 0.361, 0.364, 0.381, 0.361, 0.37, 0.358, 0.382, 0.367, 0.383]	[0.147, 0.144, 0.141, 0.146, 0.146, 0.144, 0.141, 0.14, 0.153, 0.149, 0.147, 0.151, 0.144, 0.144, 0.149]	[0.263, 0.262, 0.25, 0.261, 0.256, 0.26, 0.252, 0.254, 0.25, 0.258, 0.254, 0.257, 0.238, 0.256, 0.246]	[0.315, 0.299, 0.315, 0.31, 0.313, 0.307, 0.309, 0.318, 0.312, 0.314, 0.306, 0.313, 0.316, 0.307, 0.31]	[0.426, 0.436, 0.432, 0.413, 0.427, 0.422, 0.412, 0.424, 0.417, 0.422, 0.421, 0.415, 0.423, 0.428, 0.421]	[0.136, 0.14, 0.142, 0.142, 0.138, 0.144, 0.139, 0.144, 0.142, 0.142, 0.146, 0.145, 0.139, 0.143, 0.145]	[0.304, 0.308, 0.298, 0.308, 0.306, 0.305, 0.301, 0.303, 0.307, 0.308, 0.3, 0.307, 0.295, 0.31, 0.296]	[0.108, 0.107, 0.107, 0.116, 0.111, 0.108, 0.112, 0.115, 0.105, 0.109, 0.11, 0.107, 0.105, 0.107, 0.105]	[0.183, 0.196, 0.239, 0.202, 0.246, 0.188, 0.225, 0.238, 0.225, 0.194, 0.185, 0.219, 0.234, 0.195, 0.187]	[0.144, 0.153, 0.159, 0.156, 0.155, 0.158, 0.158, 0.176, 0.149, 0.163, 0.163, 0.156, 0.164, 0.139, 0.16]	[0.395, 0.425, 0.423, 0.372, 0.393, 0.497, 0.392, 0.399, 0.393, 0.458, 0.349, 0.404, 0.448, 0.417, 0.426]	[0.133, 0.128, 0.131, 0.135, 0.139, 0.133, 0.133, 0.137, 0.134, 0.133, 0.132, 0.131, 0.131, 0.133, 0.137]	[0.246, 0.267, 0.269, 0.253, 0.269, 0.244, 0.254, 0.253, 0.265, 0.243, 0.245, 0.252, 0.28, 0.245, 0.249]	[0.135, 0.137, 0.136, 0.135, 0.134, 0.137, 0.137, 0.133, 0.133, 0.135, 0.137, 0.137, 0.132, 0.135, 0.139]	[0.301, 0.305, 0.298, 0.297, 0.311, 0.292, 0.302, 0.305, 0.297, 0.306, 0.293, 0.301, 0.294, 0.299, 0.295]	[0.135, 0.134, 0.132, 0.142, 0.137, 0.136, 0.157, 0.14, 0.137, 0.139, 0.131, 0.135, 0.135, 0.133, 0.142]	[0.261, 0.264, 0.262, 0.264, 0.269, 0.258, 0.256, 0.268, 0.256, 0.267, 0.106, 0.255, 0.258, 0.251, 0.281]	[0.126, 0.128, 0.123, 0.123, 0.125, 0.125, 0.126, 0.127, 0.125, 0.124, 0.128, 0.125, 0.126, 0.126, 0.129]	[0.312, 0.307, 0.301, 0.304, 0.307, 0.291, 0.305, 0.298, 0.301, 0.304, 0.288, 0.309, 0.292, 0.302, 0.292]
2000-01-01 05:29:00	[0.331, 0.321, 0.333, 0.325, 0.325, 0.333, 0.334, 0.33, 0.328, 0.333, 0.311, 0.331, 0.318, 0.344, 0.312]	[0.462, 0.466, 0.454, 0.452, 0.454, 0.458, 0.462, 0.462, 0.446, 0.459, 0.456, 0.453, 0.453, 0.451, 0.447]	[0.114, 0.116, 0.114, 0.114, 0.109, 0.113, 0.112, 0.109, 0.107, 0.117, 0.113, 0.113, 0.111, 0.114, 0.113]	[0.239, 0.239, 0.235, 0.241, 0.245, 0.246, 0.245, 0.241, 0.239, 0.241, 0.249, 0.238, 0.244, 0.242, 0.241]	[0.242, 0.236, 0.228, 0.236, 0.211, 0.241, 0.251, 0.252, 0.243, 0.25, 0.246, 0.241, 0.237, 0.233, 0.248]	[0.394, 0.374, 0.406, 0.391, 0.394, 0.371, 0.372, 0.381, 0.376, 0.368, 0.386, 0.38, 0.374, 0.391, 0.344]	[0.154, 0.151, 0.147, 0.147, 0.142, 0.145, 0.144, 0.146, 0.149, 0.147, 0.148, 0.152, 0.143, 0.149, 0.141]	[0.262, 0.255, 0.251, 0.241, 0.261, 0.265, 0.256, 0.255, 0.266, 0.258, 0.259, 0.268, 0.262, 0.266, 0.257]	[0.312, 0.316, 0.314, 0.321, 0.304, 0.32, 0.314, 0.316, 0.321, 0.324, 0.315, 0.32, 0.319, 0.311, 0.319]	[0.443, 0.434, 0.423, 0.433, 0.431, 0.433, 0.421, 0.438, 0.437, 0.426, 0.447, 0.432, 0.433, 0.427, 0.438]	[0.143, 0.145, 0.143, 0.14, 0.141, 0.142, 0.142, 0.139, 0.143, 0.142, 0.144, 0.146, 0.138, 0.139, 0.146]	[0.314, 0.313, 0.3, 0.301, 0.317, 0.312, 0.308, 0.305, 0.315, 0.305, 0.311, 0.31, 0.314, 0.314, 0.309]	[0.11, 0.105, 0.107, 0.107, 0.109, 0.111, 0.112, 0.106, 0.109, 0.116, 0.118, 0.105, 0.107, 0.111, 0.112]	[0.244, 0.244, 0.206, 0.238, 0.188, 0.195, 0.231, 0.251, 0.198, 0.224, 0.198, 0.187, 0.19, 0.229, 0.186]	[0.149, 0.161, 0.139, 0.159, 0.162, 0.156, 0.161, 0.167, 0.165, 0.16, 0.164, 0.158, 0.16, 0.146, 0.179]	[0.412, 0.404, 0.434, 0.448, 0.424, 0.509, 0.399, 0.43, 0.378, 0.367, 0.4, 0.404, 0.472, 0.434, 0.406]	[0.133, 0.135, 0.133, 0.134, 0.128, 0.136, 0.133, 0.139, 0.134, 0.139, 0.135, 0.133, 0.132, 0.133, 0.14]	[0.273, 0.258, 0.259, 0.287, 0.254, 0.249, 0.256, 0.276, 0.251, 0.255, 0.273, 0.249, 0.248, 0.274, 0.248]	[0.134, 0.14, 0.136, 0.135, 0.137, 0.137, 0.139, 0.135, 0.137, 0.136, 0.138, 0.138, 0.138, 0.136, 0.136]	[0.306, 0.303, 0.301, 0.299, 0.305, 0.299, 0.308, 0.303, 0.301, 0.3, 0.318, 0.308, 0.313, 0.311, 0.309]	[0.138, 0.139, 0.136, 0.133, 0.135, 0.14, 0.16, 0.145, 0.14, 0.143, 0.145, 0.138, 0.138, 0.134, 0.139]	[0.268, 0.275, 0.269, 0.262, 0.287, 0.273, 0.259, 0.273, 0.256, 0.26, 0.268, 0.108, 0.266, 0.262, 0.265]	[0.129, 0.129, 0.126, 0.127, 0.124, 0.129, 0.125, 0.127, 0.124, 0.124, 0.128, 0.126, 0.127, 0.127, 0.127]	[0.314, 0.308, 0.297, 0.299, 0.309, 0.296, 0.31, 0.305, 0.31, 0.294, 0.313, 0.319, 0.31, 0.313, 0.306]
2000-01-01 05:34:00	[0.341, 0.338, 0.338, 0.342, 0.318, 0.339, 0.337, 0.319, 0.324, 0.33, 0.341, 0.335, 0.328, 0.332, 0.339]	[0.464, 0.468, 0.473, 0.477, 0.465, 0.465, 0.473, 0.469, 0.458, 0.457, 0.465, 0.462, 0.467, 0.471, 0.46]	[0.115, 0.11, 0.109, 0.113, 0.116, 0.117, 0.113, 0.114, 0.113, 0.114, 0.111, 0.115, 0.108, 0.114, 0.115]	[0.238, 0.246, 0.243, 0.254, 0.248, 0.246, 0.243, 0.243, 0.245, 0.246, 0.249, 0.245, 0.25, 0.251, 0.243]	[0.256, 0.24, 0.245, 0.231, 0.249, 0.248, 0.255, 0.253, 0.243, 0.237, 0.254, 0.245, 0.249, 0.214, 0.242]	[0.386, 0.383, 0.382, 0.402, 0.397, 0.355, 0.389, 0.409, 0.378, 0.388, 0.402, 0.391, 0.385, 0.419, 0.406]	[0.149, 0.149, 0.146, 0.146, 0.155, 0.147, 0.146, 0.143, 0.142, 0.143, 0.153, 0.151, 0.148, 0.146, 0.151]	[0.263, 0.263, 0.273, 0.26, 0.267, 0.273, 0.27, 0.265, 0.269, 0.266, 0.262, 0.258, 0.266, 0.247, 0.256]	[0.322, 0.321, 0.326, 0.317, 0.326, 0.318, 0.318, 0.324, 0.324, 0.316, 0.331, 0.325, 0.32, 0.309, 0.325]	[0.444, 0.442, 0.432, 0.442, 0.457, 0.446, 0.443, 0.441, 0.437, 0.447, 0.437, 0.448, 0.445, 0.434, 0.453]	[0.141, 0.145, 0.143, 0.139, 0.145, 0.141, 0.142, 0.138, 0.146, 0.144, 0.146, 0.143, 0.144, 0.142, 0.147]	[0.311, 0.315, 0.32, 0.311, 0.321, 0.316, 0.322, 0.318, 0.317, 0.323, 0.314, 0.32, 0.321, 0.308, 0.307]	[0.107, 0.105, 0.106, 0.108, 0.109, 0.111, 0.112, 0.114, 0.108, 0.112, 0.117, 0.112, 0.12, 0.109, 0.108]	[0.191, 0.197, 0.237, 0.243, 0.201, 0.188, 0.19, 0.193, 0.227, 0.199, 0.233, 0.255, 0.249, 0.208, 0.248]	[0.147, 0.166, 0.164, 0.169, 0.151, 0.163, 0.163, 0.162, 0.181, 0.163, 0.16, 0.168, 0.143, 0.159, 0.163]	[0.377, 0.414, 0.443, 0.438, 0.476, 0.412, 0.384, 0.408, 0.52, 0.432, 0.406, 0.41, 0.42, 0.449, 0.443]	[0.14, 0.136, 0.133, 0.134, 0.135, 0.134, 0.134, 0.141, 0.134, 0.134, 0.139, 0.136, 0.138, 0.127, 0.134]	[0.253, 0.254, 0.26, 0.292, 0.279, 0.253, 0.253, 0.259, 0.257, 0.258, 0.279, 0.28, 0.264, 0.262, 0.277]	[0.137, 0.139, 0.136, 0.134, 0.135, 0.135, 0.139, 0.138, 0.136, 0.138, 0.139, 0.138, 0.137, 0.139, 0.14]	[0.305, 0.317, 0.316, 0.308, 0.318, 0.313, 0.308, 0.323, 0.303, 0.31, 0.315, 0.308, 0.311, 0.304, 0.307]	[0.146, 0.142, 0.141, 0.138, 0.139, 0.14, 0.163, 0.141, 0.14, 0.135, 0.143, 0.143, 0.147, 0.138, 0.134]	[0.27, 0.28, 0.265, 0.268, 0.273, 0.269, 0.108, 0.294, 0.265, 0.261, 0.266, 0.277, 0.283, 0.278, 0.271]	[0.127, 0.129, 0.123, 0.127, 0.13, 0.128, 0.126, 0.127, 0.129, 0.123, 0.127, 0.124, 0.127, 0.129, 0.13]	[0.299, 0.312, 0.319, 0.312, 0.318, 0.324, 0.317, 0.319, 0.302, 0.315, 0.318, 0.313, 0.321, 0.303, 0.303]
2000-01-01 05:39:00	[0.324, 0.348, 0.341, 0.346, 0.33, 0.345, 0.337, 0.344, 0.348, 0.339, 0.324, 0.346, 0.334, 0.35, 0.346]	[0.474, 0.482, 0.475, 0.477, 0.469, 0.482, 0.467, 0.475, 0.481, 0.479, 0.471, 0.483, 0.474, 0.488, 0.473]	[0.11, 0.114, 0.109, 0.116, 0.116, 0.115, 0.114, 0.114, 0.108, 0.113, 0.115, 0.111, 0.117, 0.114, 0.113]	[0.25, 0.247, 0.253, 0.25, 0.25, 0.249, 0.248, 0.255, 0.247, 0.254, 0.257, 0.255, 0.243, 0.25, 0.247]	[0.236, 0.242, 0.259, 0.248, 0.245, 0.247, 0.259, 0.244, 0.256, 0.218, 0.245, 0.252, 0.251, 0.253, 0.258]	[0.388, 0.401, 0.411, 0.394, 0.418, 0.4, 0.393, 0.393, 0.394, 0.413, 0.398, 0.416, 0.408, 0.43, 0.365]	[0.148, 0.144, 0.151, 0.152, 0.142, 0.143, 0.146, 0.147, 0.155, 0.149, 0.155, 0.149, 0.147, 0.151, 0.15]	[0.271, 0.261, 0.271, 0.264, 0.275, 0.263, 0.267, 0.266, 0.254, 0.278, 0.278, 0.273, 0.267, 0.275, 0.264]	[0.323, 0.321, 0.335, 0.331, 0.329, 0.33, 0.327, 0.327, 0.329, 0.316, 0.331, 0.331, 0.323, 0.326, 0.323]	[0.446, 0.459, 0.447, 0.453, 0.451, 0.453, 0.442, 0.452, 0.453, 0.452, 0.457, 0.463, 0.467, 0.443, 0.456]	[0.142, 0.144, 0.145, 0.143, 0.146, 0.138, 0.142, 0.14, 0.144, 0.141, 0.146, 0.142, 0.141, 0.141, 0.143]	[0.33, 0.312, 0.327, 0.32, 0.324, 0.326, 0.318, 0.321, 0.313, 0.327, 0.323, 0.327, 0.325, 0.328, 0.317]	[0.109, 0.113, 0.118, 0.111, 0.109, 0.107, 0.107, 0.105, 0.115, 0.109, 0.108, 0.11, 0.111, 0.121, 0.113]	[0.23, 0.258, 0.236, 0.255, 0.195, 0.192, 0.242, 0.199, 0.193, 0.246, 0.202, 0.254, 0.204, 0.212, 0.189]	[0.165, 0.165, 0.167, 0.165, 0.184, 0.164, 0.166, 0.171, 0.152, 0.165, 0.162, 0.142, 0.161, 0.148, 0.172]	[0.442, 0.448, 0.428, 0.413, 0.533, 0.424, 0.387, 0.422, 0.456, 0.449, 0.42, 0.49, 0.416, 0.391, 0.444]	[0.135, 0.134, 0.139, 0.136, 0.136, 0.134, 0.14, 0.135, 0.142, 0.128, 0.135, 0.136, 0.135, 0.137, 0.135]	[0.262, 0.287, 0.283, 0.27, 0.262, 0.258, 0.264, 0.259, 0.258, 0.296, 0.26, 0.282, 0.285, 0.266, 0.257]	[0.137, 0.139, 0.139, 0.142, 0.136, 0.138, 0.14, 0.134, 0.136, 0.137, 0.141, 0.138, 0.14, 0.139, 0.137]	[0.315, 0.311, 0.316, 0.32, 0.309, 0.314, 0.31, 0.322, 0.308, 0.322, 0.319, 0.322, 0.329, 0.313, 0.314]	[0.139, 0.136, 0.144, 0.147, 0.141, 0.143, 0.148, 0.142, 0.144, 0.137, 0.136, 0.141, 0.143, 0.149, 0.166]	[0.269, 0.282, 0.271, 0.287, 0.299, 0.109, 0.267, 0.285, 0.275, 0.272, 0.266, 0.277, 0.279, 0.283, 0.274]	[0.125, 0.126, 0.13, 0.131, 0.129, 0.13, 0.127, 0.127, 0.13, 0.128, 0.129, 0.127, 0.13, 0.127, 0.125]	[0.321, 0.308, 0.327, 0.321, 0.309, 0.318, 0.304, 0.317, 0.31, 0.325, 0.331, 0.322, 0.326, 0.322, 0.32]
2000-01-01 05:44:00	[0.354, 0.33, 0.336, 0.331, 0.356, 0.351, 0.356, 0.344, 0.347, 0.342, 0.353, 0.353, 0.351, 0.35, 0.345]	[0.485, 0.499, 0.485, 0.493, 0.481, 0.49, 0.486, 0.487, 0.483, 0.486, 0.493, 0.49, 0.476, 0.493, 0.48]	[0.114, 0.115, 0.108, 0.11, 0.115, 0.109, 0.117, 0.115, 0.114, 0.114, 0.116, 0.118, 0.115, 0.114, 0.111]	[0.252, 0.253, 0.252, 0.254, 0.255, 0.257, 0.258, 0.255, 0.262, 0.251, 0.258, 0.26, 0.247, 0.251, 0.253]	[0.257, 0.258, 0.247, 0.263, 0.261, 0.223, 0.251, 0.248, 0.263, 0.263, 0.25, 0.253, 0.254, 0.255, 0.24]	[0.423, 0.428, 0.425, 0.432, 0.408, 0.376, 0.419, 0.402, 0.405, 0.406, 0.405, 0.412, 0.411, 0.441, 0.399]	[0.147, 0.148, 0.15, 0.155, 0.152, 0.143, 0.147, 0.149, 0.154, 0.151, 0.156, 0.15, 0.152, 0.15, 0.145]	[0.28, 0.28, 0.277, 0.273, 0.283, 0.269, 0.282, 0.276, 0.273, 0.272, 0.276, 0.259, 0.268, 0.27, 0.265]	[0.338, 0.332, 0.327, 0.329, 0.336, 0.322, 0.337, 0.333, 0.342, 0.332, 0.335, 0.339, 0.337, 0.328, 0.33]	[0.459, 0.475, 0.465, 0.462, 0.468, 0.469, 0.478, 0.452, 0.462, 0.464, 0.465, 0.464, 0.47, 0.456, 0.458]	[0.14, 0.141, 0.145, 0.148, 0.145, 0.15, 0.144, 0.142, 0.146, 0.149, 0.145, 0.143, 0.14, 0.145, 0.147]	[0.33, 0.335, 0.334, 0.33, 0.33, 0.324, 0.334, 0.333, 0.325, 0.326, 0.337, 0.321, 0.331, 0.327, 0.319]	[0.11, 0.121, 0.114, 0.115, 0.115, 0.11, 0.109, 0.106, 0.119, 0.108, 0.108, 0.112, 0.106, 0.112, 0.109]	[0.239, 0.259, 0.25, 0.196, 0.203, 0.192, 0.206, 0.248, 0.201, 0.193, 0.259, 0.194, 0.261, 0.214, 0.232]	[0.167, 0.173, 0.145, 0.163, 0.174, 0.187, 0.169, 0.163, 0.167, 0.168, 0.153, 0.168, 0.149, 0.169, 0.167]	[0.547, 0.397, 0.508, 0.423, 0.426, 0.451, 0.454, 0.435, 0.398, 0.428, 0.461, 0.457, 0.426, 0.42, 0.453]	[0.136, 0.139, 0.135, 0.136, 0.143, 0.129, 0.135, 0.137, 0.141, 0.141, 0.136, 0.136, 0.134, 0.135, 0.135]	[0.292, 0.282, 0.3, 0.266, 0.263, 0.259, 0.289, 0.265, 0.262, 0.258, 0.275, 0.26, 0.291, 0.27, 0.264]	[0.139, 0.137, 0.138, 0.141, 0.139, 0.137, 0.14, 0.14, 0.142, 0.14, 0.137, 0.137, 0.14, 0.138, 0.139]	[0.315, 0.317, 0.328, 0.334, 0.324, 0.321, 0.328, 0.323, 0.314, 0.327, 0.321, 0.315, 0.319, 0.324, 0.317]	[0.142, 0.153, 0.138, 0.169, 0.145, 0.141, 0.138, 0.144, 0.147, 0.15, 0.142, 0.149, 0.144, 0.144, 0.141]	[0.276, 0.282, 0.277, 0.308, 0.27, 0.281, 0.283, 0.273, 0.291, 0.281, 0.291, 0.11, 0.287, 0.29, 0.274]	[0.131, 0.128, 0.128, 0.129, 0.127, 0.132, 0.127, 0.131, 0.131, 0.131, 0.13, 0.129, 0.128, 0.126, 0.126]	[0.314, 0.329, 0.33, 0.333, 0.338, 0.327, 0.331, 0.334, 0.309, 0.323, 0.327, 0.316, 0.324, 0.329, 0.314]
2000-01-01 05:49:00	[0.36, 0.349, 0.357, 0.362, 0.371, 0.352, 0.338, 0.359, 0.343, 0.35, 0.338, 0.355, 0.361, 0.36, 0.359]	[0.501, 0.502, 0.496, 0.489, 0.495, 0.487, 0.503, 0.497, 0.493, 0.504, 0.498, 0.5, 0.496, 0.492, 0.509]	[0.116, 0.114, 0.114, 0.116, 0.118, 0.115, 0.115, 0.112, 0.111, 0.115, 0.11, 0.114, 0.116, 0.117, 0.109]	[0.253, 0.258, 0.259, 0.263, 0.262, 0.26, 0.257, 0.264, 0.256, 0.256, 0.266, 0.259, 0.262, 0.256, 0.256]	[0.258, 0.253, 0.244, 0.252, 0.27, 0.267, 0.259, 0.267, 0.227, 0.265, 0.262, 0.263, 0.256, 0.251, 0.254]	[0.422, 0.434, 0.422, 0.416, 0.414, 0.416, 0.416, 0.435, 0.407, 0.44, 0.42, 0.385, 0.43, 0.453, 0.437]	[0.155, 0.145, 0.152, 0.157, 0.156, 0.152, 0.152, 0.146, 0.149, 0.152, 0.154, 0.148, 0.147, 0.149, 0.151]	[0.275, 0.286, 0.272, 0.282, 0.278, 0.277, 0.271, 0.262, 0.282, 0.29, 0.282, 0.278, 0.286, 0.288, 0.274]	[0.344, 0.341, 0.336, 0.339, 0.338, 0.348, 0.334, 0.341, 0.327, 0.335, 0.342, 0.338, 0.343, 0.333, 0.342]	[0.479, 0.47, 0.474, 0.474, 0.463, 0.472, 0.475, 0.475, 0.469, 0.472, 0.479, 0.477, 0.489, 0.466, 0.484]	[0.149, 0.151, 0.151, 0.149, 0.147, 0.146, 0.144, 0.148, 0.141, 0.146, 0.143, 0.144, 0.141, 0.145, 0.146]	[0.334, 0.337, 0.34, 0.34, 0.33, 0.334, 0.325, 0.326, 0.343, 0.341, 0.34, 0.338, 0.342, 0.336, 0.332]	[0.113, 0.11, 0.11, 0.106, 0.108, 0.119, 0.112, 0.117, 0.111, 0.115, 0.112, 0.122, 0.107, 0.115, 0.109]	[0.266, 0.241, 0.196, 0.263, 0.253, 0.203, 0.197, 0.255, 0.238, 0.198, 0.206, 0.194, 0.21, 0.219, 0.264]	[0.168, 0.189, 0.169, 0.165, 0.153, 0.146, 0.173, 0.17, 0.176, 0.176, 0.15, 0.171, 0.168, 0.166, 0.172]	[0.428, 0.552, 0.433, 0.444, 0.405, 0.438, 0.461, 0.465, 0.478, 0.46, 0.532, 0.432, 0.404, 0.435, 0.458]	[0.138, 0.136, 0.136, 0.138, 0.142, 0.142, 0.136, 0.145, 0.13, 0.137, 0.138, 0.14, 0.135, 0.137, 0.136]	[0.296, 0.301, 0.264, 0.279, 0.268, 0.267, 0.262, 0.302, 0.268, 0.269, 0.266, 0.264, 0.296, 0.274, 0.286]	[0.143, 0.138, 0.141, 0.141, 0.138, 0.14, 0.14, 0.14, 0.135, 0.14, 0.14, 0.141, 0.142, 0.141, 0.139]	[0.33, 0.319, 0.323, 0.328, 0.321, 0.333, 0.321, 0.32, 0.326, 0.333, 0.333, 0.34, 0.324, 0.33, 0.326]	[0.148, 0.144, 0.142, 0.145, 0.153, 0.15, 0.147, 0.147, 0.145, 0.172, 0.144, 0.154, 0.147, 0.14, 0.138]	[0.293, 0.281, 0.11, 0.299, 0.28, 0.298, 0.287, 0.282, 0.279, 0.313, 0.275, 0.287, 0.289, 0.295, 0.287]	[0.132, 0.13, 0.134, 0.13, 0.131, 0.13, 0.129, 0.127, 0.129, 0.127, 0.129, 0.128, 0.132, 0.132, 0.126]	[0.335, 0.32, 0.331, 0.34, 0.316, 0.329, 0.32, 0.32, 0.333, 0.337, 0.336, 0.339, 0.335, 0.344, 0.332]
2000-01-01 05:54:00	[0.377, 0.362, 0.366, 0.369, 0.366, 0.37, 0.364, 0.344, 0.357, 0.367, 0.356, 0.35, 0.369, 0.345, 0.36]	[0.507, 0.504, 0.497, 0.505, 0.509, 0.5, 0.502, 0.506, 0.515, 0.513, 0.511, 0.513, 0.519, 0.509, 0.506]	[0.116, 0.118, 0.116, 0.118, 0.112, 0.11, 0.115, 0.109, 0.117, 0.115, 0.114, 0.111, 0.116, 0.115, 0.115]	[0.268, 0.26, 0.261, 0.261, 0.272, 0.26, 0.261, 0.266, 0.263, 0.255, 0.262, 0.262, 0.266, 0.266, 0.264]	[0.248, 0.231, 0.255, 0.271, 0.272, 0.261, 0.272, 0.257, 0.266, 0.26, 0.27, 0.266, 0.264, 0.262, 0.256]	[0.445, 0.397, 0.427, 0.428, 0.465, 0.418, 0.452, 0.427, 0.443, 0.429, 0.432, 0.433, 0.448, 0.44, 0.425]	[0.154, 0.158, 0.151, 0.156, 0.154, 0.151, 0.153, 0.152, 0.148, 0.149, 0.147, 0.154, 0.146, 0.152, 0.158]	[0.276, 0.284, 0.287, 0.281, 0.292, 0.279, 0.293, 0.279, 0.284, 0.268, 0.288, 0.295, 0.292, 0.282, 0.287]	[0.34, 0.333, 0.339, 0.341, 0.343, 0.349, 0.352, 0.345, 0.348, 0.348, 0.346, 0.342, 0.339, 0.348, 0.344]	[0.484, 0.488, 0.483, 0.485, 0.474, 0.477, 0.482, 0.484, 0.48, 0.489, 0.489, 0.483, 0.493, 0.499, 0.472]	[0.15, 0.147, 0.145, 0.15, 0.141, 0.141, 0.144, 0.146, 0.147, 0.145, 0.142, 0.146, 0.151, 0.147, 0.149]	[0.331, 0.336, 0.346, 0.34, 0.344, 0.345, 0.343, 0.337, 0.344, 0.332, 0.346, 0.346, 0.347, 0.341, 0.349]	[0.11, 0.111, 0.115, 0.116, 0.108, 0.113, 0.121, 0.11, 0.113, 0.11, 0.117, 0.123, 0.113, 0.108, 0.107]	[0.26, 0.196, 0.205, 0.199, 0.221, 0.241, 0.201, 0.267, 0.243, 0.209, 0.27, 0.198, 0.268, 0.213, 0.258]	[0.171, 0.155, 0.167, 0.17, 0.151, 0.179, 0.176, 0.177, 0.171, 0.173, 0.17, 0.178, 0.192, 0.145, 0.165]	[0.468, 0.426, 0.45, 0.434, 0.562, 0.437, 0.442, 0.465, 0.438, 0.466, 0.548, 0.464, 0.409, 0.444, 0.495]	[0.137, 0.132, 0.137, 0.138, 0.142, 0.138, 0.143, 0.137, 0.138, 0.137, 0.146, 0.141, 0.136, 0.135, 0.139]	[0.306, 0.267, 0.268, 0.269, 0.278, 0.273, 0.272, 0.283, 0.311, 0.27, 0.302, 0.267, 0.291, 0.301, 0.271]	[0.142, 0.139, 0.142, 0.143, 0.141, 0.139, 0.139, 0.139, 0.141, 0.142, 0.141, 0.139, 0.139, 0.14, 0.142]	[0.328, 0.325, 0.333, 0.335, 0.324, 0.328, 0.335, 0.33, 0.346, 0.324, 0.34, 0.338, 0.327, 0.337, 0.331]	[0.144, 0.147, 0.143, 0.174, 0.154, 0.149, 0.151, 0.145, 0.144, 0.141, 0.148, 0.157, 0.147, 0.148, 0.148]	[0.286, 0.292, 0.304, 0.292, 0.3, 0.283, 0.321, 0.306, 0.285, 0.279, 0.297, 0.111, 0.292, 0.294, 0.285]	[0.133, 0.131, 0.134, 0.133, 0.127, 0.129, 0.129, 0.126, 0.127, 0.128, 0.133, 0.128, 0.132, 0.126, 0.13]	[0.325, 0.321, 0.346, 0.34, 0.327, 0.335, 0.349, 0.337, 0.344, 0.325, 0.343, 0.342, 0.34, 0.335, 0.339]
2000-01-01 05:59:00	[0.375, 0.357, 0.368, 0.363, 0.373, 0.364, 0.373, 0.351, 0.375, 0.375, 0.373, 0.385, 0.373, 0.352, 0.365]	[0.51, 0.506, 0.523, 0.519, 0.523, 0.529, 0.523, 0.521, 0.512, 0.518, 0.515, 0.517, 0.514, 0.516, 0.516]	[0.119, 0.113, 0.116, 0.115, 0.109, 0.116, 0.115, 0.115, 0.111, 0.117, 0.118, 0.111, 0.116, 0.116, 0.117]	[0.271, 0.266, 0.267, 0.265, 0.265, 0.265, 0.267, 0.259, 0.272, 0.267, 0.265, 0.27, 0.273, 0.276, 0.268]	[0.274, 0.271, 0.263, 0.235, 0.259, 0.253, 0.268, 0.277, 0.271, 0.275, 0.261, 0.26, 0.266, 0.275, 0.266]	[0.476, 0.444, 0.407, 0.437, 0.463, 0.434, 0.458, 0.437, 0.451, 0.443, 0.43, 0.457, 0.454, 0.438, 0.442]	[0.157, 0.147, 0.158, 0.157, 0.155, 0.153, 0.148, 0.152, 0.159, 0.15, 0.154, 0.154, 0.155, 0.148, 0.153]	[0.293, 0.289, 0.299, 0.3, 0.289, 0.295, 0.288, 0.293, 0.272, 0.284, 0.298, 0.286, 0.281, 0.297, 0.283]	[0.347, 0.355, 0.354, 0.338, 0.344, 0.346, 0.345, 0.36, 0.349, 0.35, 0.353, 0.351, 0.355, 0.353, 0.354]	[0.487, 0.495, 0.497, 0.496, 0.493, 0.483, 0.506, 0.492, 0.509, 0.5, 0.489, 0.494, 0.491, 0.495, 0.501]	[0.142, 0.152, 0.15, 0.148, 0.148, 0.144, 0.143, 0.146, 0.148, 0.141, 0.145, 0.148, 0.149, 0.149, 0.147]	[0.353, 0.346, 0.349, 0.354, 0.344, 0.352, 0.35, 0.356, 0.337, 0.344, 0.354, 0.345, 0.338, 0.35, 0.351]	[0.117, 0.113, 0.11, 0.112, 0.116, 0.111, 0.113, 0.122, 0.124, 0.108, 0.111, 0.108, 0.115, 0.118, 0.109]	[0.224, 0.201, 0.2, 0.272, 0.205, 0.264, 0.274, 0.207, 0.219, 0.274, 0.246, 0.265, 0.246, 0.202, 0.212]	[0.152, 0.196, 0.167, 0.172, 0.181, 0.168, 0.172, 0.177, 0.155, 0.182, 0.178, 0.148, 0.172, 0.174, 0.18]	[0.458, 0.452, 0.45, 0.471, 0.447, 0.561, 0.447, 0.513, 0.476, 0.471, 0.417, 0.442, 0.477, 0.558, 0.445]	[0.139, 0.139, 0.138, 0.132, 0.138, 0.138, 0.137, 0.144, 0.141, 0.144, 0.138, 0.14, 0.139, 0.147, 0.136]	[0.282, 0.27, 0.273, 0.286, 0.275, 0.274, 0.293, 0.272, 0.305, 0.305, 0.276, 0.311, 0.31, 0.274, 0.273]	[0.142, 0.14, 0.144, 0.145, 0.142, 0.143, 0.143, 0.143, 0.14, 0.139, 0.14, 0.141, 0.142, 0.143, 0.14]	[0.34, 0.344, 0.341, 0.344, 0.332, 0.345, 0.352, 0.337, 0.332, 0.334, 0.335, 0.341, 0.335, 0.33, 0.336]	[0.179, 0.145, 0.144, 0.144, 0.143, 0.145, 0.148, 0.153, 0.159, 0.157, 0.147, 0.148, 0.151, 0.153, 0.148]	[0.316, 0.112, 0.298, 0.311, 0.326, 0.291, 0.297, 0.311, 0.299, 0.303, 0.289, 0.29, 0.292, 0.298, 0.284]	[0.129, 0.133, 0.131, 0.133, 0.128, 0.133, 0.136, 0.129, 0.13, 0.129, 0.131, 0.13, 0.132, 0.128, 0.128]	[0.353, 0.341, 0.355, 0.352, 0.325, 0.35, 0.351, 0.343, 0.332, 0.345, 0.346, 0.347, 0.33, 0.333, 0.342]
2000-01-01 06:04:00	[0.385, 0.38, 0.373, 0.373, 0.384, 0.364, 0.379, 0.358, 0.371, 0.381, 0.392, 0.376, 0.383, 0.358, 0.38]	[0.517, 0.529, 0.523, 0.527, 0.529, 0.522, 0.534, 0.532, 0.54, 0.534, 0.535, 0.525, 0.52, 0.526, 0.525]	[0.116, 0.117, 0.117, 0.116, 0.11, 0.116, 0.118, 0.116, 0.113, 0.115, 0.119, 0.112, 0.117, 0.111, 0.118]	[0.269, 0.277, 0.27, 0.275, 0.277, 0.28, 0.272, 0.27, 0.272, 0.276, 0.265, 0.273, 0.271, 0.272, 0.269]	[0.278, 0.274, 0.239, 0.268, 0.272, 0.277, 0.257, 0.268, 0.269, 0.281, 0.281, 0.263, 0.279, 0.265, 0.271]	[0.416, 0.439, 0.452, 0.489, 0.468, 0.475, 0.466, 0.454, 0.447, 0.46, 0.444, 0.464, 0.446, 0.447, 0.451]	[0.148, 0.155, 0.157, 0.153, 0.149, 0.156, 0.152, 0.153, 0.147, 0.16, 0.158, 0.153, 0.151, 0.161, 0.155]	[0.306, 0.291, 0.305, 0.287, 0.298, 0.299, 0.29, 0.277, 0.288, 0.304, 0.299, 0.295, 0.293, 0.294, 0.303]	[0.359, 0.354, 0.345, 0.359, 0.351, 0.36, 0.353, 0.358, 0.362, 0.356, 0.364, 0.351, 0.354, 0.356, 0.359]	[0.51, 0.5, 0.51, 0.496, 0.515, 0.504, 0.505, 0.506, 0.504, 0.52, 0.494, 0.501, 0.504, 0.504, 0.511]	[0.143, 0.149, 0.143, 0.146, 0.147, 0.151, 0.142, 0.148, 0.152, 0.151, 0.149, 0.147, 0.148, 0.149, 0.149]	[0.355, 0.35, 0.361, 0.345, 0.363, 0.36, 0.353, 0.344, 0.359, 0.358, 0.359, 0.349, 0.353, 0.357, 0.362]	[0.119, 0.125, 0.113, 0.111, 0.114, 0.115, 0.111, 0.111, 0.115, 0.11, 0.123, 0.116, 0.118, 0.108, 0.11]	[0.202, 0.251, 0.279, 0.227, 0.279, 0.209, 0.269, 0.203, 0.276, 0.227, 0.27, 0.253, 0.209, 0.206, 0.22]	[0.174, 0.183, 0.154, 0.171, 0.178, 0.175, 0.186, 0.151, 0.2, 0.168, 0.177, 0.182, 0.18, 0.156, 0.183]	[0.456, 0.478, 0.482, 0.485, 0.536, 0.464, 0.449, 0.485, 0.456, 0.578, 0.563, 0.447, 0.461, 0.455, 0.424]	[0.148, 0.143, 0.133, 0.138, 0.138, 0.14, 0.139, 0.138, 0.138, 0.146, 0.145, 0.139, 0.14, 0.142, 0.136]	[0.277, 0.282, 0.312, 0.286, 0.299, 0.278, 0.32, 0.274, 0.291, 0.31, 0.282, 0.312, 0.276, 0.28, 0.276]	[0.143, 0.141, 0.143, 0.144, 0.143, 0.144, 0.138, 0.142, 0.142, 0.143, 0.146, 0.141, 0.144, 0.14, 0.142]	[0.347, 0.341, 0.349, 0.339, 0.343, 0.346, 0.347, 0.336, 0.341, 0.336, 0.351, 0.337, 0.349, 0.358, 0.34]	[0.153, 0.159, 0.147, 0.141, 0.15, 0.148, 0.147, 0.146, 0.152, 0.158, 0.155, 0.146, 0.179, 0.149, 0.152]	[0.304, 0.293, 0.309, 0.321, 0.303, 0.334, 0.296, 0.113, 0.318, 0.305, 0.295, 0.295, 0.317, 0.304, 0.289]	[0.135, 0.128, 0.132, 0.133, 0.128, 0.134, 0.134, 0.131, 0.133, 0.133, 0.134, 0.13, 0.129, 0.13, 0.128]	[0.363, 0.348, 0.357, 0.335, 0.35, 0.359, 0.351, 0.338, 0.348, 0.34, 0.355, 0.333, 0.347, 0.356, 0.354]
2000-01-01 06:09:00	[0.391, 0.381, 0.387, 0.388, 0.386, 0.388, 0.365, 0.391, 0.365, 0.379, 0.38, 0.371, 0.391, 0.383, 0.388]	[0.537, 0.534, 0.537, 0.537, 0.539, 0.533, 0.542, 0.543, 0.552, 0.527, 0.53, 0.54, 0.545, 0.544, 0.536]	[0.117, 0.117, 0.112, 0.12, 0.117, 0.116, 0.116, 0.118, 0.117, 0.117, 0.117, 0.12, 0.114, 0.11, 0.112]	[0.281, 0.278, 0.285, 0.275, 0.275, 0.28, 0.276, 0.281, 0.27, 0.276, 0.277, 0.28, 0.277, 0.273, 0.275]	[0.286, 0.283, 0.282, 0.286, 0.278, 0.27, 0.275, 0.284, 0.273, 0.271, 0.266, 0.243, 0.277, 0.26, 0.272]	[0.455, 0.459, 0.457, 0.45, 0.478, 0.462, 0.461, 0.472, 0.474, 0.426, 0.481, 0.457, 0.464, 0.502, 0.487]	[0.15, 0.153, 0.157, 0.148, 0.159, 0.152, 0.161, 0.159, 0.157, 0.15, 0.155, 0.162, 0.155, 0.155, 0.153]	[0.298, 0.304, 0.283, 0.294, 0.301, 0.312, 0.312, 0.3, 0.309, 0.297, 0.305, 0.309, 0.294, 0.297, 0.304]	[0.363, 0.359, 0.364, 0.37, 0.361, 0.362, 0.366, 0.365, 0.368, 0.365, 0.357, 0.35, 0.356, 0.358, 0.365]	[0.504, 0.513, 0.514, 0.509, 0.516, 0.521, 0.519, 0.531, 0.511, 0.519, 0.526, 0.516, 0.515, 0.507, 0.514]	[0.15, 0.144, 0.153, 0.152, 0.149, 0.149, 0.152, 0.144, 0.149, 0.144, 0.15, 0.149, 0.146, 0.148, 0.147]	[0.36, 0.37, 0.351, 0.352, 0.357, 0.363, 0.367, 0.364, 0.368, 0.357, 0.366, 0.364, 0.365, 0.359, 0.367]	[0.109, 0.119, 0.119, 0.124, 0.126, 0.108, 0.11, 0.116, 0.115, 0.112, 0.117, 0.112, 0.115, 0.111, 0.111]	[0.275, 0.211, 0.21, 0.257, 0.272, 0.274, 0.223, 0.232, 0.256, 0.205, 0.284, 0.282, 0.205, 0.23, 0.211]	[0.18, 0.19, 0.176, 0.204, 0.18, 0.182, 0.169, 0.154, 0.185, 0.176, 0.187, 0.158, 0.185, 0.153, 0.172]	[0.466, 0.554, 0.494, 0.493, 0.45, 0.463, 0.487, 0.461, 0.432, 0.485, 0.571, 0.597, 0.468, 0.457, 0.473]	[0.147, 0.141, 0.15, 0.147, 0.144, 0.142, 0.138, 0.141, 0.142, 0.14, 0.141, 0.134, 0.137, 0.139, 0.14]	[0.287, 0.28, 0.285, 0.286, 0.333, 0.318, 0.279, 0.315, 0.313, 0.28, 0.306, 0.293, 0.279, 0.288, 0.282]	[0.145, 0.141, 0.143, 0.142, 0.147, 0.144, 0.144, 0.144, 0.144, 0.143, 0.141, 0.142, 0.142, 0.144, 0.144]	[0.356, 0.347, 0.341, 0.345, 0.343, 0.351, 0.355, 0.363, 0.346, 0.348, 0.359, 0.341, 0.347, 0.353, 0.351]	[0.159, 0.18, 0.154, 0.158, 0.16, 0.15, 0.152, 0.147, 0.153, 0.148, 0.147, 0.149, 0.151, 0.149, 0.144]	[0.301, 0.324, 0.31, 0.299, 0.302, 0.314, 0.293, 0.313, 0.301, 0.31, 0.308, 0.323, 0.113, 0.328, 0.344]	[0.13, 0.133, 0.135, 0.135, 0.135, 0.131, 0.134, 0.132, 0.131, 0.137, 0.128, 0.13, 0.131, 0.132, 0.134]	[0.352, 0.358, 0.342, 0.342, 0.338, 0.369, 0.363, 0.363, 0.358, 0.355, 0.361, 0.345, 0.355, 0.358, 0.366]
2000-01-01 06:14:00	[0.386, 0.378, 0.394, 0.398, 0.396, 0.399, 0.373, 0.39, 0.399, 0.395, 0.395, 0.388, 0.373, 0.39, 0.386]	[0.549, 0.561, 0.543, 0.554, 0.544, 0.545, 0.554, 0.548, 0.546, 0.553, 0.546, 0.54, 0.538, 0.551, 0.548]	[0.112, 0.11, 0.119, 0.114, 0.116, 0.116, 0.117, 0.118, 0.117, 0.111, 0.12, 0.118, 0.117, 0.117, 0.12]	[0.281, 0.28, 0.279, 0.28, 0.286, 0.279, 0.279, 0.286, 0.274, 0.282, 0.278, 0.29, 0.28, 0.285, 0.285]	[0.288, 0.279, 0.281, 0.276, 0.271, 0.291, 0.246, 0.282, 0.274, 0.277, 0.287, 0.29, 0.269, 0.287, 0.265]	[0.471, 0.469, 0.459, 0.512, 0.489, 0.463, 0.468, 0.475, 0.437, 0.487, 0.481, 0.471, 0.466, 0.485, 0.497]	[0.149, 0.158, 0.163, 0.161, 0.156, 0.156, 0.154, 0.155, 0.158, 0.151, 0.154, 0.154, 0.151, 0.163, 0.158]	[0.315, 0.317, 0.31, 0.317, 0.289, 0.301, 0.316, 0.303, 0.303, 0.304, 0.31, 0.306, 0.312, 0.306, 0.299]	[0.364, 0.372, 0.362, 0.371, 0.368, 0.367, 0.356, 0.367, 0.369, 0.375, 0.372, 0.376, 0.362, 0.37, 0.364]	[0.529, 0.525, 0.521, 0.517, 0.535, 0.513, 0.524, 0.526, 0.53, 0.526, 0.54, 0.53, 0.524, 0.521, 0.524]	[0.154, 0.154, 0.15, 0.15, 0.149, 0.147, 0.149, 0.149, 0.146, 0.15, 0.145, 0.151, 0.145, 0.152, 0.15]	[0.37, 0.368, 0.373, 0.374, 0.358, 0.371, 0.375, 0.366, 0.363, 0.367, 0.376, 0.37, 0.372, 0.363, 0.357]	[0.119, 0.11, 0.116, 0.111, 0.109, 0.11, 0.114, 0.128, 0.113, 0.117, 0.116, 0.125, 0.118, 0.12, 0.112]	[0.289, 0.214, 0.26, 0.234, 0.289, 0.28, 0.286, 0.207, 0.208, 0.273, 0.239, 0.225, 0.215, 0.258, 0.217]	[0.207, 0.177, 0.158, 0.184, 0.189, 0.188, 0.174, 0.157, 0.154, 0.183, 0.193, 0.184, 0.178, 0.17, 0.186]	[0.61, 0.471, 0.48, 0.496, 0.503, 0.468, 0.438, 0.463, 0.492, 0.475, 0.566, 0.468, 0.579, 0.459, 0.503]	[0.142, 0.137, 0.14, 0.14, 0.143, 0.148, 0.134, 0.144, 0.14, 0.142, 0.142, 0.147, 0.141, 0.151, 0.139]	[0.32, 0.289, 0.29, 0.29, 0.308, 0.293, 0.297, 0.282, 0.286, 0.344, 0.318, 0.283, 0.282, 0.313, 0.284]	[0.144, 0.145, 0.143, 0.147, 0.142, 0.143, 0.145, 0.144, 0.145, 0.144, 0.14, 0.145, 0.145, 0.145, 0.144]	[0.348, 0.359, 0.358, 0.362, 0.347, 0.352, 0.351, 0.358, 0.352, 0.361, 0.352, 0.37, 0.364, 0.348, 0.349]	[0.182, 0.154, 0.152, 0.146, 0.152, 0.162, 0.15, 0.161, 0.15, 0.158, 0.149, 0.158, 0.147, 0.154, 0.15]	[0.321, 0.316, 0.304, 0.335, 0.314, 0.305, 0.329, 0.113, 0.317, 0.307, 0.319, 0.298, 0.33, 0.308, 0.351]	[0.135, 0.135, 0.129, 0.135, 0.129, 0.131, 0.135, 0.132, 0.132, 0.129, 0.132, 0.132, 0.137, 0.134, 0.129]	[0.351, 0.376, 0.372, 0.371, 0.349, 0.361, 0.365, 0.367, 0.364, 0.36, 0.364, 0.369, 0.369, 0.343, 0.348]
2000-01-01 06:19:00	[0.393, 0.398, 0.379, 0.405, 0.403, 0.401, 0.386, 0.38, 0.407, 0.395, 0.403, 0.405, 0.403, 0.397, 0.394]	[0.557, 0.547, 0.561, 0.55, 0.556, 0.556, 0.57, 0.558, 0.558, 0.565, 0.554, 0.552, 0.562, 0.555, 0.563]	[0.117, 0.121, 0.117, 0.118, 0.116, 0.111, 0.113, 0.117, 0.118, 0.118, 0.121, 0.118, 0.117, 0.115, 0.113]	[0.283, 0.282, 0.29, 0.279, 0.283, 0.286, 0.291, 0.285, 0.289, 0.285, 0.287, 0.283, 0.289, 0.284, 0.294]	[0.291, 0.276, 0.291, 0.282, 0.278, 0.25, 0.273, 0.286, 0.292, 0.269, 0.283, 0.291, 0.294, 0.284, 0.28]	[0.482, 0.485, 0.494, 0.478, 0.472, 0.481, 0.511, 0.523, 0.5, 0.445, 0.497, 0.49, 0.477, 0.469, 0.476]	[0.156, 0.164, 0.153, 0.159, 0.158, 0.15, 0.156, 0.156, 0.154, 0.152, 0.16, 0.157, 0.159, 0.164, 0.164]	[0.308, 0.312, 0.31, 0.317, 0.321, 0.323, 0.312, 0.294, 0.306, 0.322, 0.305, 0.308, 0.325, 0.315, 0.319]	[0.371, 0.373, 0.375, 0.379, 0.378, 0.362, 0.368, 0.372, 0.382, 0.37, 0.379, 0.377, 0.375, 0.368, 0.377]	[0.542, 0.537, 0.531, 0.535, 0.523, 0.54, 0.535, 0.526, 0.547, 0.54, 0.535, 0.55, 0.534, 0.53, 0.534]	[0.143, 0.153, 0.149, 0.151, 0.15, 0.152, 0.148, 0.149, 0.15, 0.145, 0.145, 0.147, 0.152, 0.15, 0.152]	[0.37, 0.378, 0.375, 0.384, 0.376, 0.378, 0.37, 0.365, 0.379, 0.382, 0.365, 0.373, 0.381, 0.381, 0.38]	[0.12, 0.109, 0.121, 0.11, 0.114, 0.114, 0.119, 0.128, 0.125, 0.112, 0.117, 0.117, 0.111, 0.115, 0.112]	[0.228, 0.211, 0.259, 0.291, 0.285, 0.291, 0.22, 0.237, 0.294, 0.211, 0.279, 0.246, 0.217, 0.265, 0.219]	[0.196, 0.171, 0.186, 0.188, 0.193, 0.212, 0.175, 0.157, 0.187, 0.18, 0.155, 0.191, 0.18, 0.159, 0.188]	[0.498, 0.475, 0.481, 0.586, 0.478, 0.622, 0.462, 0.52, 0.485, 0.445, 0.512, 0.47, 0.501, 0.487, 0.585]	[0.143, 0.144, 0.152, 0.138, 0.141, 0.136, 0.142, 0.146, 0.149, 0.141, 0.142, 0.143, 0.15, 0.14, 0.141]	[0.286, 0.285, 0.32, 0.299, 0.3, 0.325, 0.287, 0.295, 0.316, 0.289, 0.353, 0.322, 0.286, 0.294, 0.294]	[0.141, 0.146, 0.145, 0.144, 0.143, 0.144, 0.147, 0.145, 0.146, 0.146, 0.146, 0.144, 0.145, 0.143, 0.149]	[0.358, 0.376, 0.367, 0.359, 0.366, 0.353, 0.355, 0.353, 0.358, 0.357, 0.355, 0.365, 0.367, 0.363, 0.369]	[0.185, 0.152, 0.156, 0.155, 0.151, 0.152, 0.148, 0.162, 0.16, 0.15, 0.157, 0.151, 0.163, 0.155, 0.148]	[0.304, 0.114, 0.313, 0.337, 0.313, 0.327, 0.361, 0.34, 0.32, 0.324, 0.312, 0.325, 0.338, 0.308, 0.322]	[0.132, 0.134, 0.13, 0.129, 0.129, 0.137, 0.135, 0.132, 0.13, 0.137, 0.132, 0.132, 0.136, 0.13, 0.136]	[0.368, 0.377, 0.365, 0.372, 0.382, 0.358, 0.349, 0.354, 0.369, 0.373, 0.354, 0.372, 0.379, 0.377, 0.378]
2000-01-01 06:24:00	[0.405, 0.414, 0.392, 0.402, 0.401, 0.408, 0.415, 0.413, 0.405, 0.387, 0.41, 0.401, 0.387, 0.41, 0.41]	[0.568, 0.56, 0.574, 0.569, 0.572, 0.571, 0.567, 0.565, 0.556, 0.563, 0.573, 0.581, 0.566, 0.567, 0.564]	[0.112, 0.115, 0.118, 0.119, 0.119, 0.118, 0.119, 0.121, 0.118, 0.122, 0.113, 0.117, 0.113, 0.117, 0.119]	[0.296, 0.29, 0.29, 0.296, 0.289, 0.295, 0.299, 0.291, 0.296, 0.288, 0.293, 0.284, 0.289, 0.288, 0.289]	[0.296, 0.298, 0.284, 0.282, 0.284, 0.279, 0.288, 0.295, 0.287, 0.292, 0.273, 0.254, 0.298, 0.294, 0.279]	[0.487, 0.536, 0.509, 0.483, 0.499, 0.484, 0.457, 0.491, 0.519, 0.507, 0.488, 0.495, 0.48, 0.502, 0.492]	[0.161, 0.165, 0.154, 0.158, 0.157, 0.166, 0.157, 0.159, 0.155, 0.159, 0.152, 0.161, 0.159, 0.164, 0.161]	[0.315, 0.328, 0.331, 0.311, 0.325, 0.323, 0.315, 0.318, 0.315, 0.32, 0.301, 0.329, 0.328, 0.313, 0.323]	[0.384, 0.381, 0.384, 0.383, 0.384, 0.375, 0.375, 0.378, 0.384, 0.38, 0.377, 0.369, 0.389, 0.382, 0.38]	[0.545, 0.535, 0.556, 0.535, 0.561, 0.545, 0.55, 0.551, 0.545, 0.545, 0.544, 0.547, 0.54, 0.543, 0.55]	[0.145, 0.154, 0.15, 0.149, 0.145, 0.151, 0.149, 0.149, 0.145, 0.149, 0.154, 0.151, 0.15, 0.153, 0.152]	[0.38, 0.383, 0.388, 0.372, 0.387, 0.39, 0.381, 0.385, 0.377, 0.376, 0.371, 0.384, 0.391, 0.386, 0.388]	[0.118, 0.112, 0.112, 0.113, 0.118, 0.12, 0.116, 0.121, 0.112, 0.13, 0.112, 0.116, 0.126, 0.121, 0.109]	[0.296, 0.241, 0.299, 0.289, 0.253, 0.224, 0.215, 0.231, 0.225, 0.283, 0.22, 0.213, 0.272, 0.261, 0.285]	[0.157, 0.172, 0.188, 0.177, 0.199, 0.161, 0.19, 0.194, 0.183, 0.161, 0.216, 0.19, 0.196, 0.192, 0.182]	[0.479, 0.484, 0.507, 0.517, 0.588, 0.597, 0.488, 0.481, 0.505, 0.463, 0.529, 0.633, 0.452, 0.496, 0.494]	[0.144, 0.151, 0.141, 0.142, 0.143, 0.142, 0.14, 0.144, 0.14, 0.147, 0.142, 0.136, 0.15, 0.155, 0.145]	[0.302, 0.298, 0.322, 0.304, 0.325, 0.297, 0.296, 0.29, 0.291, 0.364, 0.29, 0.29, 0.3, 0.32, 0.328]	[0.146, 0.146, 0.147, 0.146, 0.144, 0.144, 0.148, 0.145, 0.148, 0.145, 0.146, 0.145, 0.144, 0.149, 0.146]	[0.372, 0.371, 0.372, 0.362, 0.376, 0.363, 0.373, 0.382, 0.363, 0.36, 0.358, 0.358, 0.362, 0.364, 0.37]	[0.152, 0.164, 0.148, 0.152, 0.159, 0.148, 0.154, 0.186, 0.156, 0.163, 0.153, 0.151, 0.161, 0.157, 0.153]	[0.344, 0.35, 0.327, 0.319, 0.332, 0.33, 0.33, 0.309, 0.371, 0.319, 0.346, 0.114, 0.315, 0.32, 0.333]	[0.132, 0.135, 0.131, 0.135, 0.132, 0.13, 0.132, 0.133, 0.137, 0.133, 0.137, 0.131, 0.13, 0.137, 0.137]	[0.38, 0.389, 0.384, 0.361, 0.383, 0.377, 0.373, 0.384, 0.376, 0.355, 0.361, 0.365, 0.378, 0.375, 0.385]
2000-01-01 06:29:00	[0.422, 0.416, 0.41, 0.394, 0.422, 0.417, 0.418, 0.395, 0.4, 0.41, 0.408, 0.412, 0.408, 0.42, 0.417]	[0.573, 0.576, 0.579, 0.568, 0.576, 0.591, 0.578, 0.583, 0.58, 0.581, 0.566, 0.577, 0.574, 0.573, 0.577]	[0.114, 0.12, 0.121, 0.122, 0.119, 0.115, 0.112, 0.119, 0.118, 0.119, 0.113, 0.118, 0.117, 0.119, 0.119]	[0.293, 0.3, 0.293, 0.3, 0.305, 0.296, 0.296, 0.293, 0.293, 0.294, 0.3, 0.294, 0.288, 0.301, 0.297]	[0.257, 0.277, 0.301, 0.295, 0.292, 0.285, 0.29, 0.3, 0.303, 0.287, 0.298, 0.283, 0.291, 0.298, 0.288]	[0.515, 0.512, 0.497, 0.546, 0.519, 0.51, 0.496, 0.491, 0.499, 0.5, 0.504, 0.489, 0.5, 0.465, 0.53]	[0.16, 0.157, 0.166, 0.155, 0.158, 0.162, 0.159, 0.162, 0.166, 0.154, 0.153, 0.165, 0.16, 0.162, 0.157]	[0.319, 0.334, 0.332, 0.337, 0.328, 0.305, 0.321, 0.325, 0.316, 0.326, 0.334, 0.321, 0.335, 0.322, 0.329]	[0.374, 0.383, 0.396, 0.386, 0.381, 0.387, 0.393, 0.391, 0.387, 0.388, 0.384, 0.381, 0.39, 0.388, 0.39]	[0.555, 0.552, 0.553, 0.548, 0.566, 0.571, 0.555, 0.546, 0.555, 0.561, 0.556, 0.551, 0.56, 0.561, 0.554]	[0.151, 0.15, 0.152, 0.145, 0.15, 0.146, 0.15, 0.153, 0.155, 0.15, 0.154, 0.155, 0.152, 0.152, 0.146]	[0.392, 0.397, 0.395, 0.395, 0.395, 0.379, 0.387, 0.392, 0.379, 0.383, 0.39, 0.385, 0.391, 0.389, 0.398]	[0.115, 0.113, 0.127, 0.13, 0.116, 0.11, 0.12, 0.119, 0.112, 0.114, 0.122, 0.121, 0.112, 0.122, 0.113]	[0.286, 0.263, 0.224, 0.245, 0.304, 0.259, 0.228, 0.295, 0.3, 0.233, 0.215, 0.276, 0.292, 0.219, 0.231]	[0.196, 0.192, 0.162, 0.184, 0.177, 0.156, 0.162, 0.183, 0.172, 0.191, 0.219, 0.195, 0.197, 0.19, 0.202]	[0.507, 0.459, 0.594, 0.513, 0.5, 0.544, 0.485, 0.489, 0.523, 0.465, 0.491, 0.512, 0.643, 0.496, 0.609]	[0.136, 0.143, 0.152, 0.148, 0.142, 0.146, 0.145, 0.144, 0.153, 0.142, 0.146, 0.143, 0.139, 0.156, 0.142]	[0.374, 0.322, 0.294, 0.302, 0.327, 0.329, 0.302, 0.309, 0.306, 0.294, 0.293, 0.304, 0.335, 0.299, 0.295]	[0.146, 0.148, 0.145, 0.149, 0.147, 0.147, 0.147, 0.147, 0.148, 0.147, 0.145, 0.15, 0.144, 0.145, 0.143]	[0.371, 0.368, 0.382, 0.379, 0.375, 0.364, 0.377, 0.389, 0.367, 0.366, 0.378, 0.37, 0.364, 0.38, 0.37]	[0.152, 0.153, 0.163, 0.165, 0.156, 0.153, 0.16, 0.152, 0.165, 0.153, 0.191, 0.149, 0.156, 0.161, 0.151]	[0.326, 0.325, 0.353, 0.357, 0.333, 0.337, 0.336, 0.325, 0.351, 0.313, 0.114, 0.319, 0.338, 0.335, 0.378]	[0.134, 0.133, 0.13, 0.138, 0.136, 0.133, 0.133, 0.137, 0.135, 0.131, 0.138, 0.139, 0.13, 0.13, 0.133]	[0.381, 0.386, 0.391, 0.391, 0.391, 0.366, 0.384, 0.391, 0.366, 0.36, 0.394, 0.382, 0.371, 0.377, 0.384]
2000-01-01 06:34:00	[0.427, 0.425, 0.417, 0.416, 0.416, 0.423, 0.418, 0.425, 0.43, 0.408, 0.428, 0.42, 0.403, 0.424, 0.401]	[0.589, 0.585, 0.583, 0.584, 0.576, 0.59, 0.586, 0.585, 0.588, 0.598, 0.591, 0.583, 0.593, 0.581, 0.579]	[0.119, 0.121, 0.114, 0.114, 0.12, 0.119, 0.123, 0.119, 0.118, 0.12, 0.119, 0.116, 0.112, 0.119, 0.122]	[0.306, 0.299, 0.301, 0.299, 0.305, 0.293, 0.297, 0.305, 0.3, 0.303, 0.301, 0.304, 0.299, 0.311, 0.299]	[0.262, 0.289, 0.28, 0.303, 0.287, 0.299, 0.294, 0.306, 0.296, 0.302, 0.304, 0.292, 0.307, 0.293, 0.296]	[0.557, 0.529, 0.541, 0.506, 0.475, 0.51, 0.498, 0.521, 0.508, 0.514, 0.507, 0.524, 0.501, 0.509, 0.526]	[0.163, 0.159, 0.162, 0.166, 0.161, 0.163, 0.166, 0.154, 0.162, 0.168, 0.16, 0.155, 0.163, 0.156, 0.159]	[0.324, 0.325, 0.344, 0.335, 0.336, 0.311, 0.328, 0.342, 0.329, 0.338, 0.331, 0.328, 0.341, 0.342, 0.332]	[0.38, 0.392, 0.389, 0.395, 0.386, 0.392, 0.395, 0.402, 0.387, 0.396, 0.388, 0.398, 0.394, 0.395, 0.396]	[0.556, 0.574, 0.563, 0.565, 0.572, 0.569, 0.561, 0.579, 0.565, 0.566, 0.564, 0.561, 0.553, 0.571, 0.565]	[0.153, 0.151, 0.152, 0.155, 0.15, 0.154, 0.156, 0.155, 0.152, 0.153, 0.15, 0.145, 0.146, 0.152, 0.147]	[0.387, 0.4, 0.403, 0.403, 0.405, 0.387, 0.395, 0.398, 0.391, 0.401, 0.399, 0.394, 0.397, 0.404, 0.392]	[0.116, 0.111, 0.114, 0.123, 0.121, 0.131, 0.113, 0.129, 0.117, 0.12, 0.123, 0.12, 0.113, 0.114, 0.113]	[0.249, 0.308, 0.233, 0.232, 0.224, 0.297, 0.281, 0.265, 0.305, 0.218, 0.227, 0.265, 0.3, 0.238, 0.289]	[0.191, 0.195, 0.199, 0.173, 0.162, 0.186, 0.199, 0.222, 0.199, 0.162, 0.179, 0.187, 0.158, 0.193, 0.205]	[0.533, 0.511, 0.518, 0.507, 0.614, 0.554, 0.5, 0.65, 0.518, 0.6, 0.494, 0.491, 0.497, 0.462, 0.469]	[0.138, 0.148, 0.144, 0.157, 0.145, 0.149, 0.144, 0.153, 0.142, 0.145, 0.146, 0.148, 0.154, 0.144, 0.142]	[0.305, 0.335, 0.3, 0.307, 0.303, 0.343, 0.309, 0.334, 0.31, 0.298, 0.298, 0.325, 0.315, 0.298, 0.386]	[0.148, 0.149, 0.146, 0.149, 0.147, 0.148, 0.151, 0.147, 0.146, 0.147, 0.147, 0.149, 0.148, 0.148, 0.146]	[0.375, 0.376, 0.387, 0.382, 0.377, 0.371, 0.387, 0.371, 0.377, 0.388, 0.395, 0.383, 0.383, 0.375, 0.373]	[0.154, 0.154, 0.155, 0.162, 0.15, 0.167, 0.151, 0.164, 0.158, 0.154, 0.19, 0.162, 0.167, 0.156, 0.16]	[0.368, 0.338, 0.387, 0.343, 0.342, 0.345, 0.324, 0.344, 0.358, 0.113, 0.36, 0.331, 0.331, 0.319, 0.332]	[0.131, 0.134, 0.134, 0.136, 0.134, 0.137, 0.139, 0.138, 0.13, 0.131, 0.137, 0.138, 0.134, 0.131, 0.134]	[0.373, 0.387, 0.397, 0.398, 0.389, 0.373, 0.384, 0.377, 0.387, 0.398, 0.397, 0.392, 0.4, 0.39, 0.366]
2000-01-01 06:39:00	[0.424, 0.415, 0.433, 0.432, 0.408, 0.427, 0.423, 0.437, 0.435, 0.409, 0.422, 0.432, 0.438, 0.426, 0.433]	[0.591, 0.608, 0.587, 0.598, 0.589, 0.602, 0.593, 0.592, 0.596, 0.594, 0.583, 0.598, 0.6, 0.592, 0.596]	[0.113, 0.119, 0.12, 0.115, 0.123, 0.118, 0.117, 0.12, 0.123, 0.12, 0.12, 0.113, 0.119, 0.12, 0.121]	[0.304, 0.304, 0.305, 0.311, 0.307, 0.303, 0.316, 0.311, 0.308, 0.307, 0.31, 0.304, 0.299, 0.311, 0.305]	[0.297, 0.311, 0.305, 0.299, 0.305, 0.305, 0.301, 0.29, 0.297, 0.266, 0.298, 0.299, 0.31, 0.291, 0.285]	[0.529, 0.517, 0.523, 0.537, 0.519, 0.485, 0.519, 0.551, 0.533, 0.514, 0.516, 0.569, 0.51, 0.506, 0.534]	[0.161, 0.156, 0.156, 0.164, 0.167, 0.154, 0.159, 0.161, 0.168, 0.163, 0.16, 0.164, 0.162, 0.168, 0.161]	[0.342, 0.334, 0.338, 0.349, 0.345, 0.335, 0.342, 0.351, 0.318, 0.333, 0.339, 0.329, 0.348, 0.347, 0.336]	[0.401, 0.407, 0.402, 0.393, 0.401, 0.397, 0.398, 0.393, 0.401, 0.388, 0.404, 0.403, 0.399, 0.398, 0.395]	[0.589, 0.575, 0.575, 0.583, 0.578, 0.581, 0.58, 0.574, 0.57, 0.574, 0.574, 0.566, 0.563, 0.569, 0.574]	[0.153, 0.145, 0.153, 0.153, 0.156, 0.155, 0.151, 0.151, 0.155, 0.148, 0.147, 0.154, 0.151, 0.154, 0.15]	[0.41, 0.401, 0.406, 0.404, 0.41, 0.399, 0.412, 0.411, 0.393, 0.407, 0.397, 0.394, 0.405, 0.412, 0.403]	[0.115, 0.13, 0.123, 0.117, 0.121, 0.124, 0.132, 0.123, 0.114, 0.117, 0.121, 0.113, 0.113, 0.111, 0.114]	[0.274, 0.311, 0.221, 0.313, 0.312, 0.228, 0.241, 0.241, 0.268, 0.236, 0.231, 0.252, 0.306, 0.286, 0.292]	[0.202, 0.19, 0.197, 0.192, 0.204, 0.226, 0.198, 0.202, 0.174, 0.158, 0.209, 0.188, 0.164, 0.164, 0.18]	[0.515, 0.498, 0.501, 0.504, 0.604, 0.525, 0.633, 0.523, 0.569, 0.527, 0.472, 0.541, 0.661, 0.471, 0.507]	[0.144, 0.155, 0.159, 0.143, 0.146, 0.147, 0.152, 0.145, 0.144, 0.139, 0.147, 0.142, 0.156, 0.148, 0.145]	[0.341, 0.314, 0.302, 0.344, 0.348, 0.308, 0.302, 0.303, 0.328, 0.312, 0.302, 0.309, 0.323, 0.313, 0.397]	[0.146, 0.151, 0.149, 0.148, 0.152, 0.148, 0.149, 0.148, 0.15, 0.149, 0.146, 0.148, 0.149, 0.146, 0.149]	[0.388, 0.389, 0.401, 0.39, 0.396, 0.383, 0.384, 0.393, 0.376, 0.382, 0.379, 0.38, 0.377, 0.38, 0.392]	[0.155, 0.166, 0.164, 0.158, 0.154, 0.192, 0.168, 0.152, 0.153, 0.153, 0.163, 0.159, 0.168, 0.156, 0.157]	[0.35, 0.366, 0.113, 0.344, 0.35, 0.348, 0.325, 0.396, 0.338, 0.35, 0.366, 0.381, 0.339, 0.33, 0.339]	[0.132, 0.136, 0.134, 0.134, 0.138, 0.139, 0.135, 0.135, 0.137, 0.135, 0.135, 0.139, 0.135, 0.134, 0.136]	[0.404, 0.399, 0.404, 0.409, 0.403, 0.395, 0.397, 0.405, 0.378, 0.394, 0.373, 0.378, 0.384, 0.396, 0.391]
2000-01-01 06:44:00	[0.417, 0.446, 0.435, 0.44, 0.439, 0.435, 0.444, 0.43, 0.44, 0.416, 0.431, 0.441, 0.433, 0.423, 0.445]	[0.604, 0.615, 0.606, 0.602, 0.609, 0.602, 0.601, 0.597, 0.606, 0.604, 0.602, 0.592, 0.599, 0.611, 0.598]	[0.121, 0.12, 0.119, 0.119, 0.123, 0.115, 0.12, 0.117, 0.12, 0.115, 0.122, 0.121, 0.124, 0.113, 0.12]	[0.316, 0.313, 0.311, 0.316, 0.309, 0.304, 0.317, 0.31, 0.312, 0.322, 0.309, 0.316, 0.311, 0.31, 0.308]	[0.314, 0.269, 0.301, 0.294, 0.301, 0.311, 0.301, 0.308, 0.295, 0.311, 0.302, 0.307, 0.314, 0.303, 0.287]	[0.529, 0.577, 0.531, 0.526, 0.547, 0.542, 0.493, 0.514, 0.543, 0.564, 0.523, 0.528, 0.524, 0.521, 0.536]	[0.163, 0.165, 0.168, 0.16, 0.165, 0.164, 0.169, 0.157, 0.161, 0.163, 0.157, 0.157, 0.164, 0.169, 0.164]	[0.34, 0.347, 0.358, 0.341, 0.352, 0.342, 0.349, 0.348, 0.356, 0.323, 0.355, 0.345, 0.338, 0.356, 0.336]	[0.406, 0.392, 0.4, 0.405, 0.411, 0.408, 0.407, 0.409, 0.398, 0.404, 0.408, 0.404, 0.414, 0.408, 0.402]	[0.59, 0.575, 0.584, 0.584, 0.591, 0.579, 0.589, 0.579, 0.582, 0.585, 0.585, 0.587, 0.583, 0.573, 0.597]	[0.15, 0.155, 0.154, 0.15, 0.154, 0.149, 0.156, 0.146, 0.147, 0.152, 0.156, 0.153, 0.153, 0.155, 0.151]	[0.405, 0.406, 0.417, 0.411, 0.416, 0.409, 0.419, 0.416, 0.412, 0.402, 0.42, 0.413, 0.413, 0.411, 0.4]	[0.115, 0.116, 0.12, 0.113, 0.122, 0.125, 0.117, 0.122, 0.123, 0.125, 0.114, 0.134, 0.131, 0.114, 0.115]	[0.245, 0.255, 0.223, 0.317, 0.319, 0.273, 0.23, 0.289, 0.295, 0.247, 0.245, 0.315, 0.233, 0.313, 0.282]	[0.183, 0.192, 0.166, 0.201, 0.194, 0.16, 0.176, 0.194, 0.213, 0.206, 0.232, 0.201, 0.205, 0.209, 0.165]	[0.53, 0.477, 0.532, 0.512, 0.609, 0.503, 0.649, 0.521, 0.672, 0.594, 0.479, 0.506, 0.536, 0.509, 0.546]	[0.158, 0.14, 0.146, 0.15, 0.15, 0.161, 0.146, 0.146, 0.147, 0.149, 0.146, 0.153, 0.157, 0.143, 0.147]	[0.306, 0.312, 0.306, 0.317, 0.355, 0.33, 0.312, 0.318, 0.407, 0.307, 0.316, 0.355, 0.306, 0.328, 0.347]	[0.149, 0.151, 0.148, 0.15, 0.149, 0.15, 0.15, 0.151, 0.148, 0.148, 0.149, 0.151, 0.148, 0.152, 0.15]	[0.389, 0.384, 0.4, 0.399, 0.401, 0.396, 0.391, 0.393, 0.383, 0.382, 0.387, 0.408, 0.388, 0.395, 0.387]	[0.169, 0.154, 0.158, 0.156, 0.164, 0.164, 0.156, 0.154, 0.152, 0.195, 0.153, 0.169, 0.167, 0.159, 0.157]	[0.329, 0.391, 0.112, 0.375, 0.349, 0.345, 0.355, 0.336, 0.346, 0.408, 0.358, 0.357, 0.377, 0.346, 0.356]	[0.138, 0.139, 0.134, 0.136, 0.134, 0.137, 0.137, 0.136, 0.136, 0.135, 0.14, 0.134, 0.133, 0.138, 0.137]	[0.401, 0.379, 0.41, 0.397, 0.409, 0.405, 0.403, 0.41, 0.392, 0.385, 0.405, 0.41, 0.401, 0.414, 0.386]
2000-01-01 06:49:00	[0.442, 0.453, 0.437, 0.446, 0.438, 0.425, 0.447, 0.423, 0.446, 0.442, 0.45, 0.43, 0.447, 0.454, 0.439]	[0.599, 0.606, 0.612, 0.609, 0.612, 0.609, 0.608, 0.614, 0.606, 0.603, 0.608, 0.616, 0.623, 0.612, 0.618]	[0.115, 0.122, 0.121, 0.121, 0.115, 0.124, 0.124, 0.12, 0.114, 0.117, 0.121, 0.121, 0.122, 0.119, 0.121]	[0.315, 0.309, 0.314, 0.316, 0.317, 0.322, 0.314, 0.316, 0.321, 0.314, 0.327, 0.317, 0.322, 0.322, 0.316]	[0.299, 0.32, 0.309, 0.307, 0.306, 0.3, 0.317, 0.305, 0.319, 0.293, 0.312, 0.316, 0.316, 0.274, 0.305]	[0.554, 0.537, 0.532, 0.552, 0.536, 0.529, 0.541, 0.523, 0.501, 0.535, 0.574, 0.549, 0.538, 0.59, 0.557]	[0.161, 0.163, 0.17, 0.157, 0.165, 0.158, 0.17, 0.159, 0.166, 0.17, 0.162, 0.165, 0.167, 0.163, 0.163]	[0.362, 0.349, 0.359, 0.349, 0.365, 0.363, 0.357, 0.356, 0.341, 0.352, 0.329, 0.348, 0.352, 0.345, 0.362]	[0.405, 0.412, 0.416, 0.405, 0.414, 0.41, 0.41, 0.413, 0.421, 0.408, 0.409, 0.415, 0.412, 0.397, 0.417]	[0.588, 0.595, 0.593, 0.587, 0.593, 0.582, 0.593, 0.587, 0.6, 0.593, 0.593, 0.605, 0.598, 0.586, 0.6]	[0.15, 0.153, 0.156, 0.157, 0.155, 0.148, 0.155, 0.155, 0.158, 0.158, 0.151, 0.15, 0.156, 0.152, 0.15]	[0.42, 0.419, 0.424, 0.413, 0.425, 0.418, 0.427, 0.424, 0.409, 0.42, 0.409, 0.417, 0.412, 0.421, 0.427]	[0.125, 0.115, 0.114, 0.12, 0.115, 0.113, 0.127, 0.116, 0.132, 0.116, 0.135, 0.124, 0.126, 0.117, 0.124]	[0.297, 0.319, 0.25, 0.276, 0.323, 0.318, 0.227, 0.291, 0.233, 0.235, 0.251, 0.29, 0.25, 0.257, 0.323]	[0.204, 0.208, 0.212, 0.235, 0.206, 0.195, 0.168, 0.205, 0.195, 0.177, 0.216, 0.163, 0.195, 0.167, 0.185]	[0.684, 0.52, 0.612, 0.536, 0.538, 0.516, 0.664, 0.527, 0.551, 0.513, 0.606, 0.512, 0.48, 0.544, 0.485]	[0.148, 0.159, 0.144, 0.147, 0.147, 0.151, 0.15, 0.146, 0.158, 0.148, 0.153, 0.148, 0.162, 0.141, 0.151]	[0.418, 0.364, 0.32, 0.337, 0.321, 0.334, 0.31, 0.322, 0.316, 0.309, 0.31, 0.354, 0.309, 0.316, 0.361]	[0.151, 0.149, 0.153, 0.15, 0.148, 0.152, 0.148, 0.149, 0.15, 0.152, 0.148, 0.151, 0.149, 0.15, 0.151]	[0.388, 0.406, 0.408, 0.395, 0.406, 0.402, 0.396, 0.4, 0.392, 0.414, 0.389, 0.402, 0.391, 0.396, 0.392]	[0.154, 0.171, 0.159, 0.16, 0.153, 0.156, 0.198, 0.158, 0.169, 0.158, 0.171, 0.155, 0.165, 0.157, 0.166]	[0.35, 0.363, 0.365, 0.349, 0.382, 0.351, 0.111, 0.339, 0.36, 0.384, 0.417, 0.362, 0.334, 0.401, 0.356]	[0.136, 0.137, 0.139, 0.141, 0.132, 0.137, 0.135, 0.134, 0.14, 0.137, 0.137, 0.136, 0.136, 0.137, 0.139]	[0.396, 0.404, 0.419, 0.408, 0.418, 0.42, 0.41, 0.417, 0.392, 0.417, 0.391, 0.412, 0.384, 0.407, 0.409]
2000-01-01 06:54:00	[0.454, 0.458, 0.447, 0.438, 0.46, 0.446, 0.456, 0.43, 0.432, 0.454, 0.461, 0.455, 0.445, 0.449, 0.449]	[0.621, 0.625, 0.615, 0.622, 0.619, 0.616, 0.61, 0.611, 0.616, 0.617, 0.62, 0.622, 0.606, 0.629, 0.612]	[0.114, 0.122, 0.122, 0.122, 0.118, 0.125, 0.116, 0.122, 0.116, 0.121, 0.122, 0.125, 0.121, 0.122, 0.12]	[0.324, 0.319, 0.332, 0.321, 0.322, 0.326, 0.323, 0.314, 0.32, 0.327, 0.319, 0.321, 0.328, 0.32, 0.328]	[0.315, 0.312, 0.312, 0.31, 0.277, 0.305, 0.303, 0.323, 0.297, 0.32, 0.309, 0.319, 0.309, 0.322, 0.323]	[0.551, 0.601, 0.533, 0.541, 0.545, 0.545, 0.543, 0.556, 0.537, 0.547, 0.58, 0.512, 0.563, 0.56, 0.566]	[0.164, 0.171, 0.158, 0.168, 0.171, 0.16, 0.165, 0.168, 0.163, 0.161, 0.17, 0.166, 0.158, 0.167, 0.164]	[0.359, 0.355, 0.371, 0.355, 0.37, 0.337, 0.349, 0.369, 0.353, 0.358, 0.369, 0.363, 0.365, 0.363, 0.356]	[0.417, 0.419, 0.411, 0.419, 0.404, 0.417, 0.411, 0.428, 0.414, 0.415, 0.422, 0.42, 0.419, 0.418, 0.419]	[0.601, 0.592, 0.593, 0.6, 0.601, 0.599, 0.599, 0.612, 0.589, 0.604, 0.599, 0.606, 0.595, 0.595, 0.605]	[0.153, 0.156, 0.158, 0.155, 0.156, 0.156, 0.154, 0.156, 0.151, 0.152, 0.158, 0.151, 0.148, 0.158, 0.15]	[0.419, 0.419, 0.432, 0.423, 0.426, 0.416, 0.415, 0.434, 0.429, 0.429, 0.427, 0.434, 0.432, 0.431, 0.426]	[0.136, 0.116, 0.121, 0.116, 0.119, 0.114, 0.125, 0.132, 0.116, 0.127, 0.124, 0.126, 0.117, 0.124, 0.116]	[0.23, 0.261, 0.299, 0.254, 0.314, 0.328, 0.238, 0.296, 0.323, 0.252, 0.252, 0.236, 0.297, 0.277, 0.327]	[0.168, 0.168, 0.238, 0.208, 0.217, 0.207, 0.21, 0.194, 0.219, 0.206, 0.177, 0.163, 0.199, 0.197, 0.186]	[0.483, 0.542, 0.546, 0.517, 0.521, 0.613, 0.56, 0.491, 0.554, 0.519, 0.694, 0.675, 0.618, 0.533, 0.525]	[0.155, 0.144, 0.148, 0.148, 0.142, 0.152, 0.149, 0.16, 0.149, 0.152, 0.152, 0.163, 0.147, 0.149, 0.161]	[0.314, 0.32, 0.325, 0.326, 0.373, 0.325, 0.313, 0.365, 0.342, 0.314, 0.314, 0.321, 0.427, 0.348, 0.367]	[0.151, 0.149, 0.151, 0.149, 0.154, 0.152, 0.149, 0.15, 0.149, 0.152, 0.153, 0.152, 0.152, 0.151, 0.152]	[0.396, 0.401, 0.411, 0.408, 0.407, 0.395, 0.397, 0.399, 0.401, 0.421, 0.395, 0.403, 0.414, 0.406, 0.411]	[0.173, 0.162, 0.163, 0.156, 0.161, 0.158, 0.154, 0.17, 0.159, 0.199, 0.166, 0.166, 0.159, 0.155, 0.173]	[0.11, 0.412, 0.345, 0.373, 0.369, 0.391, 0.394, 0.369, 0.359, 0.34, 0.427, 0.368, 0.357, 0.356, 0.361]	[0.137, 0.136, 0.141, 0.134, 0.141, 0.135, 0.137, 0.136, 0.137, 0.136, 0.138, 0.137, 0.138, 0.139, 0.139]	[0.391, 0.415, 0.424, 0.419, 0.426, 0.398, 0.399, 0.416, 0.414, 0.425, 0.402, 0.416, 0.423, 0.423, 0.411]
2000-01-01 06:59:00	[0.462, 0.456, 0.469, 0.444, 0.44, 0.469, 0.461, 0.457, 0.466, 0.453, 0.452, 0.462, 0.438, 0.454, 0.463]	[0.617, 0.621, 0.628, 0.625, 0.617, 0.626, 0.631, 0.617, 0.634, 0.631, 0.622, 0.627, 0.614, 0.622, 0.622]	[0.125, 0.122, 0.122, 0.116, 0.118, 0.122, 0.122, 0.123, 0.12, 0.121, 0.116, 0.114, 0.125, 0.122, 0.122]	[0.332, 0.325, 0.327, 0.325, 0.327, 0.325, 0.332, 0.324, 0.338, 0.326, 0.333, 0.333, 0.32, 0.328, 0.327]	[0.327, 0.305, 0.323, 0.307, 0.315, 0.326, 0.325, 0.316, 0.315, 0.281, 0.313, 0.312, 0.323, 0.3, 0.32]	[0.547, 0.571, 0.552, 0.554, 0.519, 0.593, 0.543, 0.558, 0.555, 0.575, 0.612, 0.569, 0.545, 0.565, 0.552]	[0.172, 0.162, 0.169, 0.166, 0.171, 0.164, 0.167, 0.158, 0.159, 0.164, 0.172, 0.169, 0.166, 0.167, 0.16]	[0.366, 0.376, 0.362, 0.363, 0.376, 0.343, 0.355, 0.37, 0.37, 0.362, 0.362, 0.38, 0.366, 0.374, 0.376]	[0.425, 0.416, 0.423, 0.422, 0.428, 0.435, 0.427, 0.419, 0.426, 0.41, 0.426, 0.427, 0.425, 0.42, 0.422]	[0.605, 0.602, 0.606, 0.608, 0.614, 0.608, 0.601, 0.609, 0.614, 0.612, 0.599, 0.602, 0.596, 0.619, 0.608]	[0.157, 0.154, 0.157, 0.152, 0.159, 0.155, 0.156, 0.149, 0.159, 0.15, 0.156, 0.159, 0.154, 0.152, 0.157]	[0.435, 0.441, 0.435, 0.432, 0.434, 0.424, 0.423, 0.439, 0.442, 0.429, 0.427, 0.439, 0.426, 0.438, 0.433]	[0.117, 0.126, 0.129, 0.115, 0.125, 0.134, 0.13, 0.122, 0.116, 0.119, 0.117, 0.116, 0.128, 0.117, 0.138]	[0.259, 0.301, 0.241, 0.323, 0.24, 0.257, 0.302, 0.233, 0.256, 0.332, 0.263, 0.28, 0.33, 0.304, 0.334]	[0.22, 0.21, 0.197, 0.188, 0.178, 0.214, 0.21, 0.203, 0.242, 0.224, 0.17, 0.2, 0.169, 0.165, 0.212]	[0.523, 0.499, 0.564, 0.529, 0.702, 0.628, 0.565, 0.539, 0.685, 0.523, 0.547, 0.552, 0.488, 0.625, 0.526]	[0.162, 0.15, 0.154, 0.153, 0.153, 0.161, 0.151, 0.148, 0.145, 0.143, 0.149, 0.149, 0.165, 0.15, 0.157]	[0.33, 0.436, 0.317, 0.382, 0.325, 0.317, 0.33, 0.319, 0.317, 0.376, 0.323, 0.357, 0.346, 0.374, 0.328]	[0.155, 0.152, 0.152, 0.153, 0.153, 0.149, 0.15, 0.154, 0.152, 0.15, 0.148, 0.152, 0.152, 0.153, 0.153]	[0.427, 0.406, 0.406, 0.418, 0.401, 0.401, 0.403, 0.411, 0.409, 0.414, 0.407, 0.419, 0.402, 0.421, 0.413]	[0.175, 0.156, 0.202, 0.159, 0.168, 0.172, 0.157, 0.165, 0.165, 0.16, 0.162, 0.156, 0.169, 0.159, 0.174]	[0.379, 0.364, 0.4, 0.376, 0.374, 0.436, 0.351, 0.109, 0.344, 0.369, 0.422, 0.363, 0.366, 0.376, 0.398]	[0.142, 0.137, 0.136, 0.141, 0.138, 0.138, 0.136, 0.139, 0.142, 0.138, 0.136, 0.141, 0.138, 0.14, 0.135]	[0.431, 0.424, 0.421, 0.418, 0.411, 0.405, 0.404, 0.431, 0.424, 0.426, 0.422, 0.432, 0.398, 0.43, 0.435]
2000-01-01 07:04:00	[0.475, 0.461, 0.452, 0.476, 0.46, 0.468, 0.462, 0.47, 0.447, 0.473, 0.47, 0.445, 0.469, 0.464, 0.459]	[0.629, 0.621, 0.627, 0.63, 0.637, 0.642, 0.624, 0.632, 0.63, 0.634, 0.639, 0.628, 0.619, 0.623, 0.634]	[0.117, 0.122, 0.116, 0.124, 0.121, 0.123, 0.122, 0.123, 0.122, 0.126, 0.118, 0.115, 0.122, 0.123, 0.126]	[0.339, 0.339, 0.333, 0.331, 0.333, 0.33, 0.337, 0.326, 0.33, 0.334, 0.331, 0.338, 0.333, 0.343, 0.331]	[0.327, 0.304, 0.312, 0.317, 0.319, 0.329, 0.315, 0.33, 0.285, 0.332, 0.32, 0.311, 0.333, 0.317, 0.323]	[0.577, 0.602, 0.561, 0.575, 0.55, 0.565, 0.557, 0.58, 0.621, 0.584, 0.554, 0.569, 0.562, 0.53, 0.561]	[0.173, 0.17, 0.17, 0.169, 0.161, 0.166, 0.168, 0.168, 0.161, 0.165, 0.173, 0.166, 0.165, 0.172, 0.16]	[0.382, 0.388, 0.373, 0.377, 0.362, 0.373, 0.349, 0.367, 0.369, 0.371, 0.385, 0.378, 0.384, 0.369, 0.383]	[0.432, 0.424, 0.428, 0.431, 0.423, 0.427, 0.431, 0.431, 0.416, 0.429, 0.431, 0.422, 0.44, 0.435, 0.428]	[0.608, 0.613, 0.613, 0.624, 0.607, 0.62, 0.613, 0.607, 0.607, 0.618, 0.602, 0.614, 0.614, 0.62, 0.614]	[0.157, 0.157, 0.162, 0.156, 0.15, 0.155, 0.152, 0.153, 0.159, 0.154, 0.157, 0.155, 0.151, 0.159, 0.161]	[0.446, 0.447, 0.433, 0.446, 0.431, 0.443, 0.431, 0.434, 0.438, 0.44, 0.44, 0.449, 0.448, 0.443, 0.441]	[0.129, 0.118, 0.115, 0.116, 0.122, 0.13, 0.119, 0.127, 0.12, 0.118, 0.117, 0.128, 0.136, 0.127, 0.139]	[0.285, 0.258, 0.242, 0.31, 0.301, 0.262, 0.267, 0.304, 0.265, 0.337, 0.335, 0.235, 0.34, 0.241, 0.33]	[0.172, 0.198, 0.204, 0.214, 0.204, 0.172, 0.167, 0.191, 0.216, 0.213, 0.224, 0.217, 0.227, 0.18, 0.247]	[0.635, 0.565, 0.49, 0.543, 0.57, 0.529, 0.64, 0.552, 0.529, 0.536, 0.53, 0.695, 0.508, 0.568, 0.713]	[0.167, 0.152, 0.155, 0.151, 0.149, 0.155, 0.15, 0.152, 0.144, 0.164, 0.146, 0.151, 0.163, 0.155, 0.157]	[0.358, 0.32, 0.32, 0.379, 0.334, 0.322, 0.336, 0.444, 0.327, 0.38, 0.353, 0.322, 0.332, 0.329, 0.388]	[0.15, 0.153, 0.153, 0.151, 0.154, 0.154, 0.153, 0.153, 0.153, 0.153, 0.156, 0.151, 0.151, 0.154, 0.153]	[0.427, 0.425, 0.41, 0.417, 0.409, 0.433, 0.407, 0.413, 0.421, 0.423, 0.421, 0.415, 0.412, 0.413, 0.408]	[0.17, 0.162, 0.161, 0.157, 0.166, 0.205, 0.163, 0.158, 0.161, 0.176, 0.166, 0.157, 0.173, 0.169, 0.176]	[0.369, 0.444, 0.408, 0.382, 0.357, 0.35, 0.388, 0.373, 0.432, 0.375, 0.374, 0.108, 0.406, 0.382, 0.382]	[0.138, 0.137, 0.142, 0.139, 0.14, 0.139, 0.14, 0.14, 0.136, 0.137, 0.142, 0.139, 0.138, 0.14, 0.143]	[0.44, 0.439, 0.404, 0.438, 0.411, 0.437, 0.41, 0.43, 0.433, 0.425, 0.441, 0.431, 0.431, 0.428, 0.415]
2000-01-01 07:09:00	[0.483, 0.468, 0.453, 0.476, 0.459, 0.471, 0.468, 0.476, 0.485, 0.476, 0.481, 0.475, 0.471, 0.468, 0.454]	[0.628, 0.64, 0.628, 0.635, 0.632, 0.628, 0.64, 0.624, 0.637, 0.633, 0.644, 0.643, 0.647, 0.637, 0.638]	[0.124, 0.123, 0.122, 0.127, 0.127, 0.123, 0.117, 0.117, 0.123, 0.123, 0.115, 0.119, 0.123, 0.123, 0.121]	[0.35, 0.338, 0.345, 0.337, 0.344, 0.34, 0.336, 0.331, 0.337, 0.336, 0.34, 0.336, 0.345, 0.337, 0.344]	[0.318, 0.337, 0.309, 0.328, 0.336, 0.323, 0.333, 0.288, 0.336, 0.323, 0.315, 0.334, 0.325, 0.324, 0.322]	[0.538, 0.588, 0.584, 0.569, 0.612, 0.573, 0.593, 0.633, 0.561, 0.568, 0.578, 0.584, 0.555, 0.571, 0.564]	[0.165, 0.165, 0.169, 0.173, 0.16, 0.169, 0.171, 0.169, 0.161, 0.162, 0.173, 0.171, 0.167, 0.173, 0.17]	[0.389, 0.377, 0.385, 0.379, 0.38, 0.391, 0.375, 0.369, 0.355, 0.385, 0.376, 0.374, 0.391, 0.392, 0.395]	[0.433, 0.437, 0.432, 0.434, 0.447, 0.441, 0.438, 0.42, 0.439, 0.427, 0.428, 0.436, 0.438, 0.437, 0.435]	[0.626, 0.611, 0.628, 0.618, 0.62, 0.627, 0.622, 0.611, 0.608, 0.618, 0.619, 0.614, 0.611, 0.62, 0.619]	[0.155, 0.151, 0.153, 0.16, 0.151, 0.156, 0.158, 0.154, 0.162, 0.159, 0.157, 0.163, 0.156, 0.159, 0.157]	[0.453, 0.446, 0.453, 0.45, 0.441, 0.456, 0.45, 0.437, 0.438, 0.456, 0.444, 0.441, 0.448, 0.447, 0.454]	[0.116, 0.119, 0.118, 0.141, 0.137, 0.129, 0.129, 0.12, 0.128, 0.123, 0.129, 0.131, 0.117, 0.117, 0.12]	[0.243, 0.303, 0.319, 0.245, 0.26, 0.266, 0.341, 0.266, 0.343, 0.343, 0.238, 0.287, 0.306, 0.347, 0.271]	[0.216, 0.23, 0.194, 0.18, 0.207, 0.174, 0.198, 0.169, 0.25, 0.219, 0.172, 0.207, 0.219, 0.227, 0.215]	[0.641, 0.542, 0.55, 0.536, 0.499, 0.514, 0.576, 0.576, 0.644, 0.703, 0.534, 0.56, 0.717, 0.537, 0.572]	[0.155, 0.165, 0.152, 0.159, 0.164, 0.156, 0.168, 0.145, 0.154, 0.15, 0.152, 0.156, 0.147, 0.152, 0.15]	[0.333, 0.452, 0.385, 0.324, 0.324, 0.324, 0.385, 0.33, 0.352, 0.394, 0.326, 0.371, 0.336, 0.336, 0.342]	[0.154, 0.152, 0.154, 0.155, 0.156, 0.154, 0.153, 0.154, 0.153, 0.154, 0.152, 0.154, 0.152, 0.158, 0.152]	[0.433, 0.431, 0.425, 0.44, 0.417, 0.417, 0.419, 0.415, 0.413, 0.423, 0.428, 0.419, 0.412, 0.428, 0.432]	[0.162, 0.178, 0.162, 0.177, 0.176, 0.171, 0.171, 0.163, 0.158, 0.166, 0.158, 0.207, 0.167, 0.159, 0.164]	[0.388, 0.378, 0.387, 0.417, 0.455, 0.355, 0.38, 0.442, 0.381, 0.388, 0.107, 0.376, 0.361, 0.414, 0.395]	[0.139, 0.138, 0.141, 0.14, 0.141, 0.139, 0.137, 0.141, 0.144, 0.137, 0.138, 0.142, 0.139, 0.143, 0.137]	[0.445, 0.431, 0.444, 0.445, 0.409, 0.437, 0.434, 0.417, 0.417, 0.438, 0.44, 0.435, 0.421, 0.447, 0.446]
2000-01-01 07:14:00	[0.46, 0.483, 0.462, 0.485, 0.484, 0.476, 0.479, 0.491, 0.478, 0.482, 0.466, 0.492, 0.488, 0.475, 0.475]	[0.634, 0.631, 0.633, 0.653, 0.646, 0.641, 0.649, 0.638, 0.645, 0.637, 0.643, 0.641, 0.65, 0.63, 0.642]	[0.128, 0.117, 0.122, 0.118, 0.128, 0.125, 0.124, 0.124, 0.124, 0.124, 0.121, 0.116, 0.123, 0.125, 0.123]	[0.342, 0.343, 0.346, 0.343, 0.35, 0.338, 0.35, 0.35, 0.344, 0.342, 0.344, 0.343, 0.346, 0.356, 0.35]	[0.335, 0.339, 0.339, 0.33, 0.313, 0.321, 0.327, 0.34, 0.326, 0.329, 0.336, 0.32, 0.327, 0.325, 0.292]	[0.57, 0.599, 0.642, 0.57, 0.589, 0.576, 0.577, 0.59, 0.564, 0.594, 0.546, 0.584, 0.616, 0.579, 0.578]	[0.171, 0.17, 0.161, 0.175, 0.171, 0.17, 0.162, 0.165, 0.173, 0.173, 0.167, 0.172, 0.167, 0.172, 0.163]	[0.398, 0.362, 0.388, 0.386, 0.384, 0.384, 0.397, 0.386, 0.382, 0.391, 0.403, 0.396, 0.394, 0.376, 0.399]	[0.44, 0.444, 0.452, 0.441, 0.437, 0.433, 0.432, 0.443, 0.44, 0.443, 0.443, 0.439, 0.444, 0.446, 0.427]	[0.61, 0.627, 0.616, 0.622, 0.633, 0.622, 0.621, 0.618, 0.613, 0.616, 0.632, 0.625, 0.624, 0.631, 0.624]	[0.158, 0.157, 0.163, 0.16, 0.153, 0.154, 0.153, 0.156, 0.159, 0.162, 0.156, 0.164, 0.152, 0.158, 0.161]	[0.463, 0.446, 0.459, 0.448, 0.457, 0.452, 0.456, 0.454, 0.45, 0.46, 0.462, 0.462, 0.464, 0.446, 0.454]	[0.132, 0.136, 0.138, 0.142, 0.119, 0.13, 0.125, 0.12, 0.12, 0.117, 0.131, 0.116, 0.117, 0.13, 0.122]	[0.349, 0.344, 0.268, 0.278, 0.324, 0.343, 0.247, 0.291, 0.305, 0.306, 0.246, 0.24, 0.261, 0.272, 0.353]	[0.22, 0.177, 0.254, 0.231, 0.172, 0.198, 0.21, 0.22, 0.174, 0.181, 0.223, 0.21, 0.233, 0.201, 0.223]	[0.524, 0.653, 0.541, 0.502, 0.582, 0.54, 0.722, 0.548, 0.565, 0.556, 0.586, 0.653, 0.704, 0.581, 0.543]	[0.157, 0.154, 0.166, 0.16, 0.153, 0.153, 0.152, 0.167, 0.151, 0.148, 0.169, 0.157, 0.152, 0.157, 0.146]	[0.363, 0.393, 0.335, 0.348, 0.394, 0.402, 0.329, 0.384, 0.343, 0.459, 0.337, 0.33, 0.328, 0.33, 0.341]	[0.153, 0.155, 0.152, 0.158, 0.155, 0.155, 0.156, 0.155, 0.152, 0.155, 0.153, 0.154, 0.152, 0.154, 0.155]	[0.424, 0.418, 0.445, 0.421, 0.425, 0.432, 0.419, 0.436, 0.425, 0.431, 0.44, 0.439, 0.428, 0.422, 0.434]	[0.208, 0.159, 0.176, 0.179, 0.164, 0.159, 0.167, 0.179, 0.165, 0.168, 0.172, 0.163, 0.159, 0.172, 0.163]	[0.387, 0.387, 0.447, 0.401, 0.394, 0.394, 0.424, 0.382, 0.367, 0.385, 0.394, 0.106, 0.463, 0.359, 0.422]	[0.135, 0.143, 0.145, 0.141, 0.143, 0.141, 0.141, 0.14, 0.138, 0.14, 0.141, 0.141, 0.139, 0.139, 0.138]	[0.444, 0.423, 0.453, 0.418, 0.441, 0.447, 0.429, 0.437, 0.442, 0.45, 0.453, 0.453, 0.444, 0.424, 0.455]
2000-01-01 07:19:00	[0.473, 0.469, 0.466, 0.49, 0.499, 0.49, 0.483, 0.482, 0.49, 0.486, 0.495, 0.483, 0.498, 0.49, 0.482]	[0.647, 0.65, 0.642, 0.646, 0.646, 0.655, 0.637, 0.654, 0.646, 0.658, 0.639, 0.641, 0.635, 0.639, 0.65]	[0.128, 0.125, 0.12, 0.123, 0.125, 0.128, 0.125, 0.124, 0.125, 0.124, 0.124, 0.124, 0.118, 0.116, 0.118]	[0.348, 0.348, 0.356, 0.343, 0.35, 0.347, 0.348, 0.348, 0.356, 0.355, 0.355, 0.363, 0.349, 0.352, 0.352]	[0.346, 0.332, 0.326, 0.334, 0.332, 0.345, 0.333, 0.332, 0.341, 0.34, 0.325, 0.336, 0.297, 0.319, 0.345]	[0.625, 0.578, 0.584, 0.578, 0.591, 0.585, 0.597, 0.555, 0.65, 0.568, 0.588, 0.596, 0.583, 0.602, 0.605]	[0.172, 0.169, 0.173, 0.175, 0.174, 0.162, 0.175, 0.166, 0.171, 0.171, 0.162, 0.171, 0.167, 0.164, 0.172]	[0.403, 0.395, 0.396, 0.398, 0.392, 0.367, 0.392, 0.389, 0.41, 0.407, 0.388, 0.405, 0.4, 0.404, 0.383]	[0.458, 0.446, 0.444, 0.447, 0.452, 0.449, 0.45, 0.44, 0.448, 0.445, 0.437, 0.446, 0.434, 0.442, 0.448]	[0.628, 0.616, 0.626, 0.625, 0.629, 0.628, 0.62, 0.636, 0.619, 0.616, 0.635, 0.635, 0.625, 0.619, 0.63]	[0.16, 0.158, 0.165, 0.162, 0.159, 0.164, 0.162, 0.157, 0.155, 0.154, 0.154, 0.158, 0.154, 0.161, 0.159]	[0.469, 0.465, 0.455, 0.468, 0.462, 0.453, 0.459, 0.465, 0.469, 0.462, 0.455, 0.47, 0.471, 0.464, 0.452]	[0.14, 0.121, 0.118, 0.12, 0.132, 0.121, 0.118, 0.125, 0.132, 0.134, 0.132, 0.144, 0.123, 0.121, 0.131]	[0.264, 0.355, 0.25, 0.283, 0.243, 0.361, 0.294, 0.248, 0.269, 0.308, 0.274, 0.332, 0.35, 0.311, 0.352]	[0.202, 0.226, 0.214, 0.233, 0.177, 0.259, 0.183, 0.223, 0.202, 0.177, 0.212, 0.179, 0.236, 0.226, 0.224]	[0.66, 0.548, 0.508, 0.562, 0.555, 0.659, 0.547, 0.586, 0.596, 0.55, 0.57, 0.534, 0.711, 0.723, 0.585]	[0.167, 0.152, 0.158, 0.148, 0.157, 0.168, 0.153, 0.153, 0.171, 0.158, 0.154, 0.16, 0.147, 0.154, 0.156]	[0.332, 0.368, 0.333, 0.353, 0.335, 0.347, 0.396, 0.341, 0.338, 0.349, 0.333, 0.401, 0.412, 0.466, 0.4]	[0.155, 0.153, 0.156, 0.159, 0.153, 0.155, 0.156, 0.156, 0.156, 0.156, 0.156, 0.157, 0.154, 0.156, 0.154]	[0.447, 0.451, 0.426, 0.436, 0.444, 0.426, 0.44, 0.431, 0.445, 0.439, 0.432, 0.429, 0.435, 0.424, 0.428]	[0.176, 0.163, 0.163, 0.169, 0.172, 0.18, 0.16, 0.169, 0.173, 0.21, 0.159, 0.18, 0.164, 0.164, 0.16]	[0.471, 0.394, 0.431, 0.409, 0.105, 0.428, 0.388, 0.4, 0.454, 0.373, 0.365, 0.399, 0.4, 0.391, 0.392]	[0.14, 0.141, 0.142, 0.142, 0.138, 0.145, 0.14, 0.14, 0.142, 0.142, 0.144, 0.141, 0.14, 0.139, 0.136]	[0.46, 0.46, 0.426, 0.457, 0.445, 0.43, 0.454, 0.447, 0.46, 0.461, 0.449, 0.451, 0.45, 0.436, 0.431]
2000-01-01 07:24:00	[0.474, 0.493, 0.475, 0.502, 0.497, 0.488, 0.497, 0.506, 0.505, 0.479, 0.497, 0.49, 0.489, 0.49, 0.496]	[0.639, 0.656, 0.658, 0.653, 0.645, 0.646, 0.659, 0.64, 0.65, 0.65, 0.642, 0.643, 0.661, 0.649, 0.65]	[0.124, 0.125, 0.117, 0.126, 0.121, 0.125, 0.126, 0.125, 0.119, 0.129, 0.126, 0.124, 0.119, 0.129, 0.123]	[0.361, 0.357, 0.358, 0.35, 0.355, 0.354, 0.355, 0.357, 0.363, 0.362, 0.356, 0.368, 0.353, 0.355, 0.363]	[0.329, 0.346, 0.337, 0.337, 0.338, 0.301, 0.345, 0.336, 0.339, 0.351, 0.322, 0.33, 0.349, 0.348, 0.336]	[0.656, 0.598, 0.59, 0.585, 0.583, 0.592, 0.609, 0.632, 0.604, 0.613, 0.59, 0.594, 0.605, 0.561, 0.576]	[0.171, 0.162, 0.168, 0.172, 0.165, 0.171, 0.172, 0.177, 0.171, 0.176, 0.166, 0.163, 0.175, 0.175, 0.174]	[0.411, 0.395, 0.419, 0.414, 0.4, 0.375, 0.413, 0.396, 0.4, 0.389, 0.402, 0.404, 0.407, 0.405, 0.412]	[0.443, 0.452, 0.455, 0.453, 0.444, 0.438, 0.454, 0.458, 0.451, 0.454, 0.448, 0.45, 0.464, 0.454, 0.453]	[0.626, 0.632, 0.628, 0.629, 0.62, 0.632, 0.621, 0.632, 0.637, 0.632, 0.63, 0.64, 0.625, 0.639, 0.619]	[0.158, 0.165, 0.156, 0.16, 0.162, 0.157, 0.159, 0.163, 0.155, 0.163, 0.159, 0.155, 0.16, 0.16, 0.165]	[0.475, 0.462, 0.476, 0.468, 0.469, 0.46, 0.47, 0.471, 0.468, 0.459, 0.462, 0.473, 0.478, 0.476, 0.477]	[0.133, 0.135, 0.118, 0.12, 0.127, 0.124, 0.133, 0.133, 0.145, 0.14, 0.122, 0.118, 0.141, 0.122, 0.122]	[0.271, 0.245, 0.357, 0.291, 0.362, 0.369, 0.312, 0.267, 0.341, 0.357, 0.251, 0.277, 0.298, 0.25, 0.311]	[0.228, 0.263, 0.24, 0.226, 0.23, 0.205, 0.181, 0.237, 0.18, 0.184, 0.226, 0.215, 0.204, 0.178, 0.218]	[0.665, 0.574, 0.603, 0.554, 0.559, 0.665, 0.727, 0.59, 0.552, 0.588, 0.51, 0.553, 0.713, 0.567, 0.541]	[0.155, 0.16, 0.154, 0.149, 0.155, 0.148, 0.173, 0.158, 0.162, 0.157, 0.155, 0.159, 0.169, 0.169, 0.153]	[0.341, 0.338, 0.419, 0.364, 0.379, 0.352, 0.473, 0.336, 0.408, 0.409, 0.336, 0.34, 0.401, 0.348, 0.351]	[0.154, 0.155, 0.154, 0.154, 0.156, 0.157, 0.158, 0.16, 0.157, 0.157, 0.158, 0.157, 0.156, 0.154, 0.157]	[0.453, 0.437, 0.449, 0.444, 0.448, 0.429, 0.43, 0.437, 0.444, 0.433, 0.432, 0.458, 0.439, 0.442, 0.435]	[0.161, 0.213, 0.162, 0.169, 0.171, 0.165, 0.173, 0.173, 0.181, 0.161, 0.165, 0.164, 0.179, 0.182, 0.167]	[0.462, 0.103, 0.407, 0.418, 0.401, 0.435, 0.399, 0.48, 0.406, 0.398, 0.44, 0.369, 0.396, 0.407, 0.378]	[0.142, 0.146, 0.141, 0.138, 0.141, 0.144, 0.143, 0.143, 0.142, 0.141, 0.142, 0.144, 0.14, 0.14, 0.145]	[0.467, 0.456, 0.467, 0.468, 0.452, 0.436, 0.442, 0.453, 0.461, 0.437, 0.431, 0.466, 0.458, 0.464, 0.457]
2000-01-01 07:29:00	[0.503, 0.496, 0.481, 0.496, 0.5, 0.509, 0.513, 0.486, 0.503, 0.514, 0.496, 0.502, 0.483, 0.503, 0.497]	[0.658, 0.652, 0.657, 0.665, 0.662, 0.646, 0.643, 0.648, 0.649, 0.654, 0.654, 0.649, 0.654, 0.661, 0.643]	[0.13, 0.126, 0.122, 0.123, 0.126, 0.125, 0.124, 0.125, 0.126, 0.127, 0.119, 0.13, 0.12, 0.126, 0.118]	[0.375, 0.361, 0.367, 0.361, 0.369, 0.359, 0.36, 0.369, 0.36, 0.36, 0.368, 0.359, 0.355, 0.365, 0.364]	[0.339, 0.354, 0.34, 0.334, 0.346, 0.352, 0.305, 0.35, 0.35, 0.334, 0.343, 0.341, 0.352, 0.326, 0.342]	[0.622, 0.615, 0.597, 0.568, 0.666, 0.606, 0.598, 0.589, 0.61, 0.592, 0.6, 0.639, 0.596, 0.612, 0.583]	[0.176, 0.169, 0.173, 0.168, 0.173, 0.172, 0.165, 0.172, 0.166, 0.172, 0.175, 0.175, 0.175, 0.164, 0.178]	[0.401, 0.421, 0.38, 0.404, 0.406, 0.422, 0.409, 0.415, 0.397, 0.421, 0.413, 0.419, 0.427, 0.41, 0.409]	[0.464, 0.46, 0.459, 0.45, 0.457, 0.469, 0.446, 0.459, 0.459, 0.456, 0.46, 0.45, 0.46, 0.453, 0.46]	[0.634, 0.623, 0.635, 0.641, 0.631, 0.636, 0.633, 0.624, 0.628, 0.634, 0.642, 0.634, 0.631, 0.641, 0.623]	[0.164, 0.157, 0.156, 0.16, 0.159, 0.158, 0.157, 0.159, 0.163, 0.161, 0.16, 0.167, 0.16, 0.165, 0.165]	[0.47, 0.484, 0.468, 0.478, 0.475, 0.476, 0.476, 0.484, 0.467, 0.477, 0.483, 0.482, 0.483, 0.479, 0.47]	[0.134, 0.134, 0.122, 0.134, 0.147, 0.143, 0.126, 0.136, 0.135, 0.119, 0.119, 0.128, 0.123, 0.123, 0.12]	[0.364, 0.314, 0.373, 0.252, 0.273, 0.247, 0.254, 0.369, 0.301, 0.296, 0.279, 0.267, 0.361, 0.349, 0.312]	[0.185, 0.242, 0.183, 0.23, 0.183, 0.208, 0.217, 0.229, 0.233, 0.228, 0.205, 0.221, 0.18, 0.267, 0.24]	[0.576, 0.549, 0.669, 0.593, 0.556, 0.558, 0.562, 0.715, 0.59, 0.728, 0.571, 0.667, 0.609, 0.556, 0.513]	[0.159, 0.158, 0.154, 0.156, 0.163, 0.17, 0.15, 0.161, 0.174, 0.16, 0.155, 0.156, 0.171, 0.157, 0.149]	[0.411, 0.478, 0.356, 0.35, 0.346, 0.343, 0.34, 0.389, 0.405, 0.371, 0.344, 0.339, 0.422, 0.414, 0.357]	[0.157, 0.156, 0.158, 0.158, 0.158, 0.158, 0.16, 0.157, 0.158, 0.156, 0.157, 0.157, 0.154, 0.156, 0.161]	[0.444, 0.441, 0.437, 0.444, 0.45, 0.451, 0.455, 0.446, 0.438, 0.437, 0.45, 0.459, 0.456, 0.464, 0.439]	[0.174, 0.162, 0.167, 0.162, 0.183, 0.182, 0.167, 0.216, 0.175, 0.166, 0.163, 0.172, 0.184, 0.167, 0.171]	[0.404, 0.406, 0.444, 0.413, 0.471, 0.102, 0.45, 0.41, 0.403, 0.427, 0.376, 0.492, 0.412, 0.412, 0.385]	[0.142, 0.141, 0.143, 0.142, 0.143, 0.145, 0.145, 0.142, 0.141, 0.138, 0.14, 0.146, 0.142, 0.147, 0.143]	[0.463, 0.464, 0.443, 0.462, 0.468, 0.476, 0.458, 0.464, 0.446, 0.45, 0.471, 0.475, 0.474, 0.473, 0.439]
2000-01-01 07:34:00	[0.503, 0.52, 0.509, 0.51, 0.516, 0.506, 0.503, 0.487, 0.503, 0.509, 0.52, 0.493, 0.489, 0.503, 0.51]	[0.646, 0.668, 0.653, 0.664, 0.658, 0.657, 0.661, 0.654, 0.651, 0.655, 0.645, 0.65, 0.663, 0.66, 0.65]	[0.124, 0.126, 0.12, 0.118, 0.13, 0.127, 0.119, 0.122, 0.131, 0.125, 0.126, 0.127, 0.126, 0.126, 0.126]	[0.375, 0.368, 0.363, 0.365, 0.374, 0.366, 0.377, 0.366, 0.369, 0.375, 0.366, 0.382, 0.365, 0.37, 0.366]	[0.354, 0.343, 0.344, 0.309, 0.357, 0.339, 0.331, 0.359, 0.349, 0.345, 0.346, 0.347, 0.354, 0.358, 0.337]	[0.617, 0.626, 0.607, 0.616, 0.587, 0.648, 0.574, 0.603, 0.594, 0.604, 0.62, 0.597, 0.601, 0.612, 0.673]	[0.176, 0.164, 0.176, 0.169, 0.177, 0.164, 0.166, 0.175, 0.174, 0.173, 0.178, 0.179, 0.17, 0.174, 0.173]	[0.421, 0.417, 0.429, 0.416, 0.413, 0.412, 0.421, 0.403, 0.387, 0.429, 0.429, 0.417, 0.434, 0.409, 0.427]	[0.466, 0.469, 0.464, 0.451, 0.465, 0.463, 0.458, 0.475, 0.463, 0.456, 0.466, 0.464, 0.465, 0.467, 0.454]	[0.63, 0.637, 0.646, 0.645, 0.628, 0.638, 0.645, 0.635, 0.627, 0.637, 0.626, 0.636, 0.634, 0.638, 0.632]	[0.161, 0.156, 0.167, 0.16, 0.162, 0.167, 0.163, 0.157, 0.158, 0.16, 0.164, 0.165, 0.157, 0.161, 0.16]	[0.492, 0.487, 0.491, 0.476, 0.482, 0.486, 0.491, 0.473, 0.474, 0.484, 0.483, 0.484, 0.49, 0.477, 0.49]	[0.136, 0.135, 0.123, 0.127, 0.137, 0.12, 0.123, 0.144, 0.148, 0.128, 0.121, 0.121, 0.137, 0.124, 0.135]	[0.303, 0.367, 0.281, 0.354, 0.312, 0.273, 0.254, 0.257, 0.373, 0.377, 0.315, 0.296, 0.364, 0.251, 0.275]	[0.204, 0.22, 0.223, 0.233, 0.182, 0.271, 0.236, 0.186, 0.21, 0.185, 0.186, 0.244, 0.245, 0.228, 0.232]	[0.714, 0.559, 0.553, 0.52, 0.559, 0.596, 0.571, 0.591, 0.668, 0.725, 0.56, 0.566, 0.612, 0.581, 0.668]	[0.175, 0.161, 0.154, 0.151, 0.159, 0.161, 0.158, 0.172, 0.165, 0.157, 0.156, 0.151, 0.162, 0.172, 0.157]	[0.413, 0.42, 0.346, 0.421, 0.359, 0.344, 0.354, 0.345, 0.399, 0.36, 0.486, 0.381, 0.432, 0.346, 0.35]	[0.158, 0.159, 0.157, 0.159, 0.156, 0.157, 0.158, 0.16, 0.158, 0.159, 0.159, 0.161, 0.156, 0.156, 0.158]	[0.451, 0.471, 0.448, 0.444, 0.456, 0.449, 0.455, 0.445, 0.442, 0.442, 0.457, 0.459, 0.463, 0.449, 0.465]	[0.176, 0.176, 0.168, 0.166, 0.163, 0.167, 0.169, 0.182, 0.185, 0.173, 0.164, 0.171, 0.218, 0.186, 0.163]	[0.409, 0.409, 0.38, 0.418, 0.391, 0.5, 0.419, 0.457, 0.417, 0.451, 0.413, 0.434, 0.418, 0.102, 0.48]	[0.14, 0.147, 0.147, 0.143, 0.142, 0.148, 0.142, 0.144, 0.146, 0.144, 0.143, 0.145, 0.143, 0.138, 0.144]	[0.471, 0.481, 0.471, 0.446, 0.474, 0.468, 0.477, 0.45, 0.449, 0.458, 0.482, 0.465, 0.48, 0.47, 0.481]
2000-01-01 07:39:00	[0.509, 0.515, 0.509, 0.514, 0.508, 0.527, 0.499, 0.494, 0.516, 0.523, 0.495, 0.509, 0.514, 0.512, 0.526]	[0.67, 0.66, 0.653, 0.652, 0.667, 0.647, 0.657, 0.659, 0.653, 0.667, 0.648, 0.654, 0.658, 0.666, 0.661]	[0.127, 0.127, 0.12, 0.131, 0.12, 0.124, 0.119, 0.127, 0.127, 0.126, 0.128, 0.131, 0.127, 0.123, 0.126]	[0.372, 0.386, 0.373, 0.381, 0.375, 0.381, 0.367, 0.375, 0.373, 0.371, 0.373, 0.372, 0.38, 0.381, 0.373]	[0.352, 0.36, 0.334, 0.363, 0.349, 0.361, 0.343, 0.353, 0.359, 0.342, 0.35, 0.35, 0.359, 0.349, 0.312]	[0.608, 0.679, 0.595, 0.621, 0.602, 0.625, 0.598, 0.612, 0.61, 0.58, 0.632, 0.621, 0.617, 0.651, 0.605]	[0.17, 0.173, 0.177, 0.176, 0.174, 0.174, 0.178, 0.176, 0.165, 0.166, 0.166, 0.17, 0.18, 0.172, 0.174]	[0.425, 0.42, 0.435, 0.411, 0.392, 0.435, 0.417, 0.423, 0.428, 0.437, 0.429, 0.434, 0.442, 0.426, 0.417]	[0.47, 0.472, 0.465, 0.471, 0.476, 0.482, 0.468, 0.468, 0.473, 0.46, 0.471, 0.462, 0.472, 0.469, 0.456]	[0.639, 0.637, 0.63, 0.634, 0.639, 0.629, 0.63, 0.648, 0.641, 0.649, 0.64, 0.647, 0.641, 0.642, 0.637]	[0.156, 0.159, 0.165, 0.167, 0.161, 0.157, 0.162, 0.162, 0.166, 0.163, 0.158, 0.162, 0.166, 0.16, 0.162]	[0.484, 0.489, 0.5, 0.481, 0.481, 0.49, 0.493, 0.491, 0.497, 0.49, 0.499, 0.498, 0.498, 0.495, 0.484]	[0.122, 0.142, 0.125, 0.126, 0.137, 0.145, 0.121, 0.15, 0.138, 0.135, 0.121, 0.13, 0.138, 0.124, 0.128]	[0.259, 0.278, 0.316, 0.306, 0.3, 0.319, 0.38, 0.283, 0.383, 0.257, 0.374, 0.363, 0.253, 0.273, 0.369]	[0.25, 0.212, 0.187, 0.227, 0.187, 0.188, 0.184, 0.205, 0.276, 0.24, 0.224, 0.236, 0.248, 0.236, 0.231]	[0.52, 0.562, 0.558, 0.595, 0.673, 0.728, 0.599, 0.568, 0.576, 0.563, 0.717, 0.671, 0.617, 0.562, 0.584]	[0.151, 0.161, 0.159, 0.174, 0.162, 0.173, 0.163, 0.166, 0.177, 0.158, 0.157, 0.158, 0.164, 0.155, 0.152]	[0.347, 0.354, 0.364, 0.424, 0.388, 0.491, 0.406, 0.352, 0.367, 0.358, 0.426, 0.427, 0.35, 0.347, 0.438]	[0.157, 0.159, 0.16, 0.158, 0.16, 0.16, 0.156, 0.159, 0.158, 0.159, 0.16, 0.16, 0.163, 0.157, 0.157]	[0.451, 0.462, 0.453, 0.45, 0.447, 0.446, 0.456, 0.466, 0.462, 0.464, 0.458, 0.471, 0.47, 0.477, 0.455]	[0.172, 0.164, 0.17, 0.187, 0.178, 0.186, 0.168, 0.186, 0.178, 0.164, 0.165, 0.175, 0.22, 0.17, 0.169]	[0.466, 0.49, 0.398, 0.415, 0.442, 0.421, 0.424, 0.385, 0.46, 0.425, 0.416, 0.424, 0.101, 0.511, 0.424]	[0.144, 0.145, 0.143, 0.148, 0.144, 0.145, 0.143, 0.14, 0.149, 0.143, 0.147, 0.144, 0.147, 0.144, 0.139]	[0.453, 0.481, 0.478, 0.459, 0.456, 0.466, 0.474, 0.473, 0.484, 0.488, 0.478, 0.488, 0.487, 0.488, 0.476]
2000-01-01 07:44:00	[0.515, 0.523, 0.5, 0.515, 0.521, 0.515, 0.521, 0.519, 0.516, 0.502, 0.506, 0.522, 0.534, 0.528, 0.533]	[0.657, 0.662, 0.664, 0.669, 0.661, 0.65, 0.651, 0.668, 0.655, 0.668, 0.66, 0.674, 0.656, 0.661, 0.656]	[0.127, 0.127, 0.132, 0.121, 0.129, 0.128, 0.128, 0.124, 0.128, 0.129, 0.12, 0.131, 0.128, 0.126, 0.121]	[0.379, 0.394, 0.386, 0.378, 0.387, 0.379, 0.382, 0.382, 0.388, 0.373, 0.379, 0.381, 0.387, 0.379, 0.379]	[0.344, 0.366, 0.355, 0.362, 0.346, 0.339, 0.362, 0.352, 0.353, 0.316, 0.351, 0.366, 0.354, 0.359, 0.365]	[0.609, 0.628, 0.621, 0.615, 0.635, 0.625, 0.66, 0.625, 0.612, 0.617, 0.598, 0.605, 0.606, 0.586, 0.684]	[0.172, 0.174, 0.175, 0.167, 0.175, 0.176, 0.178, 0.179, 0.165, 0.179, 0.178, 0.177, 0.175, 0.166, 0.169]	[0.424, 0.401, 0.444, 0.432, 0.436, 0.432, 0.434, 0.417, 0.442, 0.451, 0.442, 0.444, 0.436, 0.428, 0.424]	[0.466, 0.477, 0.475, 0.477, 0.473, 0.471, 0.475, 0.478, 0.468, 0.462, 0.482, 0.487, 0.475, 0.472, 0.477]	[0.64, 0.632, 0.644, 0.644, 0.644, 0.636, 0.644, 0.652, 0.643, 0.652, 0.634, 0.634, 0.642, 0.651, 0.637]	[0.157, 0.161, 0.161, 0.163, 0.16, 0.158, 0.163, 0.163, 0.168, 0.166, 0.166, 0.168, 0.162, 0.159, 0.163]	[0.491, 0.488, 0.496, 0.497, 0.504, 0.491, 0.5, 0.486, 0.498, 0.505, 0.504, 0.505, 0.506, 0.495, 0.499]	[0.137, 0.127, 0.123, 0.139, 0.121, 0.125, 0.139, 0.121, 0.131, 0.129, 0.138, 0.147, 0.124, 0.151, 0.138]	[0.372, 0.32, 0.256, 0.389, 0.378, 0.307, 0.278, 0.369, 0.261, 0.285, 0.324, 0.386, 0.305, 0.259, 0.28]	[0.251, 0.239, 0.189, 0.243, 0.216, 0.191, 0.207, 0.186, 0.279, 0.25, 0.189, 0.228, 0.233, 0.227, 0.239]	[0.584, 0.675, 0.565, 0.571, 0.576, 0.523, 0.564, 0.595, 0.728, 0.618, 0.672, 0.561, 0.716, 0.564, 0.6]	[0.16, 0.176, 0.152, 0.178, 0.164, 0.16, 0.165, 0.157, 0.159, 0.153, 0.163, 0.176, 0.156, 0.167, 0.162]	[0.446, 0.499, 0.354, 0.372, 0.431, 0.424, 0.352, 0.435, 0.352, 0.356, 0.372, 0.413, 0.396, 0.362, 0.358]	[0.159, 0.159, 0.161, 0.16, 0.16, 0.161, 0.159, 0.157, 0.158, 0.164, 0.16, 0.16, 0.157, 0.161, 0.161]	[0.46, 0.456, 0.47, 0.472, 0.468, 0.456, 0.483, 0.456, 0.454, 0.474, 0.478, 0.458, 0.463, 0.467, 0.462]	[0.166, 0.189, 0.175, 0.179, 0.17, 0.17, 0.222, 0.166, 0.175, 0.17, 0.18, 0.186, 0.171, 0.188, 0.165]	[0.431, 0.429, 0.1, 0.468, 0.422, 0.422, 0.519, 0.431, 0.473, 0.39, 0.404, 0.431, 0.449, 0.433, 0.496]	[0.143, 0.145, 0.148, 0.144, 0.144, 0.145, 0.141, 0.144, 0.15, 0.147, 0.143, 0.148, 0.141, 0.148, 0.143]	[0.484, 0.463, 0.496, 0.48, 0.492, 0.459, 0.494, 0.466, 0.471, 0.495, 0.495, 0.485, 0.485, 0.49, 0.482]
2000-01-01 07:49:00	[0.506, 0.523, 0.54, 0.511, 0.527, 0.522, 0.522, 0.526, 0.529, 0.539, 0.535, 0.522, 0.527, 0.509, 0.528]	[0.657, 0.669, 0.651, 0.661, 0.658, 0.671, 0.653, 0.676, 0.665, 0.662, 0.659, 0.667, 0.664, 0.656, 0.67]	[0.129, 0.121, 0.133, 0.124, 0.129, 0.129, 0.126, 0.121, 0.129, 0.13, 0.134, 0.128, 0.129, 0.129, 0.121]	[0.384, 0.401, 0.389, 0.394, 0.386, 0.385, 0.38, 0.385, 0.385, 0.386, 0.393, 0.395, 0.385, 0.395, 0.388]	[0.357, 0.349, 0.367, 0.364, 0.359, 0.32, 0.37, 0.37, 0.358, 0.367, 0.357, 0.356, 0.341, 0.372, 0.351]	[0.591, 0.61, 0.601, 0.623, 0.618, 0.628, 0.611, 0.611, 0.691, 0.628, 0.625, 0.66, 0.639, 0.632, 0.616]	[0.172, 0.175, 0.171, 0.178, 0.166, 0.166, 0.176, 0.181, 0.175, 0.177, 0.18, 0.168, 0.174, 0.179, 0.179]	[0.436, 0.425, 0.45, 0.457, 0.449, 0.435, 0.445, 0.44, 0.433, 0.407, 0.451, 0.451, 0.439, 0.441, 0.442]	[0.484, 0.472, 0.483, 0.478, 0.482, 0.469, 0.483, 0.491, 0.475, 0.483, 0.481, 0.489, 0.475, 0.483, 0.48]	[0.655, 0.636, 0.637, 0.654, 0.647, 0.638, 0.645, 0.644, 0.641, 0.654, 0.647, 0.648, 0.648, 0.635, 0.646]	[0.156, 0.162, 0.164, 0.168, 0.168, 0.159, 0.164, 0.167, 0.162, 0.159, 0.164, 0.165, 0.161, 0.163, 0.167]	[0.502, 0.494, 0.504, 0.51, 0.511, 0.506, 0.512, 0.497, 0.498, 0.495, 0.503, 0.512, 0.505, 0.508, 0.51]	[0.123, 0.139, 0.14, 0.153, 0.123, 0.13, 0.128, 0.149, 0.132, 0.141, 0.125, 0.139, 0.126, 0.139, 0.122]	[0.261, 0.391, 0.329, 0.287, 0.394, 0.309, 0.305, 0.379, 0.281, 0.376, 0.258, 0.28, 0.38, 0.32, 0.263]	[0.254, 0.219, 0.241, 0.232, 0.283, 0.23, 0.234, 0.255, 0.19, 0.192, 0.185, 0.246, 0.242, 0.207, 0.189]	[0.565, 0.595, 0.728, 0.618, 0.67, 0.6, 0.716, 0.524, 0.585, 0.673, 0.565, 0.562, 0.569, 0.563, 0.575]	[0.159, 0.161, 0.181, 0.168, 0.153, 0.154, 0.177, 0.178, 0.161, 0.167, 0.157, 0.164, 0.161, 0.163, 0.166]	[0.366, 0.419, 0.373, 0.358, 0.375, 0.422, 0.4, 0.455, 0.36, 0.445, 0.358, 0.353, 0.439, 0.505, 0.354]	[0.16, 0.161, 0.161, 0.161, 0.16, 0.162, 0.159, 0.165, 0.162, 0.162, 0.157, 0.161, 0.159, 0.16, 0.161]	[0.474, 0.461, 0.458, 0.48, 0.482, 0.467, 0.469, 0.461, 0.466, 0.459, 0.474, 0.464, 0.477, 0.487, 0.47]	[0.167, 0.166, 0.181, 0.189, 0.175, 0.171, 0.191, 0.189, 0.177, 0.225, 0.173, 0.181, 0.171, 0.166, 0.171]	[0.44, 0.441, 0.412, 0.396, 0.477, 0.429, 0.458, 0.437, 0.509, 0.437, 0.099, 0.529, 0.428, 0.438, 0.483]	[0.146, 0.146, 0.147, 0.149, 0.151, 0.149, 0.144, 0.148, 0.15, 0.146, 0.144, 0.145, 0.146, 0.144, 0.145]	[0.496, 0.474, 0.478, 0.501, 0.502, 0.489, 0.491, 0.467, 0.49, 0.47, 0.503, 0.492, 0.488, 0.501, 0.499]
2000-01-01 07:54:00	[0.527, 0.528, 0.533, 0.533, 0.528, 0.534, 0.532, 0.535, 0.527, 0.546, 0.514, 0.547, 0.518, 0.513, 0.542]	[0.655, 0.666, 0.664, 0.663, 0.672, 0.674, 0.672, 0.668, 0.666, 0.659, 0.661, 0.652, 0.659, 0.66, 0.677]	[0.134, 0.13, 0.125, 0.122, 0.129, 0.13, 0.129, 0.128, 0.133, 0.129, 0.128, 0.121, 0.122, 0.129, 0.127]	[0.391, 0.401, 0.408, 0.402, 0.392, 0.391, 0.401, 0.386, 0.392, 0.401, 0.392, 0.396, 0.396, 0.392, 0.393]	[0.363, 0.37, 0.38, 0.373, 0.355, 0.361, 0.367, 0.347, 0.362, 0.352, 0.374, 0.375, 0.364, 0.325, 0.363]	[0.631, 0.614, 0.641, 0.619, 0.613, 0.632, 0.626, 0.604, 0.665, 0.696, 0.597, 0.635, 0.629, 0.623, 0.615]	[0.166, 0.172, 0.18, 0.178, 0.181, 0.178, 0.167, 0.168, 0.178, 0.181, 0.172, 0.176, 0.182, 0.177, 0.177]	[0.447, 0.444, 0.459, 0.433, 0.451, 0.467, 0.458, 0.45, 0.452, 0.44, 0.447, 0.413, 0.441, 0.459, 0.461]	[0.489, 0.489, 0.488, 0.489, 0.486, 0.495, 0.484, 0.481, 0.48, 0.479, 0.488, 0.497, 0.488, 0.475, 0.489]	[0.657, 0.65, 0.651, 0.65, 0.64, 0.643, 0.659, 0.64, 0.651, 0.645, 0.659, 0.638, 0.65, 0.65, 0.647]	[0.161, 0.164, 0.165, 0.17, 0.164, 0.16, 0.169, 0.166, 0.164, 0.168, 0.158, 0.162, 0.169, 0.163, 0.163]	[0.504, 0.508, 0.511, 0.502, 0.517, 0.519, 0.519, 0.515, 0.521, 0.506, 0.512, 0.503, 0.513, 0.51, 0.52]	[0.123, 0.142, 0.141, 0.141, 0.123, 0.141, 0.155, 0.127, 0.133, 0.14, 0.129, 0.15, 0.124, 0.131, 0.126]	[0.383, 0.308, 0.384, 0.266, 0.397, 0.311, 0.288, 0.332, 0.281, 0.283, 0.262, 0.323, 0.261, 0.4, 0.384]	[0.232, 0.245, 0.209, 0.235, 0.187, 0.194, 0.287, 0.25, 0.236, 0.19, 0.258, 0.246, 0.259, 0.223, 0.192]	[0.524, 0.566, 0.728, 0.6, 0.576, 0.619, 0.672, 0.563, 0.716, 0.587, 0.57, 0.676, 0.602, 0.564, 0.565]	[0.16, 0.168, 0.165, 0.183, 0.167, 0.166, 0.169, 0.164, 0.162, 0.163, 0.18, 0.179, 0.154, 0.156, 0.157]	[0.446, 0.408, 0.442, 0.357, 0.427, 0.427, 0.362, 0.378, 0.358, 0.364, 0.37, 0.512, 0.361, 0.377, 0.459]	[0.163, 0.162, 0.161, 0.162, 0.159, 0.163, 0.161, 0.162, 0.16, 0.162, 0.16, 0.162, 0.165, 0.163, 0.163]	[0.468, 0.478, 0.463, 0.467, 0.478, 0.486, 0.488, 0.493, 0.474, 0.47, 0.483, 0.465, 0.473, 0.481, 0.468]	[0.168, 0.228, 0.167, 0.183, 0.172, 0.183, 0.191, 0.174, 0.179, 0.168, 0.193, 0.191, 0.178, 0.171, 0.174]	[0.444, 0.467, 0.434, 0.491, 0.448, 0.436, 0.401, 0.42, 0.538, 0.516, 0.445, 0.445, 0.099, 0.485, 0.443]	[0.15, 0.147, 0.142, 0.15, 0.146, 0.147, 0.152, 0.144, 0.14, 0.145, 0.146, 0.146, 0.15, 0.147, 0.15]	[0.474, 0.503, 0.484, 0.481, 0.506, 0.508, 0.509, 0.508, 0.499, 0.497, 0.494, 0.475, 0.496, 0.509, 0.499]
2000-01-01 07:59:00	[0.54, 0.539, 0.537, 0.519, 0.539, 0.533, 0.521, 0.547, 0.553, 0.523, 0.538, 0.533, 0.532, 0.534, 0.551]	[0.669, 0.673, 0.668, 0.668, 0.676, 0.661, 0.664, 0.662, 0.679, 0.654, 0.66, 0.665, 0.662, 0.675, 0.657]	[0.13, 0.129, 0.135, 0.131, 0.131, 0.123, 0.126, 0.131, 0.127, 0.123, 0.122, 0.129, 0.134, 0.13, 0.13]	[0.407, 0.407, 0.407, 0.397, 0.396, 0.414, 0.399, 0.398, 0.402, 0.402, 0.397, 0.397, 0.398, 0.393, 0.406]	[0.367, 0.381, 0.365, 0.367, 0.359, 0.376, 0.368, 0.329, 0.367, 0.376, 0.357, 0.352, 0.371, 0.379, 0.379]	[0.626, 0.631, 0.634, 0.668, 0.638, 0.702, 0.645, 0.617, 0.622, 0.618, 0.617, 0.635, 0.609, 0.63, 0.602]	[0.18, 0.17, 0.178, 0.179, 0.182, 0.176, 0.178, 0.181, 0.168, 0.168, 0.172, 0.183, 0.179, 0.178, 0.173]	[0.455, 0.422, 0.467, 0.447, 0.454, 0.458, 0.441, 0.46, 0.474, 0.465, 0.451, 0.449, 0.467, 0.456, 0.465]	[0.493, 0.495, 0.5, 0.485, 0.492, 0.495, 0.492, 0.481, 0.495, 0.495, 0.484, 0.488, 0.49, 0.503, 0.493]	[0.653, 0.654, 0.646, 0.654, 0.641, 0.648, 0.654, 0.651, 0.652, 0.65, 0.643, 0.66, 0.643, 0.661, 0.661]	[0.165, 0.166, 0.164, 0.161, 0.165, 0.162, 0.163, 0.168, 0.161, 0.17, 0.165, 0.168, 0.17, 0.165, 0.159]	[0.518, 0.509, 0.526, 0.512, 0.511, 0.526, 0.507, 0.526, 0.525, 0.518, 0.516, 0.519, 0.517, 0.522, 0.526]	[0.127, 0.143, 0.143, 0.134, 0.124, 0.143, 0.126, 0.133, 0.124, 0.143, 0.141, 0.128, 0.156, 0.152, 0.13]	[0.406, 0.262, 0.313, 0.283, 0.326, 0.285, 0.39, 0.315, 0.268, 0.388, 0.403, 0.39, 0.338, 0.291, 0.265]	[0.212, 0.252, 0.194, 0.197, 0.191, 0.227, 0.249, 0.192, 0.236, 0.291, 0.248, 0.262, 0.237, 0.239, 0.26]	[0.569, 0.68, 0.567, 0.587, 0.525, 0.576, 0.602, 0.717, 0.623, 0.729, 0.565, 0.602, 0.564, 0.563, 0.672]	[0.159, 0.165, 0.167, 0.163, 0.168, 0.17, 0.155, 0.157, 0.161, 0.184, 0.164, 0.165, 0.171, 0.181, 0.181]	[0.379, 0.365, 0.43, 0.361, 0.52, 0.367, 0.45, 0.418, 0.362, 0.466, 0.435, 0.453, 0.38, 0.366, 0.374]	[0.162, 0.163, 0.164, 0.164, 0.16, 0.163, 0.161, 0.163, 0.163, 0.162, 0.164, 0.166, 0.163, 0.16, 0.162]	[0.489, 0.469, 0.475, 0.477, 0.472, 0.483, 0.473, 0.479, 0.492, 0.47, 0.484, 0.478, 0.487, 0.499, 0.492]	[0.175, 0.168, 0.185, 0.181, 0.173, 0.23, 0.176, 0.173, 0.17, 0.185, 0.168, 0.175, 0.192, 0.195, 0.195]	[0.492, 0.098, 0.444, 0.546, 0.451, 0.521, 0.439, 0.474, 0.499, 0.448, 0.454, 0.449, 0.426, 0.406, 0.453]	[0.144, 0.146, 0.15, 0.147, 0.146, 0.148, 0.147, 0.148, 0.151, 0.152, 0.148, 0.151, 0.15, 0.142, 0.149]	[0.501, 0.483, 0.505, 0.504, 0.482, 0.512, 0.488, 0.505, 0.515, 0.491, 0.509, 0.503, 0.516, 0.515, 0.516]
2000-01-01 08:04:00	[0.545, 0.544, 0.545, 0.54, 0.54, 0.555, 0.543, 0.539, 0.529, 0.561, 0.525, 0.558, 0.538, 0.526, 0.546]	[0.661, 0.675, 0.656, 0.681, 0.674, 0.669, 0.665, 0.658, 0.676, 0.667, 0.662, 0.662, 0.666, 0.67, 0.663]	[0.13, 0.131, 0.123, 0.131, 0.131, 0.123, 0.122, 0.126, 0.13, 0.131, 0.136, 0.132, 0.129, 0.13, 0.134]	[0.414, 0.409, 0.404, 0.407, 0.401, 0.405, 0.405, 0.421, 0.414, 0.413, 0.403, 0.414, 0.404, 0.405, 0.406]	[0.334, 0.379, 0.383, 0.356, 0.363, 0.37, 0.386, 0.372, 0.37, 0.379, 0.362, 0.372, 0.37, 0.385, 0.376]	[0.62, 0.607, 0.633, 0.611, 0.629, 0.676, 0.703, 0.621, 0.621, 0.639, 0.625, 0.648, 0.642, 0.635, 0.638]	[0.179, 0.182, 0.181, 0.179, 0.177, 0.178, 0.172, 0.179, 0.179, 0.17, 0.182, 0.174, 0.168, 0.181, 0.168]	[0.454, 0.475, 0.457, 0.458, 0.448, 0.466, 0.473, 0.482, 0.468, 0.462, 0.429, 0.475, 0.462, 0.465, 0.473]	[0.486, 0.498, 0.499, 0.493, 0.489, 0.506, 0.502, 0.501, 0.5, 0.498, 0.497, 0.499, 0.489, 0.509, 0.497]	[0.654, 0.664, 0.664, 0.646, 0.657, 0.657, 0.652, 0.652, 0.647, 0.648, 0.655, 0.657, 0.643, 0.656, 0.662]	[0.164, 0.17, 0.165, 0.162, 0.164, 0.164, 0.166, 0.171, 0.166, 0.167, 0.169, 0.16, 0.171, 0.166, 0.162]	[0.519, 0.524, 0.525, 0.523, 0.514, 0.532, 0.524, 0.532, 0.534, 0.525, 0.516, 0.532, 0.518, 0.529, 0.532]	[0.134, 0.144, 0.132, 0.129, 0.143, 0.144, 0.164, 0.125, 0.127, 0.144, 0.125, 0.127, 0.136, 0.154, 0.158]	[0.32, 0.266, 0.292, 0.343, 0.411, 0.289, 0.289, 0.395, 0.409, 0.315, 0.27, 0.394, 0.327, 0.265, 0.397]	[0.252, 0.266, 0.193, 0.201, 0.231, 0.195, 0.25, 0.24, 0.24, 0.255, 0.194, 0.263, 0.295, 0.214, 0.239]	[0.588, 0.564, 0.603, 0.567, 0.605, 0.576, 0.73, 0.625, 0.717, 0.57, 0.681, 0.57, 0.526, 0.564, 0.673]	[0.159, 0.172, 0.183, 0.167, 0.166, 0.169, 0.168, 0.163, 0.16, 0.187, 0.171, 0.155, 0.165, 0.184, 0.173]	[0.423, 0.378, 0.371, 0.384, 0.384, 0.365, 0.371, 0.473, 0.445, 0.435, 0.366, 0.457, 0.529, 0.369, 0.46]	[0.163, 0.168, 0.162, 0.165, 0.164, 0.165, 0.164, 0.164, 0.162, 0.165, 0.164, 0.163, 0.163, 0.163, 0.165]	[0.483, 0.491, 0.484, 0.49, 0.477, 0.489, 0.475, 0.497, 0.485, 0.495, 0.475, 0.481, 0.478, 0.505, 0.5]	[0.175, 0.234, 0.197, 0.177, 0.17, 0.187, 0.169, 0.171, 0.176, 0.187, 0.175, 0.177, 0.183, 0.197, 0.194]	[0.483, 0.458, 0.41, 0.433, 0.5, 0.555, 0.532, 0.453, 0.462, 0.449, 0.507, 0.446, 0.459, 0.098, 0.455]	[0.149, 0.153, 0.146, 0.148, 0.148, 0.151, 0.149, 0.15, 0.143, 0.146, 0.147, 0.15, 0.154, 0.145, 0.152]	[0.51, 0.523, 0.509, 0.516, 0.492, 0.519, 0.499, 0.522, 0.511, 0.508, 0.49, 0.511, 0.488, 0.522, 0.523]
2000-01-01 08:09:00	[0.56, 0.534, 0.543, 0.532, 0.55, 0.545, 0.552, 0.548, 0.531, 0.565, 0.566, 0.55, 0.545, 0.548, 0.547]	[0.67, 0.67, 0.657, 0.668, 0.66, 0.676, 0.661, 0.663, 0.662, 0.681, 0.676, 0.662, 0.665, 0.677, 0.665]	[0.124, 0.137, 0.132, 0.131, 0.132, 0.132, 0.13, 0.124, 0.132, 0.136, 0.128, 0.124, 0.128, 0.132, 0.132]	[0.41, 0.422, 0.407, 0.411, 0.414, 0.41, 0.412, 0.42, 0.411, 0.411, 0.413, 0.42, 0.421, 0.428, 0.415]	[0.375, 0.388, 0.386, 0.374, 0.367, 0.373, 0.383, 0.383, 0.374, 0.374, 0.357, 0.336, 0.367, 0.379, 0.395]	[0.679, 0.711, 0.624, 0.617, 0.633, 0.636, 0.64, 0.625, 0.645, 0.638, 0.609, 0.652, 0.628, 0.624, 0.642]	[0.181, 0.17, 0.178, 0.183, 0.173, 0.169, 0.18, 0.184, 0.18, 0.174, 0.178, 0.179, 0.17, 0.18, 0.182]	[0.482, 0.465, 0.483, 0.462, 0.47, 0.435, 0.473, 0.474, 0.481, 0.49, 0.472, 0.467, 0.481, 0.455, 0.47]	[0.503, 0.514, 0.502, 0.495, 0.494, 0.503, 0.504, 0.506, 0.512, 0.507, 0.499, 0.492, 0.501, 0.502, 0.507]	[0.66, 0.654, 0.648, 0.65, 0.66, 0.667, 0.665, 0.656, 0.645, 0.658, 0.667, 0.659, 0.659, 0.657, 0.65]	[0.166, 0.167, 0.165, 0.169, 0.167, 0.171, 0.163, 0.17, 0.163, 0.16, 0.165, 0.166, 0.162, 0.172, 0.166]	[0.54, 0.532, 0.53, 0.526, 0.533, 0.522, 0.538, 0.54, 0.54, 0.539, 0.536, 0.53, 0.53, 0.522, 0.524]	[0.127, 0.155, 0.133, 0.136, 0.143, 0.129, 0.146, 0.145, 0.145, 0.126, 0.13, 0.135, 0.126, 0.159, 0.145]	[0.29, 0.293, 0.414, 0.347, 0.415, 0.295, 0.403, 0.397, 0.329, 0.267, 0.269, 0.398, 0.272, 0.32, 0.317]	[0.212, 0.258, 0.23, 0.194, 0.253, 0.298, 0.253, 0.271, 0.2, 0.266, 0.197, 0.239, 0.242, 0.243, 0.192]	[0.573, 0.606, 0.564, 0.59, 0.57, 0.684, 0.574, 0.719, 0.672, 0.627, 0.564, 0.569, 0.73, 0.608, 0.526]	[0.157, 0.185, 0.185, 0.166, 0.168, 0.161, 0.173, 0.189, 0.17, 0.164, 0.169, 0.16, 0.172, 0.174, 0.169]	[0.369, 0.374, 0.454, 0.386, 0.387, 0.374, 0.465, 0.477, 0.537, 0.372, 0.382, 0.463, 0.369, 0.427, 0.437]	[0.163, 0.165, 0.165, 0.165, 0.166, 0.164, 0.164, 0.168, 0.166, 0.164, 0.166, 0.162, 0.166, 0.165, 0.163]	[0.487, 0.49, 0.498, 0.487, 0.5, 0.48, 0.495, 0.49, 0.504, 0.502, 0.51, 0.495, 0.48, 0.483, 0.483]	[0.177, 0.2, 0.198, 0.185, 0.171, 0.177, 0.236, 0.188, 0.187, 0.172, 0.177, 0.175, 0.176, 0.196, 0.17]	[0.564, 0.538, 0.469, 0.441, 0.508, 0.416, 0.46, 0.46, 0.466, 0.097, 0.465, 0.451, 0.514, 0.489, 0.455]	[0.146, 0.146, 0.148, 0.149, 0.15, 0.154, 0.149, 0.154, 0.149, 0.151, 0.15, 0.142, 0.152, 0.152, 0.146]	[0.518, 0.516, 0.53, 0.517, 0.515, 0.495, 0.525, 0.519, 0.53, 0.529, 0.529, 0.523, 0.506, 0.501, 0.496]
2000-01-01 08:14:00	[0.537, 0.551, 0.565, 0.554, 0.549, 0.54, 0.552, 0.552, 0.556, 0.557, 0.55, 0.556, 0.538, 0.57, 0.571]	[0.666, 0.671, 0.677, 0.661, 0.657, 0.667, 0.663, 0.677, 0.664, 0.666, 0.671, 0.684, 0.663, 0.676, 0.67]	[0.125, 0.133, 0.124, 0.125, 0.132, 0.128, 0.133, 0.133, 0.138, 0.13, 0.133, 0.13, 0.137, 0.133, 0.132]	[0.42, 0.429, 0.417, 0.418, 0.417, 0.417, 0.427, 0.414, 0.421, 0.426, 0.427, 0.435, 0.416, 0.421, 0.417]	[0.362, 0.382, 0.379, 0.376, 0.371, 0.396, 0.391, 0.37, 0.377, 0.386, 0.376, 0.339, 0.385, 0.389, 0.379]	[0.654, 0.714, 0.631, 0.628, 0.64, 0.644, 0.648, 0.681, 0.635, 0.639, 0.614, 0.628, 0.627, 0.618, 0.646]	[0.179, 0.183, 0.174, 0.171, 0.179, 0.18, 0.176, 0.168, 0.178, 0.182, 0.177, 0.18, 0.184, 0.169, 0.183]	[0.487, 0.49, 0.474, 0.475, 0.498, 0.48, 0.476, 0.489, 0.48, 0.47, 0.445, 0.476, 0.462, 0.482, 0.489]	[0.504, 0.507, 0.512, 0.518, 0.506, 0.511, 0.52, 0.5, 0.509, 0.51, 0.501, 0.498, 0.51, 0.508, 0.509]	[0.662, 0.656, 0.662, 0.658, 0.661, 0.668, 0.648, 0.662, 0.662, 0.669, 0.67, 0.651, 0.66, 0.651, 0.652]	[0.166, 0.167, 0.168, 0.168, 0.166, 0.172, 0.16, 0.163, 0.165, 0.167, 0.164, 0.164, 0.17, 0.172, 0.17]	[0.537, 0.547, 0.537, 0.538, 0.546, 0.543, 0.53, 0.546, 0.544, 0.531, 0.528, 0.538, 0.527, 0.546, 0.537]	[0.13, 0.16, 0.126, 0.146, 0.127, 0.15, 0.156, 0.145, 0.129, 0.146, 0.137, 0.136, 0.146, 0.134, 0.128]	[0.405, 0.298, 0.275, 0.412, 0.269, 0.41, 0.336, 0.291, 0.417, 0.299, 0.271, 0.418, 0.323, 0.342, 0.321]	[0.199, 0.199, 0.256, 0.26, 0.238, 0.244, 0.268, 0.247, 0.232, 0.212, 0.255, 0.201, 0.275, 0.302, 0.194]	[0.731, 0.577, 0.573, 0.608, 0.625, 0.564, 0.532, 0.672, 0.576, 0.595, 0.683, 0.57, 0.61, 0.722, 0.564]	[0.171, 0.176, 0.165, 0.173, 0.174, 0.17, 0.188, 0.171, 0.162, 0.191, 0.168, 0.162, 0.174, 0.187, 0.158]	[0.473, 0.377, 0.373, 0.486, 0.376, 0.473, 0.547, 0.372, 0.391, 0.379, 0.386, 0.461, 0.435, 0.389, 0.438]	[0.167, 0.163, 0.167, 0.167, 0.163, 0.166, 0.165, 0.167, 0.167, 0.165, 0.165, 0.168, 0.169, 0.165, 0.167]	[0.486, 0.492, 0.501, 0.495, 0.508, 0.516, 0.489, 0.509, 0.501, 0.493, 0.486, 0.506, 0.489, 0.495, 0.504]	[0.179, 0.198, 0.173, 0.19, 0.177, 0.171, 0.2, 0.172, 0.178, 0.19, 0.186, 0.176, 0.24, 0.2, 0.179]	[0.456, 0.55, 0.524, 0.464, 0.097, 0.465, 0.474, 0.574, 0.518, 0.421, 0.472, 0.474, 0.494, 0.45, 0.459]	[0.151, 0.147, 0.151, 0.146, 0.144, 0.152, 0.153, 0.153, 0.152, 0.147, 0.15, 0.151, 0.156, 0.155, 0.149]	[0.512, 0.524, 0.528, 0.521, 0.534, 0.535, 0.502, 0.536, 0.531, 0.523, 0.501, 0.521, 0.508, 0.523, 0.535]
2000-01-01 08:19:00	[0.562, 0.569, 0.557, 0.553, 0.543, 0.556, 0.542, 0.561, 0.559, 0.545, 0.56, 0.556, 0.575, 0.577, 0.554]	[0.665, 0.684, 0.663, 0.669, 0.677, 0.663, 0.679, 0.656, 0.661, 0.676, 0.672, 0.663, 0.671, 0.666, 0.667]	[0.125, 0.131, 0.137, 0.133, 0.133, 0.132, 0.134, 0.134, 0.133, 0.139, 0.132, 0.133, 0.125, 0.125, 0.128]	[0.424, 0.42, 0.427, 0.424, 0.423, 0.434, 0.423, 0.443, 0.434, 0.436, 0.424, 0.433, 0.428, 0.428, 0.425]	[0.392, 0.383, 0.389, 0.379, 0.39, 0.386, 0.38, 0.382, 0.379, 0.375, 0.374, 0.402, 0.368, 0.394, 0.343]	[0.657, 0.639, 0.65, 0.631, 0.642, 0.653, 0.644, 0.63, 0.617, 0.686, 0.646, 0.631, 0.635, 0.716, 0.621]	[0.181, 0.182, 0.183, 0.184, 0.179, 0.174, 0.168, 0.177, 0.18, 0.182, 0.184, 0.17, 0.18, 0.171, 0.181]	[0.506, 0.483, 0.494, 0.476, 0.488, 0.483, 0.469, 0.488, 0.497, 0.49, 0.452, 0.498, 0.482, 0.482, 0.497]	[0.512, 0.517, 0.515, 0.514, 0.515, 0.512, 0.507, 0.513, 0.523, 0.513, 0.504, 0.516, 0.508, 0.525, 0.502]	[0.663, 0.663, 0.656, 0.653, 0.67, 0.649, 0.664, 0.659, 0.672, 0.665, 0.67, 0.661, 0.663, 0.657, 0.652]	[0.165, 0.165, 0.171, 0.167, 0.167, 0.168, 0.164, 0.162, 0.167, 0.168, 0.171, 0.172, 0.167, 0.169, 0.173]	[0.552, 0.546, 0.543, 0.539, 0.55, 0.537, 0.534, 0.551, 0.554, 0.553, 0.536, 0.543, 0.546, 0.542, 0.553]	[0.134, 0.127, 0.147, 0.13, 0.148, 0.161, 0.138, 0.129, 0.148, 0.128, 0.145, 0.147, 0.131, 0.158, 0.137]	[0.411, 0.421, 0.326, 0.421, 0.305, 0.345, 0.272, 0.413, 0.275, 0.294, 0.416, 0.329, 0.278, 0.302, 0.34]	[0.256, 0.201, 0.194, 0.196, 0.2, 0.259, 0.252, 0.271, 0.233, 0.211, 0.279, 0.306, 0.237, 0.263, 0.247]	[0.627, 0.574, 0.729, 0.597, 0.568, 0.539, 0.614, 0.578, 0.673, 0.725, 0.684, 0.567, 0.609, 0.577, 0.58]	[0.19, 0.166, 0.176, 0.163, 0.193, 0.178, 0.17, 0.159, 0.175, 0.176, 0.173, 0.172, 0.173, 0.19, 0.164]	[0.483, 0.394, 0.438, 0.466, 0.382, 0.554, 0.379, 0.497, 0.39, 0.375, 0.478, 0.443, 0.376, 0.381, 0.392]	[0.166, 0.169, 0.167, 0.164, 0.168, 0.168, 0.169, 0.166, 0.168, 0.165, 0.17, 0.166, 0.163, 0.167, 0.167]	[0.512, 0.51, 0.49, 0.498, 0.52, 0.494, 0.494, 0.505, 0.515, 0.5, 0.49, 0.508, 0.499, 0.505, 0.496]	[0.202, 0.174, 0.243, 0.179, 0.191, 0.199, 0.188, 0.181, 0.191, 0.179, 0.173, 0.172, 0.18, 0.203, 0.178]	[0.461, 0.524, 0.466, 0.482, 0.425, 0.481, 0.097, 0.47, 0.477, 0.583, 0.471, 0.502, 0.531, 0.559, 0.457]	[0.149, 0.151, 0.15, 0.15, 0.153, 0.152, 0.153, 0.153, 0.151, 0.15, 0.157, 0.155, 0.143, 0.147, 0.153]	[0.541, 0.528, 0.518, 0.529, 0.542, 0.508, 0.514, 0.537, 0.542, 0.53, 0.507, 0.542, 0.528, 0.536, 0.53]
2000-01-01 08:24:00	[0.562, 0.582, 0.549, 0.558, 0.564, 0.574, 0.581, 0.563, 0.564, 0.546, 0.548, 0.568, 0.561, 0.559, 0.557]	[0.671, 0.67, 0.671, 0.665, 0.665, 0.675, 0.678, 0.664, 0.667, 0.667, 0.685, 0.681, 0.657, 0.665, 0.66]	[0.134, 0.134, 0.135, 0.135, 0.135, 0.131, 0.126, 0.129, 0.125, 0.126, 0.134, 0.132, 0.14, 0.138, 0.134]	[0.439, 0.441, 0.435, 0.448, 0.428, 0.441, 0.43, 0.431, 0.43, 0.432, 0.434, 0.431, 0.427, 0.443, 0.429]	[0.37, 0.382, 0.381, 0.393, 0.378, 0.346, 0.383, 0.405, 0.389, 0.396, 0.384, 0.395, 0.377, 0.392, 0.385]	[0.643, 0.645, 0.621, 0.691, 0.646, 0.653, 0.637, 0.722, 0.633, 0.649, 0.655, 0.635, 0.661, 0.632, 0.626]	[0.186, 0.182, 0.171, 0.183, 0.184, 0.179, 0.172, 0.171, 0.177, 0.18, 0.184, 0.178, 0.181, 0.183, 0.175]	[0.49, 0.498, 0.495, 0.477, 0.504, 0.491, 0.504, 0.496, 0.458, 0.504, 0.493, 0.501, 0.483, 0.487, 0.513]	[0.513, 0.511, 0.528, 0.52, 0.509, 0.508, 0.518, 0.521, 0.518, 0.53, 0.518, 0.518, 0.517, 0.519, 0.521]	[0.666, 0.673, 0.675, 0.667, 0.666, 0.656, 0.665, 0.659, 0.663, 0.672, 0.651, 0.654, 0.665, 0.662, 0.655]	[0.172, 0.173, 0.173, 0.168, 0.171, 0.167, 0.17, 0.165, 0.163, 0.168, 0.168, 0.166, 0.168, 0.165, 0.169]	[0.553, 0.56, 0.558, 0.542, 0.56, 0.544, 0.549, 0.557, 0.542, 0.559, 0.552, 0.55, 0.545, 0.548, 0.559]	[0.132, 0.14, 0.15, 0.149, 0.147, 0.138, 0.129, 0.149, 0.162, 0.16, 0.131, 0.137, 0.128, 0.15, 0.128]	[0.429, 0.31, 0.276, 0.297, 0.275, 0.329, 0.282, 0.307, 0.337, 0.424, 0.351, 0.427, 0.416, 0.426, 0.343]	[0.284, 0.251, 0.311, 0.211, 0.195, 0.236, 0.267, 0.256, 0.275, 0.201, 0.206, 0.258, 0.238, 0.203, 0.262]	[0.615, 0.728, 0.583, 0.62, 0.671, 0.541, 0.569, 0.57, 0.686, 0.586, 0.575, 0.732, 0.602, 0.583, 0.63]	[0.174, 0.172, 0.178, 0.195, 0.175, 0.164, 0.161, 0.173, 0.178, 0.192, 0.164, 0.192, 0.178, 0.177, 0.168]	[0.397, 0.387, 0.395, 0.379, 0.383, 0.438, 0.38, 0.385, 0.447, 0.488, 0.563, 0.475, 0.494, 0.505, 0.396]	[0.171, 0.168, 0.167, 0.166, 0.167, 0.169, 0.169, 0.169, 0.167, 0.168, 0.166, 0.166, 0.165, 0.17, 0.169]	[0.505, 0.504, 0.511, 0.499, 0.52, 0.5, 0.514, 0.526, 0.495, 0.503, 0.516, 0.496, 0.504, 0.511, 0.518]	[0.183, 0.191, 0.193, 0.193, 0.175, 0.179, 0.183, 0.173, 0.201, 0.204, 0.181, 0.204, 0.181, 0.246, 0.175]	[0.533, 0.43, 0.484, 0.591, 0.097, 0.473, 0.539, 0.567, 0.511, 0.478, 0.489, 0.491, 0.468, 0.476, 0.466]	[0.158, 0.155, 0.158, 0.151, 0.151, 0.153, 0.148, 0.153, 0.154, 0.152, 0.151, 0.149, 0.146, 0.153, 0.152]	[0.534, 0.536, 0.542, 0.52, 0.548, 0.515, 0.549, 0.547, 0.513, 0.536, 0.533, 0.523, 0.535, 0.541, 0.547]
2000-01-01 08:29:00	[0.564, 0.586, 0.571, 0.586, 0.56, 0.577, 0.566, 0.554, 0.565, 0.552, 0.568, 0.551, 0.561, 0.567, 0.566]	[0.662, 0.658, 0.665, 0.664, 0.667, 0.676, 0.68, 0.672, 0.67, 0.672, 0.664, 0.666, 0.668, 0.686, 0.68]	[0.136, 0.139, 0.135, 0.135, 0.126, 0.13, 0.127, 0.136, 0.134, 0.135, 0.133, 0.141, 0.133, 0.135, 0.126]	[0.436, 0.447, 0.456, 0.447, 0.45, 0.435, 0.44, 0.437, 0.441, 0.44, 0.435, 0.437, 0.447, 0.438, 0.433]	[0.383, 0.388, 0.393, 0.381, 0.372, 0.387, 0.379, 0.394, 0.385, 0.399, 0.41, 0.4, 0.394, 0.388, 0.349]	[0.636, 0.658, 0.652, 0.65, 0.638, 0.724, 0.635, 0.655, 0.641, 0.623, 0.691, 0.663, 0.649, 0.646, 0.628]	[0.177, 0.175, 0.172, 0.172, 0.185, 0.18, 0.184, 0.185, 0.181, 0.183, 0.181, 0.183, 0.181, 0.171, 0.186]	[0.503, 0.466, 0.504, 0.5, 0.485, 0.512, 0.499, 0.508, 0.511, 0.499, 0.504, 0.52, 0.513, 0.496, 0.491]	[0.533, 0.528, 0.523, 0.521, 0.52, 0.517, 0.514, 0.526, 0.525, 0.522, 0.527, 0.534, 0.523, 0.523, 0.515]	[0.665, 0.653, 0.674, 0.668, 0.656, 0.661, 0.664, 0.659, 0.667, 0.677, 0.669, 0.666, 0.676, 0.667, 0.657]	[0.164, 0.169, 0.166, 0.17, 0.169, 0.167, 0.172, 0.169, 0.169, 0.174, 0.169, 0.166, 0.167, 0.174, 0.172]	[0.564, 0.548, 0.564, 0.559, 0.548, 0.566, 0.55, 0.556, 0.566, 0.558, 0.566, 0.565, 0.556, 0.556, 0.551]	[0.152, 0.128, 0.164, 0.129, 0.133, 0.141, 0.148, 0.151, 0.132, 0.138, 0.15, 0.161, 0.151, 0.13, 0.139]	[0.343, 0.357, 0.431, 0.277, 0.434, 0.311, 0.431, 0.332, 0.284, 0.281, 0.3, 0.423, 0.314, 0.435, 0.347]	[0.278, 0.265, 0.26, 0.271, 0.212, 0.237, 0.196, 0.202, 0.201, 0.254, 0.238, 0.204, 0.261, 0.314, 0.287]	[0.571, 0.689, 0.588, 0.575, 0.625, 0.677, 0.541, 0.735, 0.587, 0.622, 0.733, 0.634, 0.57, 0.59, 0.609]	[0.18, 0.169, 0.179, 0.18, 0.177, 0.174, 0.176, 0.197, 0.166, 0.194, 0.176, 0.195, 0.179, 0.161, 0.166]	[0.455, 0.572, 0.49, 0.387, 0.483, 0.388, 0.509, 0.443, 0.385, 0.4, 0.383, 0.501, 0.391, 0.402, 0.399]	[0.168, 0.17, 0.17, 0.17, 0.167, 0.17, 0.169, 0.166, 0.17, 0.169, 0.165, 0.171, 0.168, 0.168, 0.172]	[0.533, 0.502, 0.518, 0.521, 0.504, 0.525, 0.505, 0.5, 0.507, 0.511, 0.51, 0.523, 0.519, 0.516, 0.509]	[0.195, 0.176, 0.203, 0.182, 0.183, 0.192, 0.176, 0.195, 0.183, 0.206, 0.174, 0.206, 0.249, 0.184, 0.181]	[0.518, 0.497, 0.484, 0.098, 0.498, 0.578, 0.481, 0.481, 0.548, 0.49, 0.601, 0.474, 0.435, 0.541, 0.475]	[0.155, 0.154, 0.156, 0.148, 0.151, 0.154, 0.151, 0.153, 0.154, 0.156, 0.149, 0.153, 0.151, 0.158, 0.158]	[0.553, 0.519, 0.549, 0.539, 0.526, 0.554, 0.522, 0.53, 0.542, 0.539, 0.541, 0.553, 0.554, 0.547, 0.54]
2000-01-01 08:34:00	[0.564, 0.556, 0.59, 0.571, 0.569, 0.583, 0.57, 0.576, 0.569, 0.571, 0.568, 0.556, 0.558, 0.59, 0.564]	[0.683, 0.671, 0.687, 0.667, 0.665, 0.659, 0.681, 0.662, 0.671, 0.666, 0.665, 0.665, 0.668, 0.673, 0.677]	[0.133, 0.141, 0.136, 0.136, 0.127, 0.127, 0.135, 0.127, 0.135, 0.139, 0.136, 0.136, 0.136, 0.13, 0.133]	[0.443, 0.455, 0.458, 0.445, 0.448, 0.442, 0.454, 0.453, 0.464, 0.447, 0.444, 0.445, 0.445, 0.441, 0.448]	[0.39, 0.398, 0.389, 0.383, 0.399, 0.415, 0.395, 0.354, 0.383, 0.402, 0.392, 0.375, 0.386, 0.403, 0.389]	[0.731, 0.651, 0.666, 0.638, 0.659, 0.654, 0.626, 0.641, 0.649, 0.657, 0.651, 0.644, 0.639, 0.63, 0.699]	[0.18, 0.181, 0.173, 0.185, 0.182, 0.173, 0.183, 0.178, 0.184, 0.185, 0.176, 0.181, 0.187, 0.171, 0.185]	[0.518, 0.498, 0.527, 0.511, 0.511, 0.519, 0.472, 0.506, 0.504, 0.504, 0.519, 0.491, 0.504, 0.515, 0.509]	[0.535, 0.529, 0.521, 0.519, 0.53, 0.532, 0.528, 0.519, 0.526, 0.527, 0.527, 0.524, 0.537, 0.54, 0.528]	[0.663, 0.677, 0.669, 0.665, 0.654, 0.675, 0.679, 0.658, 0.67, 0.661, 0.67, 0.669, 0.666, 0.66, 0.67]	[0.169, 0.169, 0.171, 0.167, 0.17, 0.166, 0.175, 0.165, 0.17, 0.172, 0.171, 0.168, 0.174, 0.175, 0.169]	[0.571, 0.558, 0.572, 0.57, 0.572, 0.562, 0.555, 0.565, 0.556, 0.562, 0.573, 0.553, 0.564, 0.563, 0.57]	[0.13, 0.153, 0.142, 0.149, 0.151, 0.16, 0.166, 0.14, 0.13, 0.139, 0.132, 0.134, 0.154, 0.162, 0.133]	[0.314, 0.32, 0.429, 0.437, 0.364, 0.438, 0.284, 0.438, 0.44, 0.336, 0.28, 0.287, 0.351, 0.35, 0.304]	[0.202, 0.239, 0.274, 0.205, 0.239, 0.264, 0.258, 0.281, 0.214, 0.198, 0.268, 0.263, 0.291, 0.317, 0.205]	[0.594, 0.613, 0.639, 0.572, 0.735, 0.568, 0.692, 0.575, 0.539, 0.597, 0.679, 0.629, 0.629, 0.738, 0.59]	[0.17, 0.18, 0.176, 0.179, 0.199, 0.177, 0.181, 0.167, 0.181, 0.196, 0.161, 0.179, 0.181, 0.197, 0.166]	[0.391, 0.394, 0.507, 0.52, 0.578, 0.498, 0.403, 0.485, 0.405, 0.442, 0.39, 0.387, 0.457, 0.405, 0.386]	[0.171, 0.171, 0.171, 0.171, 0.167, 0.172, 0.169, 0.169, 0.168, 0.169, 0.17, 0.17, 0.173, 0.169, 0.167]	[0.512, 0.514, 0.528, 0.537, 0.515, 0.525, 0.506, 0.526, 0.51, 0.521, 0.531, 0.509, 0.515, 0.504, 0.522]	[0.177, 0.252, 0.193, 0.177, 0.197, 0.175, 0.205, 0.181, 0.184, 0.208, 0.186, 0.186, 0.196, 0.208, 0.184]	[0.586, 0.44, 0.478, 0.487, 0.503, 0.489, 0.496, 0.505, 0.547, 0.487, 0.098, 0.555, 0.525, 0.481, 0.607]	[0.153, 0.157, 0.149, 0.155, 0.149, 0.155, 0.157, 0.155, 0.153, 0.153, 0.151, 0.152, 0.159, 0.16, 0.153]	[0.546, 0.546, 0.559, 0.559, 0.546, 0.56, 0.524, 0.544, 0.528, 0.552, 0.56, 0.531, 0.545, 0.535, 0.553]
2000-01-01 08:39:00	[0.573, 0.56, 0.585, 0.572, 0.594, 0.565, 0.573, 0.57, 0.561, 0.592, 0.574, 0.57, 0.58, 0.56, 0.566]	[0.668, 0.683, 0.687, 0.673, 0.678, 0.669, 0.659, 0.663, 0.666, 0.673, 0.683, 0.666, 0.666, 0.666, 0.672]	[0.128, 0.132, 0.128, 0.128, 0.136, 0.143, 0.134, 0.137, 0.137, 0.138, 0.134, 0.136, 0.136, 0.141, 0.137]	[0.456, 0.45, 0.451, 0.454, 0.462, 0.46, 0.45, 0.469, 0.464, 0.45, 0.45, 0.447, 0.454, 0.462, 0.451]	[0.401, 0.391, 0.397, 0.417, 0.392, 0.394, 0.378, 0.357, 0.384, 0.388, 0.392, 0.386, 0.405, 0.404, 0.4]	[0.659, 0.631, 0.64, 0.644, 0.65, 0.646, 0.653, 0.654, 0.735, 0.7, 0.64, 0.667, 0.628, 0.656, 0.661]	[0.185, 0.184, 0.182, 0.181, 0.177, 0.185, 0.187, 0.173, 0.182, 0.181, 0.184, 0.171, 0.178, 0.174, 0.186]	[0.522, 0.498, 0.536, 0.513, 0.518, 0.519, 0.526, 0.512, 0.517, 0.513, 0.526, 0.505, 0.479, 0.51, 0.528]	[0.535, 0.524, 0.532, 0.538, 0.533, 0.539, 0.529, 0.524, 0.532, 0.543, 0.532, 0.523, 0.544, 0.531, 0.533]	[0.662, 0.66, 0.669, 0.66, 0.671, 0.67, 0.678, 0.672, 0.664, 0.671, 0.667, 0.67, 0.68, 0.676, 0.656]	[0.17, 0.175, 0.17, 0.168, 0.171, 0.167, 0.174, 0.167, 0.171, 0.17, 0.171, 0.175, 0.166, 0.172, 0.174]	[0.569, 0.559, 0.578, 0.572, 0.579, 0.577, 0.579, 0.57, 0.578, 0.563, 0.578, 0.563, 0.562, 0.569, 0.569]	[0.153, 0.143, 0.168, 0.178, 0.134, 0.131, 0.136, 0.141, 0.131, 0.156, 0.132, 0.151, 0.164, 0.141, 0.154]	[0.339, 0.349, 0.359, 0.442, 0.444, 0.289, 0.322, 0.282, 0.317, 0.307, 0.443, 0.434, 0.287, 0.444, 0.369]	[0.212, 0.261, 0.203, 0.267, 0.272, 0.207, 0.296, 0.267, 0.239, 0.242, 0.214, 0.32, 0.285, 0.277, 0.2]	[0.741, 0.634, 0.643, 0.575, 0.735, 0.571, 0.68, 0.633, 0.588, 0.539, 0.6, 0.618, 0.693, 0.601, 0.568]	[0.202, 0.178, 0.183, 0.178, 0.167, 0.17, 0.181, 0.168, 0.184, 0.184, 0.163, 0.18, 0.201, 0.199, 0.181]	[0.443, 0.408, 0.464, 0.493, 0.408, 0.39, 0.398, 0.394, 0.394, 0.39, 0.53, 0.519, 0.407, 0.505, 0.586]	[0.168, 0.171, 0.172, 0.17, 0.171, 0.173, 0.173, 0.172, 0.168, 0.172, 0.169, 0.17, 0.17, 0.172, 0.17]	[0.509, 0.514, 0.533, 0.532, 0.521, 0.543, 0.536, 0.521, 0.527, 0.516, 0.515, 0.519, 0.51, 0.526, 0.53]	[0.199, 0.196, 0.207, 0.176, 0.186, 0.179, 0.187, 0.183, 0.185, 0.198, 0.189, 0.179, 0.209, 0.209, 0.255]	[0.493, 0.49, 0.533, 0.513, 0.554, 0.562, 0.445, 0.099, 0.596, 0.616, 0.492, 0.483, 0.503, 0.494, 0.511]	[0.156, 0.157, 0.155, 0.153, 0.153, 0.156, 0.16, 0.157, 0.15, 0.158, 0.154, 0.161, 0.156, 0.15, 0.154]	[0.54, 0.536, 0.562, 0.55, 0.551, 0.563, 0.565, 0.549, 0.559, 0.532, 0.551, 0.55, 0.528, 0.557, 0.565]
2000-01-01 08:44:00	[0.595, 0.563, 0.562, 0.572, 0.575, 0.585, 0.564, 0.576, 0.569, 0.568, 0.589, 0.577, 0.572, 0.575, 0.598]	[0.678, 0.662, 0.683, 0.667, 0.669, 0.667, 0.66, 0.673, 0.684, 0.669, 0.665, 0.675, 0.673, 0.689, 0.667]	[0.142, 0.129, 0.129, 0.129, 0.137, 0.144, 0.139, 0.137, 0.133, 0.138, 0.138, 0.135, 0.137, 0.135, 0.138]	[0.472, 0.477, 0.457, 0.467, 0.455, 0.462, 0.457, 0.461, 0.466, 0.455, 0.468, 0.457, 0.458, 0.455, 0.46]	[0.408, 0.407, 0.398, 0.396, 0.39, 0.4, 0.402, 0.388, 0.381, 0.395, 0.391, 0.419, 0.358, 0.393, 0.403]	[0.642, 0.645, 0.662, 0.63, 0.658, 0.657, 0.634, 0.738, 0.651, 0.648, 0.642, 0.669, 0.656, 0.703, 0.661]	[0.183, 0.185, 0.182, 0.185, 0.174, 0.178, 0.179, 0.173, 0.182, 0.173, 0.184, 0.182, 0.187, 0.185, 0.185]	[0.517, 0.529, 0.531, 0.525, 0.517, 0.484, 0.511, 0.535, 0.525, 0.533, 0.525, 0.519, 0.541, 0.507, 0.52]	[0.536, 0.549, 0.544, 0.537, 0.53, 0.538, 0.537, 0.536, 0.535, 0.539, 0.548, 0.542, 0.53, 0.53, 0.539]	[0.668, 0.662, 0.658, 0.682, 0.678, 0.674, 0.663, 0.668, 0.672, 0.673, 0.671, 0.671, 0.68, 0.673, 0.663]	[0.172, 0.172, 0.17, 0.175, 0.172, 0.172, 0.167, 0.168, 0.17, 0.175, 0.168, 0.169, 0.174, 0.171, 0.176]	[0.576, 0.576, 0.585, 0.586, 0.575, 0.567, 0.569, 0.575, 0.583, 0.586, 0.582, 0.569, 0.584, 0.566, 0.578]	[0.143, 0.166, 0.131, 0.134, 0.153, 0.169, 0.156, 0.132, 0.136, 0.136, 0.158, 0.18, 0.142, 0.146, 0.155]	[0.446, 0.446, 0.375, 0.294, 0.451, 0.285, 0.351, 0.32, 0.45, 0.291, 0.368, 0.44, 0.327, 0.312, 0.342]	[0.24, 0.216, 0.203, 0.201, 0.282, 0.275, 0.288, 0.27, 0.245, 0.324, 0.209, 0.27, 0.3, 0.22, 0.264]	[0.639, 0.743, 0.602, 0.74, 0.608, 0.694, 0.623, 0.569, 0.573, 0.684, 0.59, 0.541, 0.648, 0.64, 0.576]	[0.201, 0.203, 0.172, 0.164, 0.183, 0.185, 0.183, 0.186, 0.183, 0.168, 0.188, 0.18, 0.17, 0.181, 0.205]	[0.541, 0.499, 0.594, 0.41, 0.512, 0.397, 0.411, 0.397, 0.411, 0.394, 0.47, 0.53, 0.402, 0.393, 0.447]	[0.168, 0.17, 0.172, 0.171, 0.173, 0.172, 0.171, 0.173, 0.173, 0.172, 0.174, 0.171, 0.174, 0.169, 0.172]	[0.525, 0.513, 0.52, 0.523, 0.53, 0.514, 0.523, 0.535, 0.546, 0.54, 0.531, 0.519, 0.537, 0.518, 0.536]	[0.211, 0.211, 0.179, 0.191, 0.18, 0.208, 0.258, 0.186, 0.187, 0.187, 0.2, 0.178, 0.184, 0.197, 0.2]	[0.498, 0.519, 0.518, 0.51, 0.5, 0.1, 0.499, 0.605, 0.562, 0.571, 0.542, 0.489, 0.452, 0.623, 0.501]	[0.151, 0.155, 0.156, 0.155, 0.152, 0.152, 0.157, 0.158, 0.158, 0.162, 0.157, 0.155, 0.161, 0.157, 0.159]	[0.554, 0.544, 0.556, 0.556, 0.561, 0.533, 0.554, 0.57, 0.568, 0.57, 0.563, 0.539, 0.568, 0.54, 0.555]
2000-01-01 08:49:00	[0.571, 0.573, 0.597, 0.566, 0.575, 0.592, 0.565, 0.578, 0.602, 0.58, 0.579, 0.57, 0.566, 0.586, 0.577]	[0.667, 0.669, 0.685, 0.662, 0.674, 0.679, 0.659, 0.667, 0.666, 0.668, 0.674, 0.684, 0.69, 0.667, 0.673]	[0.136, 0.13, 0.139, 0.139, 0.138, 0.138, 0.129, 0.145, 0.136, 0.14, 0.143, 0.138, 0.133, 0.139, 0.129]	[0.474, 0.479, 0.462, 0.484, 0.463, 0.463, 0.464, 0.465, 0.473, 0.467, 0.466, 0.46, 0.467, 0.461, 0.474]	[0.391, 0.4, 0.409, 0.404, 0.425, 0.385, 0.364, 0.4, 0.407, 0.396, 0.399, 0.408, 0.396, 0.41, 0.392]	[0.635, 0.671, 0.635, 0.739, 0.646, 0.643, 0.649, 0.663, 0.66, 0.644, 0.658, 0.653, 0.657, 0.705, 0.661]	[0.186, 0.173, 0.186, 0.186, 0.177, 0.184, 0.179, 0.184, 0.188, 0.173, 0.185, 0.183, 0.186, 0.182, 0.175]	[0.519, 0.527, 0.54, 0.526, 0.532, 0.512, 0.536, 0.524, 0.548, 0.491, 0.533, 0.532, 0.54, 0.542, 0.526]	[0.539, 0.542, 0.539, 0.542, 0.545, 0.538, 0.534, 0.548, 0.541, 0.535, 0.542, 0.543, 0.553, 0.554, 0.532]	[0.663, 0.673, 0.683, 0.668, 0.663, 0.671, 0.674, 0.659, 0.679, 0.669, 0.675, 0.675, 0.682, 0.674, 0.665]	[0.172, 0.169, 0.176, 0.172, 0.173, 0.172, 0.168, 0.17, 0.175, 0.177, 0.169, 0.172, 0.175, 0.17, 0.173]	[0.576, 0.583, 0.591, 0.575, 0.591, 0.572, 0.581, 0.581, 0.59, 0.574, 0.589, 0.589, 0.591, 0.581, 0.582]	[0.133, 0.136, 0.144, 0.171, 0.156, 0.137, 0.143, 0.133, 0.157, 0.147, 0.136, 0.157, 0.159, 0.168, 0.154]	[0.347, 0.445, 0.3, 0.323, 0.445, 0.376, 0.294, 0.383, 0.458, 0.439, 0.287, 0.455, 0.331, 0.311, 0.346]	[0.215, 0.272, 0.267, 0.212, 0.277, 0.202, 0.29, 0.272, 0.302, 0.328, 0.21, 0.239, 0.203, 0.248, 0.283]	[0.626, 0.576, 0.61, 0.547, 0.744, 0.642, 0.743, 0.613, 0.65, 0.691, 0.576, 0.59, 0.686, 0.57, 0.642]	[0.189, 0.165, 0.203, 0.187, 0.181, 0.185, 0.171, 0.174, 0.184, 0.183, 0.169, 0.207, 0.191, 0.206, 0.184]	[0.414, 0.536, 0.414, 0.4, 0.51, 0.472, 0.397, 0.6, 0.514, 0.543, 0.4, 0.415, 0.406, 0.396, 0.449]	[0.171, 0.174, 0.173, 0.17, 0.173, 0.173, 0.172, 0.171, 0.175, 0.172, 0.174, 0.169, 0.172, 0.173, 0.174]	[0.527, 0.541, 0.524, 0.524, 0.528, 0.523, 0.517, 0.535, 0.541, 0.519, 0.552, 0.536, 0.543, 0.54, 0.531]	[0.188, 0.193, 0.213, 0.21, 0.178, 0.189, 0.185, 0.181, 0.261, 0.2, 0.188, 0.202, 0.201, 0.213, 0.181]	[0.505, 0.495, 0.516, 0.612, 0.525, 0.547, 0.577, 0.526, 0.505, 0.503, 0.101, 0.569, 0.456, 0.629, 0.507]	[0.156, 0.16, 0.161, 0.158, 0.156, 0.158, 0.158, 0.158, 0.162, 0.163, 0.158, 0.15, 0.156, 0.16, 0.153]	[0.56, 0.559, 0.56, 0.543, 0.56, 0.543, 0.549, 0.566, 0.572, 0.537, 0.572, 0.567, 0.574, 0.575, 0.559]
2000-01-01 08:54:00	[0.577, 0.572, 0.58, 0.568, 0.59, 0.575, 0.575, 0.601, 0.567, 0.569, 0.581, 0.572, 0.596, 0.603, 0.582]	[0.692, 0.675, 0.668, 0.681, 0.676, 0.668, 0.668, 0.665, 0.671, 0.674, 0.662, 0.686, 0.686, 0.668, 0.67]	[0.141, 0.137, 0.139, 0.139, 0.137, 0.144, 0.14, 0.141, 0.134, 0.139, 0.13, 0.131, 0.13, 0.14, 0.146]	[0.471, 0.474, 0.479, 0.48, 0.488, 0.468, 0.481, 0.47, 0.486, 0.471, 0.473, 0.472, 0.467, 0.473, 0.468]	[0.4, 0.395, 0.368, 0.405, 0.411, 0.39, 0.414, 0.408, 0.397, 0.414, 0.403, 0.4, 0.431, 0.402, 0.411]	[0.745, 0.71, 0.66, 0.662, 0.672, 0.637, 0.667, 0.651, 0.645, 0.663, 0.636, 0.645, 0.655, 0.648, 0.66]	[0.185, 0.189, 0.186, 0.187, 0.184, 0.174, 0.173, 0.18, 0.184, 0.187, 0.175, 0.183, 0.186, 0.184, 0.179]	[0.533, 0.541, 0.548, 0.537, 0.538, 0.531, 0.533, 0.546, 0.525, 0.549, 0.534, 0.519, 0.556, 0.498, 0.542]	[0.541, 0.545, 0.538, 0.551, 0.547, 0.543, 0.543, 0.546, 0.536, 0.557, 0.547, 0.557, 0.549, 0.546, 0.546]	[0.67, 0.676, 0.676, 0.682, 0.675, 0.685, 0.661, 0.675, 0.67, 0.666, 0.665, 0.673, 0.675, 0.665, 0.683]	[0.177, 0.176, 0.173, 0.173, 0.172, 0.177, 0.17, 0.169, 0.173, 0.176, 0.174, 0.172, 0.169, 0.172, 0.174]	[0.581, 0.595, 0.598, 0.594, 0.597, 0.587, 0.588, 0.595, 0.581, 0.586, 0.589, 0.578, 0.595, 0.58, 0.587]	[0.149, 0.134, 0.145, 0.134, 0.158, 0.139, 0.146, 0.173, 0.156, 0.169, 0.136, 0.161, 0.159, 0.138, 0.159]	[0.326, 0.314, 0.289, 0.464, 0.45, 0.305, 0.39, 0.297, 0.451, 0.349, 0.346, 0.38, 0.458, 0.451, 0.336]	[0.269, 0.305, 0.216, 0.223, 0.25, 0.331, 0.275, 0.293, 0.24, 0.204, 0.285, 0.203, 0.212, 0.275, 0.28]	[0.557, 0.581, 0.687, 0.594, 0.747, 0.616, 0.644, 0.615, 0.632, 0.574, 0.579, 0.646, 0.654, 0.691, 0.745]	[0.185, 0.19, 0.173, 0.175, 0.21, 0.186, 0.206, 0.189, 0.187, 0.209, 0.167, 0.194, 0.183, 0.17, 0.185]	[0.404, 0.4, 0.404, 0.517, 0.543, 0.418, 0.608, 0.401, 0.55, 0.452, 0.416, 0.475, 0.42, 0.516, 0.41]	[0.174, 0.177, 0.172, 0.171, 0.174, 0.174, 0.175, 0.173, 0.17, 0.173, 0.175, 0.173, 0.175, 0.173, 0.174]	[0.528, 0.556, 0.548, 0.541, 0.532, 0.54, 0.535, 0.528, 0.533, 0.544, 0.546, 0.526, 0.546, 0.524, 0.519]	[0.202, 0.19, 0.187, 0.182, 0.203, 0.192, 0.215, 0.211, 0.183, 0.216, 0.195, 0.204, 0.18, 0.19, 0.265]	[0.623, 0.636, 0.105, 0.511, 0.5, 0.522, 0.533, 0.583, 0.509, 0.514, 0.516, 0.557, 0.578, 0.536, 0.46]	[0.162, 0.162, 0.158, 0.159, 0.161, 0.164, 0.161, 0.158, 0.153, 0.157, 0.155, 0.159, 0.159, 0.159, 0.156]	[0.548, 0.576, 0.578, 0.572, 0.565, 0.569, 0.563, 0.564, 0.562, 0.579, 0.564, 0.548, 0.577, 0.541, 0.553]
2000-01-01 08:59:00	[0.58, 0.57, 0.575, 0.582, 0.584, 0.582, 0.604, 0.598, 0.569, 0.579, 0.59, 0.577, 0.604, 0.575, 0.569]	[0.675, 0.693, 0.688, 0.677, 0.672, 0.669, 0.664, 0.662, 0.67, 0.676, 0.681, 0.67, 0.67, 0.669, 0.688]	[0.131, 0.14, 0.135, 0.137, 0.142, 0.145, 0.141, 0.146, 0.141, 0.138, 0.131, 0.14, 0.14, 0.131, 0.14]	[0.477, 0.488, 0.478, 0.48, 0.478, 0.473, 0.481, 0.477, 0.475, 0.497, 0.475, 0.487, 0.488, 0.494, 0.474]	[0.411, 0.435, 0.391, 0.397, 0.417, 0.412, 0.412, 0.399, 0.403, 0.406, 0.408, 0.37, 0.402, 0.417, 0.405]	[0.636, 0.664, 0.674, 0.667, 0.745, 0.646, 0.661, 0.714, 0.648, 0.646, 0.661, 0.653, 0.663, 0.639, 0.656]	[0.185, 0.184, 0.181, 0.186, 0.187, 0.174, 0.189, 0.187, 0.184, 0.186, 0.176, 0.174, 0.178, 0.187, 0.183]	[0.548, 0.524, 0.552, 0.544, 0.554, 0.544, 0.533, 0.562, 0.554, 0.547, 0.538, 0.504, 0.537, 0.541, 0.538]	[0.549, 0.553, 0.547, 0.549, 0.547, 0.551, 0.551, 0.542, 0.545, 0.55, 0.556, 0.542, 0.561, 0.561, 0.551]	[0.666, 0.667, 0.675, 0.661, 0.671, 0.674, 0.676, 0.677, 0.665, 0.672, 0.684, 0.676, 0.682, 0.687, 0.676]	[0.174, 0.172, 0.169, 0.17, 0.174, 0.178, 0.177, 0.173, 0.174, 0.177, 0.174, 0.17, 0.174, 0.177, 0.172]	[0.592, 0.584, 0.6, 0.6, 0.602, 0.601, 0.586, 0.601, 0.592, 0.599, 0.586, 0.584, 0.593, 0.595, 0.594]	[0.174, 0.185, 0.14, 0.135, 0.147, 0.16, 0.16, 0.158, 0.15, 0.137, 0.135, 0.146, 0.163, 0.171, 0.139]	[0.347, 0.352, 0.456, 0.396, 0.33, 0.383, 0.292, 0.316, 0.457, 0.458, 0.339, 0.299, 0.471, 0.31, 0.46]	[0.202, 0.253, 0.296, 0.214, 0.216, 0.336, 0.31, 0.219, 0.24, 0.271, 0.288, 0.277, 0.282, 0.205, 0.277]	[0.748, 0.651, 0.618, 0.596, 0.69, 0.752, 0.634, 0.657, 0.576, 0.585, 0.568, 0.693, 0.62, 0.583, 0.646]	[0.19, 0.184, 0.188, 0.192, 0.208, 0.186, 0.212, 0.188, 0.188, 0.167, 0.177, 0.175, 0.197, 0.211, 0.171]	[0.419, 0.455, 0.547, 0.614, 0.406, 0.481, 0.408, 0.403, 0.517, 0.559, 0.414, 0.404, 0.524, 0.421, 0.422]	[0.175, 0.175, 0.174, 0.176, 0.174, 0.174, 0.177, 0.172, 0.171, 0.175, 0.176, 0.177, 0.175, 0.173, 0.174]	[0.523, 0.531, 0.532, 0.543, 0.55, 0.536, 0.536, 0.55, 0.549, 0.561, 0.533, 0.526, 0.544, 0.55, 0.54]	[0.213, 0.181, 0.193, 0.191, 0.217, 0.268, 0.206, 0.185, 0.204, 0.196, 0.183, 0.187, 0.205, 0.219, 0.192]	[0.526, 0.52, 0.507, 0.542, 0.633, 0.564, 0.108, 0.644, 0.543, 0.515, 0.464, 0.59, 0.515, 0.529, 0.584]	[0.161, 0.162, 0.159, 0.16, 0.16, 0.165, 0.164, 0.157, 0.155, 0.163, 0.156, 0.162, 0.157, 0.159, 0.16]	[0.557, 0.553, 0.568, 0.575, 0.582, 0.568, 0.567, 0.581, 0.582, 0.58, 0.553, 0.545, 0.574, 0.567, 0.567]
2000-01-01 09:04:00	[0.584, 0.581, 0.606, 0.577, 0.601, 0.584, 0.606, 0.577, 0.572, 0.584, 0.573, 0.571, 0.579, 0.593, 0.578]	[0.689, 0.678, 0.67, 0.695, 0.67, 0.671, 0.664, 0.671, 0.677, 0.672, 0.689, 0.678, 0.666, 0.682, 0.672]	[0.141, 0.148, 0.136, 0.142, 0.139, 0.143, 0.141, 0.142, 0.139, 0.131, 0.141, 0.132, 0.141, 0.146, 0.131]	[0.485, 0.481, 0.48, 0.494, 0.485, 0.484, 0.494, 0.487, 0.486, 0.485, 0.481, 0.482, 0.503, 0.493, 0.501]	[0.416, 0.406, 0.407, 0.42, 0.395, 0.416, 0.421, 0.409, 0.409, 0.412, 0.403, 0.413, 0.375, 0.402, 0.439]	[0.668, 0.664, 0.665, 0.662, 0.654, 0.638, 0.713, 0.657, 0.65, 0.648, 0.663, 0.746, 0.675, 0.639, 0.647]	[0.188, 0.187, 0.187, 0.188, 0.187, 0.184, 0.184, 0.181, 0.175, 0.189, 0.187, 0.179, 0.176, 0.185, 0.174]	[0.569, 0.511, 0.555, 0.545, 0.545, 0.532, 0.555, 0.549, 0.564, 0.552, 0.551, 0.54, 0.563, 0.56, 0.546]	[0.554, 0.568, 0.55, 0.566, 0.552, 0.554, 0.551, 0.556, 0.556, 0.561, 0.546, 0.553, 0.546, 0.554, 0.558]	[0.662, 0.683, 0.669, 0.685, 0.678, 0.668, 0.678, 0.678, 0.667, 0.674, 0.678, 0.673, 0.676, 0.687, 0.673]	[0.178, 0.174, 0.171, 0.175, 0.179, 0.173, 0.173, 0.17, 0.179, 0.178, 0.174, 0.175, 0.175, 0.175, 0.171]	[0.604, 0.592, 0.605, 0.599, 0.598, 0.59, 0.596, 0.6, 0.608, 0.606, 0.607, 0.593, 0.597, 0.605, 0.592]	[0.162, 0.166, 0.151, 0.173, 0.141, 0.162, 0.15, 0.139, 0.14, 0.137, 0.159, 0.176, 0.147, 0.137, 0.173]	[0.402, 0.476, 0.357, 0.343, 0.303, 0.352, 0.319, 0.466, 0.465, 0.39, 0.295, 0.335, 0.461, 0.316, 0.461]	[0.206, 0.202, 0.216, 0.23, 0.275, 0.256, 0.279, 0.301, 0.339, 0.315, 0.217, 0.285, 0.293, 0.242, 0.281]	[0.662, 0.697, 0.589, 0.651, 0.628, 0.656, 0.753, 0.587, 0.691, 0.603, 0.756, 0.64, 0.584, 0.623, 0.578]	[0.187, 0.197, 0.19, 0.214, 0.189, 0.215, 0.211, 0.168, 0.171, 0.177, 0.191, 0.191, 0.176, 0.194, 0.184]	[0.617, 0.525, 0.458, 0.417, 0.407, 0.425, 0.407, 0.426, 0.519, 0.479, 0.411, 0.41, 0.551, 0.425, 0.562]	[0.174, 0.176, 0.178, 0.172, 0.176, 0.177, 0.175, 0.175, 0.175, 0.179, 0.174, 0.176, 0.177, 0.172, 0.177]	[0.553, 0.528, 0.564, 0.543, 0.548, 0.534, 0.525, 0.555, 0.555, 0.549, 0.539, 0.541, 0.552, 0.535, 0.537]	[0.271, 0.207, 0.206, 0.221, 0.195, 0.208, 0.218, 0.198, 0.193, 0.185, 0.186, 0.215, 0.188, 0.192, 0.182]	[0.549, 0.522, 0.526, 0.468, 0.597, 0.533, 0.651, 0.589, 0.55, 0.572, 0.111, 0.639, 0.511, 0.536, 0.52]	[0.16, 0.163, 0.161, 0.157, 0.164, 0.163, 0.161, 0.159, 0.167, 0.165, 0.161, 0.16, 0.157, 0.155, 0.163]	[0.584, 0.549, 0.584, 0.571, 0.577, 0.559, 0.561, 0.572, 0.586, 0.578, 0.573, 0.57, 0.587, 0.572, 0.557]
2000-01-01 09:09:00	[0.609, 0.578, 0.595, 0.583, 0.573, 0.586, 0.576, 0.585, 0.581, 0.582, 0.573, 0.579, 0.586, 0.605, 0.608]	[0.671, 0.672, 0.672, 0.671, 0.698, 0.678, 0.692, 0.678, 0.69, 0.664, 0.672, 0.667, 0.682, 0.678, 0.671]	[0.142, 0.142, 0.133, 0.14, 0.144, 0.147, 0.142, 0.15, 0.132, 0.14, 0.133, 0.142, 0.143, 0.143, 0.136]	[0.5, 0.5, 0.487, 0.487, 0.491, 0.491, 0.489, 0.493, 0.488, 0.499, 0.508, 0.492, 0.509, 0.491, 0.495]	[0.404, 0.417, 0.424, 0.416, 0.442, 0.423, 0.408, 0.399, 0.413, 0.412, 0.379, 0.419, 0.408, 0.406, 0.42]	[0.716, 0.651, 0.665, 0.676, 0.643, 0.748, 0.658, 0.639, 0.666, 0.666, 0.656, 0.663, 0.649, 0.668, 0.648]	[0.185, 0.175, 0.185, 0.182, 0.188, 0.175, 0.191, 0.18, 0.178, 0.187, 0.185, 0.188, 0.187, 0.186, 0.188]	[0.538, 0.559, 0.57, 0.517, 0.55, 0.553, 0.551, 0.554, 0.562, 0.559, 0.57, 0.561, 0.576, 0.546, 0.567]	[0.559, 0.557, 0.555, 0.566, 0.562, 0.57, 0.572, 0.556, 0.559, 0.56, 0.551, 0.558, 0.555, 0.549, 0.558]	[0.679, 0.667, 0.679, 0.677, 0.689, 0.673, 0.678, 0.668, 0.67, 0.684, 0.678, 0.687, 0.674, 0.664, 0.675]	[0.174, 0.179, 0.174, 0.171, 0.179, 0.172, 0.179, 0.175, 0.176, 0.18, 0.176, 0.176, 0.171, 0.176, 0.175]	[0.595, 0.612, 0.613, 0.597, 0.603, 0.605, 0.597, 0.606, 0.601, 0.611, 0.602, 0.61, 0.61, 0.598, 0.61]	[0.139, 0.178, 0.151, 0.137, 0.165, 0.174, 0.168, 0.142, 0.141, 0.142, 0.148, 0.165, 0.154, 0.16, 0.163]	[0.321, 0.47, 0.297, 0.467, 0.319, 0.338, 0.471, 0.357, 0.36, 0.483, 0.306, 0.349, 0.465, 0.406, 0.396]	[0.283, 0.344, 0.259, 0.305, 0.209, 0.284, 0.319, 0.29, 0.298, 0.28, 0.243, 0.236, 0.219, 0.202, 0.22]	[0.663, 0.76, 0.696, 0.705, 0.636, 0.658, 0.576, 0.586, 0.759, 0.611, 0.582, 0.589, 0.67, 0.647, 0.626]	[0.195, 0.195, 0.214, 0.177, 0.185, 0.217, 0.2, 0.191, 0.168, 0.172, 0.177, 0.189, 0.191, 0.192, 0.218]	[0.409, 0.528, 0.413, 0.555, 0.43, 0.413, 0.43, 0.427, 0.464, 0.527, 0.409, 0.421, 0.567, 0.625, 0.493]	[0.175, 0.176, 0.177, 0.176, 0.175, 0.178, 0.179, 0.177, 0.177, 0.176, 0.173, 0.173, 0.179, 0.177, 0.174]	[0.536, 0.541, 0.558, 0.532, 0.55, 0.547, 0.54, 0.556, 0.528, 0.552, 0.555, 0.566, 0.556, 0.543, 0.537]	[0.195, 0.217, 0.221, 0.186, 0.184, 0.224, 0.209, 0.197, 0.199, 0.195, 0.19, 0.275, 0.208, 0.187, 0.209]	[0.658, 0.555, 0.115, 0.517, 0.545, 0.648, 0.598, 0.541, 0.533, 0.527, 0.604, 0.474, 0.525, 0.558, 0.579]	[0.163, 0.167, 0.164, 0.161, 0.161, 0.164, 0.167, 0.16, 0.158, 0.167, 0.156, 0.159, 0.163, 0.164, 0.163]	[0.563, 0.577, 0.59, 0.553, 0.583, 0.576, 0.562, 0.577, 0.565, 0.583, 0.591, 0.587, 0.59, 0.576, 0.576]
2000-01-01 09:14:00	[0.587, 0.606, 0.597, 0.58, 0.611, 0.58, 0.583, 0.576, 0.583, 0.576, 0.573, 0.61, 0.587, 0.58, 0.588]	[0.681, 0.679, 0.694, 0.679, 0.674, 0.673, 0.672, 0.692, 0.665, 0.698, 0.669, 0.673, 0.672, 0.684, 0.674]	[0.151, 0.133, 0.14, 0.143, 0.137, 0.142, 0.144, 0.14, 0.134, 0.133, 0.143, 0.143, 0.144, 0.144, 0.148]	[0.494, 0.518, 0.497, 0.495, 0.514, 0.508, 0.494, 0.507, 0.498, 0.493, 0.507, 0.498, 0.497, 0.5, 0.502]	[0.42, 0.38, 0.411, 0.426, 0.422, 0.425, 0.407, 0.412, 0.402, 0.406, 0.418, 0.421, 0.416, 0.414, 0.448]	[0.653, 0.643, 0.649, 0.676, 0.665, 0.715, 0.752, 0.666, 0.669, 0.64, 0.65, 0.665, 0.657, 0.658, 0.666]	[0.175, 0.18, 0.188, 0.19, 0.177, 0.187, 0.189, 0.186, 0.186, 0.189, 0.183, 0.176, 0.185, 0.185, 0.188]	[0.559, 0.568, 0.561, 0.557, 0.57, 0.576, 0.524, 0.582, 0.576, 0.564, 0.551, 0.544, 0.564, 0.572, 0.56]	[0.561, 0.557, 0.578, 0.574, 0.562, 0.56, 0.554, 0.559, 0.561, 0.563, 0.57, 0.564, 0.564, 0.563, 0.567]	[0.669, 0.689, 0.677, 0.677, 0.687, 0.68, 0.674, 0.685, 0.664, 0.669, 0.675, 0.681, 0.679, 0.679, 0.671]	[0.173, 0.177, 0.181, 0.18, 0.178, 0.172, 0.177, 0.177, 0.176, 0.18, 0.172, 0.18, 0.175, 0.175, 0.177]	[0.61, 0.607, 0.611, 0.608, 0.617, 0.618, 0.602, 0.614, 0.607, 0.616, 0.603, 0.6, 0.616, 0.615, 0.602]	[0.18, 0.15, 0.169, 0.176, 0.165, 0.153, 0.162, 0.156, 0.144, 0.14, 0.139, 0.166, 0.143, 0.141, 0.192]	[0.473, 0.325, 0.401, 0.469, 0.353, 0.323, 0.341, 0.49, 0.41, 0.355, 0.476, 0.3, 0.309, 0.475, 0.364]	[0.287, 0.293, 0.282, 0.321, 0.301, 0.221, 0.229, 0.245, 0.203, 0.21, 0.308, 0.348, 0.263, 0.286, 0.22]	[0.663, 0.762, 0.586, 0.64, 0.591, 0.7, 0.707, 0.674, 0.584, 0.611, 0.652, 0.667, 0.763, 0.628, 0.588]	[0.198, 0.178, 0.201, 0.22, 0.221, 0.218, 0.193, 0.193, 0.192, 0.197, 0.178, 0.19, 0.172, 0.169, 0.186]	[0.532, 0.433, 0.497, 0.556, 0.426, 0.413, 0.417, 0.534, 0.63, 0.431, 0.571, 0.417, 0.414, 0.436, 0.468]	[0.179, 0.178, 0.177, 0.181, 0.179, 0.179, 0.174, 0.174, 0.178, 0.177, 0.177, 0.176, 0.178, 0.177, 0.176]	[0.551, 0.531, 0.56, 0.552, 0.57, 0.56, 0.534, 0.559, 0.559, 0.555, 0.545, 0.539, 0.545, 0.54, 0.543]	[0.219, 0.191, 0.211, 0.226, 0.211, 0.223, 0.189, 0.211, 0.198, 0.196, 0.186, 0.278, 0.197, 0.201, 0.184]	[0.565, 0.55, 0.588, 0.523, 0.478, 0.667, 0.659, 0.533, 0.565, 0.554, 0.528, 0.119, 0.613, 0.606, 0.54]	[0.166, 0.16, 0.168, 0.169, 0.16, 0.164, 0.162, 0.158, 0.165, 0.162, 0.163, 0.168, 0.165, 0.164, 0.164]	[0.58, 0.567, 0.581, 0.586, 0.589, 0.592, 0.557, 0.592, 0.594, 0.587, 0.58, 0.566, 0.579, 0.579, 0.566]
2000-01-01 09:19:00	[0.575, 0.579, 0.584, 0.578, 0.581, 0.589, 0.61, 0.607, 0.588, 0.581, 0.577, 0.588, 0.584, 0.598, 0.612]	[0.68, 0.674, 0.695, 0.681, 0.673, 0.695, 0.667, 0.676, 0.684, 0.681, 0.674, 0.67, 0.7, 0.675, 0.675]	[0.144, 0.143, 0.144, 0.152, 0.135, 0.138, 0.133, 0.142, 0.144, 0.144, 0.141, 0.146, 0.145, 0.134, 0.149]	[0.525, 0.506, 0.512, 0.5, 0.501, 0.508, 0.501, 0.501, 0.502, 0.515, 0.504, 0.505, 0.522, 0.503, 0.513]	[0.414, 0.41, 0.428, 0.418, 0.42, 0.425, 0.415, 0.41, 0.383, 0.45, 0.422, 0.423, 0.419, 0.429, 0.404]	[0.658, 0.653, 0.65, 0.641, 0.651, 0.67, 0.668, 0.667, 0.666, 0.755, 0.643, 0.677, 0.66, 0.718, 0.667]	[0.189, 0.188, 0.189, 0.186, 0.186, 0.188, 0.178, 0.175, 0.188, 0.181, 0.191, 0.189, 0.182, 0.186, 0.176]	[0.551, 0.529, 0.565, 0.589, 0.576, 0.582, 0.57, 0.578, 0.558, 0.567, 0.575, 0.562, 0.57, 0.584, 0.565]	[0.581, 0.568, 0.562, 0.567, 0.573, 0.567, 0.563, 0.558, 0.562, 0.571, 0.565, 0.567, 0.569, 0.579, 0.565]	[0.681, 0.67, 0.677, 0.671, 0.676, 0.666, 0.672, 0.686, 0.689, 0.675, 0.691, 0.679, 0.681, 0.681, 0.681]	[0.177, 0.181, 0.181, 0.177, 0.177, 0.172, 0.178, 0.173, 0.176, 0.178, 0.18, 0.177, 0.173, 0.175, 0.181]	[0.605, 0.608, 0.607, 0.618, 0.621, 0.611, 0.619, 0.618, 0.608, 0.616, 0.61, 0.612, 0.621, 0.62, 0.615]	[0.172, 0.141, 0.154, 0.143, 0.14, 0.166, 0.156, 0.163, 0.151, 0.176, 0.182, 0.168, 0.144, 0.177, 0.144]	[0.312, 0.481, 0.406, 0.358, 0.482, 0.413, 0.366, 0.496, 0.356, 0.344, 0.33, 0.474, 0.481, 0.326, 0.303]	[0.232, 0.286, 0.212, 0.245, 0.203, 0.223, 0.306, 0.29, 0.289, 0.295, 0.327, 0.221, 0.311, 0.264, 0.352]	[0.673, 0.712, 0.602, 0.679, 0.599, 0.594, 0.769, 0.63, 0.657, 0.593, 0.766, 0.646, 0.618, 0.702, 0.666]	[0.204, 0.2, 0.221, 0.17, 0.179, 0.225, 0.195, 0.195, 0.18, 0.187, 0.201, 0.193, 0.173, 0.223, 0.193]	[0.417, 0.542, 0.508, 0.434, 0.577, 0.636, 0.472, 0.539, 0.434, 0.42, 0.441, 0.563, 0.441, 0.416, 0.42]	[0.176, 0.178, 0.178, 0.174, 0.178, 0.18, 0.18, 0.18, 0.177, 0.179, 0.182, 0.177, 0.178, 0.18, 0.178]	[0.541, 0.537, 0.545, 0.562, 0.572, 0.562, 0.547, 0.544, 0.549, 0.563, 0.533, 0.555, 0.558, 0.564, 0.553]	[0.213, 0.198, 0.225, 0.202, 0.188, 0.212, 0.212, 0.19, 0.192, 0.186, 0.22, 0.282, 0.199, 0.228, 0.2]	[0.62, 0.572, 0.596, 0.562, 0.534, 0.572, 0.546, 0.537, 0.484, 0.667, 0.555, 0.528, 0.613, 0.674, 0.123]	[0.163, 0.169, 0.164, 0.16, 0.166, 0.165, 0.161, 0.167, 0.165, 0.161, 0.171, 0.165, 0.164, 0.166, 0.169]	[0.569, 0.561, 0.57, 0.595, 0.591, 0.597, 0.582, 0.581, 0.581, 0.583, 0.57, 0.589, 0.589, 0.595, 0.583]
2000-01-01 09:24:00	[0.581, 0.582, 0.59, 0.589, 0.578, 0.598, 0.579, 0.576, 0.581, 0.585, 0.608, 0.613, 0.588, 0.585, 0.61]	[0.686, 0.676, 0.676, 0.668, 0.671, 0.676, 0.696, 0.702, 0.682, 0.675, 0.681, 0.674, 0.682, 0.676, 0.696]	[0.146, 0.142, 0.145, 0.153, 0.135, 0.142, 0.145, 0.15, 0.134, 0.136, 0.147, 0.144, 0.146, 0.14, 0.144]	[0.516, 0.519, 0.508, 0.507, 0.509, 0.512, 0.528, 0.508, 0.508, 0.52, 0.508, 0.511, 0.52, 0.511, 0.532]	[0.426, 0.418, 0.423, 0.386, 0.421, 0.455, 0.414, 0.417, 0.429, 0.412, 0.421, 0.431, 0.431, 0.407, 0.426]	[0.759, 0.658, 0.719, 0.668, 0.667, 0.652, 0.661, 0.643, 0.669, 0.643, 0.671, 0.654, 0.652, 0.668, 0.679]	[0.19, 0.178, 0.177, 0.188, 0.192, 0.182, 0.186, 0.19, 0.189, 0.177, 0.189, 0.187, 0.183, 0.187, 0.189]	[0.57, 0.572, 0.582, 0.556, 0.565, 0.572, 0.595, 0.589, 0.576, 0.534, 0.59, 0.58, 0.576, 0.572, 0.586]	[0.571, 0.566, 0.578, 0.566, 0.574, 0.574, 0.562, 0.585, 0.569, 0.572, 0.572, 0.583, 0.567, 0.569, 0.569]	[0.677, 0.682, 0.683, 0.682, 0.689, 0.677, 0.681, 0.671, 0.687, 0.692, 0.668, 0.671, 0.679, 0.673, 0.681]	[0.178, 0.179, 0.175, 0.178, 0.181, 0.179, 0.177, 0.178, 0.182, 0.182, 0.174, 0.178, 0.174, 0.176, 0.182]	[0.616, 0.619, 0.624, 0.609, 0.612, 0.612, 0.621, 0.616, 0.625, 0.613, 0.623, 0.612, 0.621, 0.619, 0.622]	[0.17, 0.158, 0.141, 0.152, 0.146, 0.195, 0.165, 0.174, 0.167, 0.143, 0.145, 0.178, 0.155, 0.146, 0.183]	[0.347, 0.314, 0.329, 0.305, 0.361, 0.487, 0.484, 0.362, 0.502, 0.332, 0.418, 0.485, 0.412, 0.371, 0.48]	[0.223, 0.311, 0.294, 0.204, 0.33, 0.299, 0.293, 0.241, 0.214, 0.356, 0.227, 0.248, 0.316, 0.268, 0.292]	[0.653, 0.591, 0.599, 0.679, 0.662, 0.601, 0.683, 0.592, 0.624, 0.719, 0.706, 0.775, 0.769, 0.672, 0.633]	[0.195, 0.197, 0.18, 0.181, 0.174, 0.187, 0.196, 0.205, 0.227, 0.201, 0.171, 0.226, 0.224, 0.195, 0.203]	[0.424, 0.421, 0.421, 0.424, 0.441, 0.578, 0.448, 0.439, 0.542, 0.446, 0.638, 0.546, 0.509, 0.48, 0.56]	[0.178, 0.181, 0.182, 0.18, 0.183, 0.18, 0.179, 0.177, 0.179, 0.179, 0.182, 0.176, 0.179, 0.18, 0.179]	[0.558, 0.566, 0.575, 0.543, 0.551, 0.548, 0.564, 0.564, 0.56, 0.54, 0.566, 0.535, 0.549, 0.557, 0.546]	[0.286, 0.215, 0.189, 0.194, 0.202, 0.187, 0.193, 0.215, 0.215, 0.199, 0.204, 0.231, 0.227, 0.202, 0.223]	[0.676, 0.627, 0.682, 0.128, 0.488, 0.538, 0.622, 0.572, 0.543, 0.562, 0.58, 0.581, 0.605, 0.555, 0.534]	[0.166, 0.162, 0.168, 0.167, 0.172, 0.163, 0.166, 0.165, 0.165, 0.171, 0.166, 0.162, 0.166, 0.168, 0.17]	[0.591, 0.586, 0.593, 0.571, 0.583, 0.574, 0.597, 0.599, 0.592, 0.562, 0.597, 0.572, 0.584, 0.585, 0.583]
2000-01-01 09:29:00	[0.61, 0.583, 0.579, 0.6, 0.579, 0.59, 0.59, 0.588, 0.581, 0.615, 0.576, 0.608, 0.583, 0.584, 0.585]	[0.677, 0.669, 0.678, 0.672, 0.702, 0.683, 0.676, 0.678, 0.698, 0.684, 0.676, 0.683, 0.698, 0.677, 0.688]	[0.15, 0.147, 0.146, 0.146, 0.146, 0.146, 0.137, 0.135, 0.154, 0.136, 0.147, 0.144, 0.143, 0.148, 0.141]	[0.516, 0.537, 0.517, 0.512, 0.516, 0.517, 0.513, 0.535, 0.526, 0.515, 0.515, 0.518, 0.526, 0.526, 0.522]	[0.415, 0.425, 0.434, 0.429, 0.42, 0.431, 0.458, 0.425, 0.433, 0.43, 0.419, 0.427, 0.416, 0.409, 0.388]	[0.659, 0.679, 0.67, 0.759, 0.655, 0.668, 0.644, 0.661, 0.722, 0.668, 0.652, 0.669, 0.652, 0.668, 0.643]	[0.19, 0.19, 0.183, 0.177, 0.186, 0.19, 0.178, 0.176, 0.187, 0.192, 0.181, 0.19, 0.187, 0.188, 0.19]	[0.596, 0.59, 0.588, 0.58, 0.575, 0.578, 0.541, 0.571, 0.577, 0.585, 0.594, 0.583, 0.6, 0.582, 0.563]	[0.574, 0.577, 0.587, 0.572, 0.589, 0.574, 0.577, 0.577, 0.571, 0.575, 0.57, 0.582, 0.567, 0.572, 0.569]	[0.682, 0.68, 0.667, 0.677, 0.67, 0.687, 0.692, 0.681, 0.683, 0.691, 0.679, 0.674, 0.678, 0.683, 0.672]	[0.184, 0.182, 0.174, 0.183, 0.177, 0.179, 0.18, 0.175, 0.178, 0.182, 0.179, 0.179, 0.179, 0.176, 0.174]	[0.626, 0.624, 0.628, 0.623, 0.62, 0.624, 0.616, 0.616, 0.616, 0.615, 0.619, 0.625, 0.623, 0.627, 0.613]	[0.143, 0.145, 0.18, 0.185, 0.175, 0.168, 0.172, 0.147, 0.157, 0.172, 0.16, 0.142, 0.166, 0.147, 0.153]	[0.317, 0.484, 0.422, 0.35, 0.488, 0.508, 0.338, 0.488, 0.33, 0.362, 0.419, 0.374, 0.494, 0.308, 0.36]	[0.295, 0.214, 0.319, 0.36, 0.295, 0.236, 0.314, 0.297, 0.204, 0.334, 0.302, 0.224, 0.248, 0.27, 0.228]	[0.71, 0.638, 0.601, 0.594, 0.658, 0.675, 0.719, 0.665, 0.615, 0.776, 0.595, 0.774, 0.691, 0.623, 0.684]	[0.203, 0.172, 0.229, 0.207, 0.207, 0.231, 0.188, 0.174, 0.228, 0.198, 0.199, 0.181, 0.197, 0.195, 0.182]	[0.423, 0.567, 0.643, 0.426, 0.554, 0.543, 0.45, 0.453, 0.423, 0.447, 0.519, 0.487, 0.58, 0.427, 0.441]	[0.18, 0.179, 0.18, 0.179, 0.179, 0.178, 0.182, 0.183, 0.181, 0.183, 0.181, 0.178, 0.177, 0.182, 0.183]	[0.566, 0.548, 0.578, 0.568, 0.56, 0.559, 0.541, 0.553, 0.55, 0.537, 0.567, 0.552, 0.567, 0.563, 0.546]	[0.201, 0.205, 0.234, 0.224, 0.217, 0.216, 0.189, 0.203, 0.23, 0.288, 0.217, 0.19, 0.194, 0.204, 0.194]	[0.635, 0.541, 0.587, 0.687, 0.587, 0.549, 0.566, 0.628, 0.69, 0.491, 0.612, 0.562, 0.545, 0.133, 0.581]	[0.171, 0.166, 0.168, 0.173, 0.166, 0.166, 0.163, 0.17, 0.169, 0.173, 0.164, 0.167, 0.164, 0.169, 0.168]	[0.599, 0.585, 0.595, 0.589, 0.594, 0.588, 0.565, 0.588, 0.576, 0.574, 0.602, 0.587, 0.6, 0.595, 0.574]
2000-01-01 09:34:00	[0.613, 0.583, 0.591, 0.61, 0.59, 0.615, 0.577, 0.582, 0.59, 0.584, 0.587, 0.583, 0.58, 0.599, 0.581]	[0.699, 0.674, 0.706, 0.679, 0.679, 0.677, 0.7, 0.671, 0.684, 0.676, 0.684, 0.688, 0.678, 0.678, 0.685]	[0.148, 0.147, 0.141, 0.138, 0.147, 0.146, 0.143, 0.137, 0.155, 0.151, 0.147, 0.136, 0.147, 0.147, 0.144]	[0.519, 0.527, 0.524, 0.522, 0.52, 0.521, 0.532, 0.522, 0.544, 0.522, 0.522, 0.542, 0.534, 0.52, 0.532]	[0.432, 0.436, 0.423, 0.392, 0.43, 0.423, 0.42, 0.465, 0.434, 0.414, 0.431, 0.43, 0.428, 0.418, 0.435]	[0.668, 0.67, 0.662, 0.653, 0.724, 0.647, 0.645, 0.672, 0.661, 0.656, 0.679, 0.653, 0.669, 0.763, 0.67]	[0.191, 0.19, 0.188, 0.188, 0.179, 0.175, 0.188, 0.192, 0.184, 0.176, 0.191, 0.19, 0.182, 0.192, 0.188]	[0.548, 0.584, 0.581, 0.595, 0.567, 0.585, 0.588, 0.608, 0.584, 0.597, 0.602, 0.576, 0.592, 0.588, 0.601]	[0.578, 0.588, 0.593, 0.575, 0.585, 0.575, 0.571, 0.582, 0.578, 0.576, 0.574, 0.581, 0.579, 0.579, 0.574]	[0.692, 0.689, 0.683, 0.679, 0.684, 0.693, 0.674, 0.668, 0.684, 0.672, 0.682, 0.68, 0.683, 0.679, 0.675]	[0.179, 0.175, 0.178, 0.18, 0.181, 0.176, 0.18, 0.183, 0.175, 0.184, 0.184, 0.183, 0.18, 0.179, 0.178]	[0.621, 0.627, 0.623, 0.63, 0.617, 0.626, 0.63, 0.626, 0.62, 0.626, 0.629, 0.618, 0.618, 0.627, 0.621]	[0.174, 0.181, 0.177, 0.154, 0.143, 0.162, 0.168, 0.173, 0.169, 0.148, 0.187, 0.148, 0.148, 0.145, 0.158]	[0.364, 0.514, 0.495, 0.498, 0.333, 0.342, 0.365, 0.427, 0.319, 0.494, 0.491, 0.423, 0.31, 0.354, 0.376]	[0.25, 0.233, 0.275, 0.251, 0.319, 0.3, 0.205, 0.337, 0.322, 0.366, 0.298, 0.217, 0.305, 0.226, 0.298]	[0.725, 0.676, 0.66, 0.606, 0.687, 0.597, 0.627, 0.695, 0.631, 0.638, 0.712, 0.666, 0.781, 0.779, 0.601]	[0.201, 0.231, 0.208, 0.184, 0.181, 0.201, 0.199, 0.189, 0.234, 0.197, 0.209, 0.175, 0.172, 0.204, 0.232]	[0.45, 0.545, 0.459, 0.583, 0.427, 0.455, 0.445, 0.647, 0.426, 0.557, 0.565, 0.52, 0.43, 0.43, 0.495]	[0.179, 0.184, 0.182, 0.178, 0.183, 0.184, 0.182, 0.185, 0.181, 0.181, 0.181, 0.181, 0.182, 0.18, 0.181]	[0.544, 0.561, 0.561, 0.579, 0.548, 0.569, 0.565, 0.567, 0.552, 0.549, 0.569, 0.555, 0.538, 0.552, 0.569]	[0.292, 0.236, 0.219, 0.195, 0.192, 0.219, 0.195, 0.19, 0.219, 0.206, 0.227, 0.204, 0.207, 0.203, 0.231]	[0.497, 0.555, 0.636, 0.551, 0.699, 0.575, 0.592, 0.597, 0.644, 0.596, 0.546, 0.621, 0.136, 0.694, 0.57]	[0.168, 0.169, 0.17, 0.165, 0.165, 0.171, 0.17, 0.175, 0.17, 0.174, 0.173, 0.167, 0.166, 0.168, 0.169]	[0.568, 0.592, 0.597, 0.597, 0.576, 0.592, 0.597, 0.603, 0.578, 0.589, 0.601, 0.589, 0.576, 0.59, 0.605]
2000-01-01 09:39:00	[0.599, 0.582, 0.583, 0.612, 0.58, 0.611, 0.616, 0.583, 0.586, 0.584, 0.587, 0.591, 0.591, 0.589, 0.578]	[0.686, 0.678, 0.701, 0.702, 0.706, 0.678, 0.68, 0.671, 0.686, 0.679, 0.685, 0.678, 0.69, 0.68, 0.674]	[0.147, 0.145, 0.152, 0.149, 0.138, 0.138, 0.137, 0.145, 0.148, 0.147, 0.142, 0.148, 0.147, 0.147, 0.155]	[0.526, 0.525, 0.54, 0.527, 0.529, 0.527, 0.538, 0.549, 0.527, 0.528, 0.551, 0.528, 0.534, 0.524, 0.538]	[0.395, 0.432, 0.425, 0.437, 0.435, 0.431, 0.423, 0.439, 0.416, 0.435, 0.466, 0.439, 0.425, 0.421, 0.43]	[0.645, 0.67, 0.654, 0.654, 0.67, 0.673, 0.661, 0.657, 0.681, 0.67, 0.727, 0.663, 0.766, 0.671, 0.646]	[0.182, 0.192, 0.18, 0.184, 0.19, 0.189, 0.177, 0.188, 0.193, 0.19, 0.188, 0.187, 0.191, 0.191, 0.178]	[0.613, 0.609, 0.583, 0.595, 0.597, 0.591, 0.604, 0.574, 0.593, 0.595, 0.554, 0.59, 0.588, 0.61, 0.603]	[0.577, 0.588, 0.579, 0.58, 0.582, 0.585, 0.575, 0.578, 0.581, 0.578, 0.586, 0.592, 0.597, 0.582, 0.584]	[0.676, 0.693, 0.681, 0.681, 0.685, 0.67, 0.685, 0.674, 0.683, 0.677, 0.686, 0.684, 0.68, 0.691, 0.695]	[0.18, 0.18, 0.182, 0.176, 0.185, 0.181, 0.177, 0.181, 0.184, 0.175, 0.178, 0.179, 0.181, 0.185, 0.185]	[0.63, 0.624, 0.622, 0.631, 0.62, 0.623, 0.629, 0.62, 0.628, 0.633, 0.625, 0.631, 0.625, 0.632, 0.633]	[0.155, 0.144, 0.163, 0.171, 0.176, 0.149, 0.169, 0.159, 0.149, 0.188, 0.181, 0.183, 0.179, 0.147, 0.149]	[0.371, 0.368, 0.503, 0.425, 0.313, 0.429, 0.321, 0.502, 0.494, 0.38, 0.335, 0.5, 0.358, 0.521, 0.344]	[0.309, 0.228, 0.324, 0.325, 0.303, 0.253, 0.303, 0.206, 0.343, 0.235, 0.279, 0.303, 0.244, 0.22, 0.37]	[0.697, 0.606, 0.665, 0.779, 0.787, 0.64, 0.637, 0.69, 0.599, 0.63, 0.731, 0.677, 0.661, 0.712, 0.61]	[0.185, 0.183, 0.203, 0.237, 0.204, 0.175, 0.202, 0.236, 0.199, 0.212, 0.19, 0.234, 0.211, 0.206, 0.173]	[0.448, 0.451, 0.586, 0.529, 0.432, 0.652, 0.429, 0.562, 0.566, 0.49, 0.429, 0.46, 0.432, 0.549, 0.457]	[0.183, 0.181, 0.184, 0.182, 0.183, 0.179, 0.186, 0.183, 0.186, 0.186, 0.184, 0.183, 0.18, 0.182, 0.182]	[0.57, 0.57, 0.556, 0.554, 0.538, 0.553, 0.551, 0.55, 0.57, 0.566, 0.546, 0.562, 0.563, 0.57, 0.58]	[0.197, 0.193, 0.222, 0.221, 0.296, 0.208, 0.197, 0.234, 0.207, 0.229, 0.191, 0.238, 0.221, 0.205, 0.209]	[0.602, 0.503, 0.556, 0.63, 0.142, 0.605, 0.652, 0.606, 0.553, 0.578, 0.707, 0.646, 0.704, 0.561, 0.582]	[0.169, 0.169, 0.166, 0.171, 0.174, 0.166, 0.173, 0.171, 0.175, 0.171, 0.171, 0.169, 0.168, 0.168, 0.176]	[0.604, 0.606, 0.592, 0.592, 0.578, 0.582, 0.59, 0.578, 0.594, 0.601, 0.572, 0.594, 0.599, 0.603, 0.599]
2000-01-01 09:44:00	[0.586, 0.588, 0.599, 0.583, 0.617, 0.579, 0.591, 0.581, 0.582, 0.613, 0.591, 0.592, 0.584, 0.614, 0.584]	[0.687, 0.681, 0.708, 0.679, 0.679, 0.686, 0.703, 0.673, 0.682, 0.703, 0.675, 0.68, 0.687, 0.679, 0.692]	[0.148, 0.149, 0.148, 0.153, 0.147, 0.139, 0.145, 0.148, 0.15, 0.139, 0.143, 0.137, 0.156, 0.146, 0.148]	[0.533, 0.545, 0.544, 0.557, 0.533, 0.555, 0.546, 0.533, 0.535, 0.53, 0.542, 0.536, 0.533, 0.531, 0.533]	[0.44, 0.437, 0.468, 0.442, 0.397, 0.429, 0.436, 0.434, 0.433, 0.437, 0.423, 0.443, 0.427, 0.429, 0.417]	[0.67, 0.655, 0.674, 0.647, 0.654, 0.672, 0.728, 0.763, 0.671, 0.681, 0.657, 0.664, 0.671, 0.662, 0.646]	[0.178, 0.18, 0.185, 0.178, 0.189, 0.188, 0.189, 0.183, 0.191, 0.193, 0.192, 0.191, 0.191, 0.191, 0.189]	[0.578, 0.595, 0.593, 0.599, 0.608, 0.599, 0.604, 0.596, 0.56, 0.619, 0.589, 0.609, 0.614, 0.615, 0.599]	[0.583, 0.586, 0.589, 0.58, 0.581, 0.582, 0.593, 0.588, 0.587, 0.582, 0.585, 0.596, 0.578, 0.602, 0.585]	[0.694, 0.683, 0.671, 0.696, 0.682, 0.678, 0.687, 0.681, 0.686, 0.684, 0.674, 0.686, 0.691, 0.686, 0.676]	[0.178, 0.183, 0.177, 0.186, 0.182, 0.18, 0.179, 0.181, 0.181, 0.184, 0.185, 0.181, 0.177, 0.186, 0.181]	[0.622, 0.625, 0.626, 0.635, 0.635, 0.631, 0.622, 0.632, 0.628, 0.631, 0.623, 0.631, 0.626, 0.634, 0.63]	[0.171, 0.177, 0.174, 0.16, 0.156, 0.164, 0.145, 0.15, 0.151, 0.189, 0.148, 0.183, 0.17, 0.18, 0.15]	[0.372, 0.429, 0.431, 0.349, 0.513, 0.383, 0.338, 0.364, 0.316, 0.497, 0.507, 0.501, 0.526, 0.323, 0.374]	[0.308, 0.328, 0.329, 0.373, 0.254, 0.305, 0.281, 0.313, 0.248, 0.347, 0.22, 0.23, 0.238, 0.308, 0.207]	[0.696, 0.652, 0.667, 0.636, 0.615, 0.782, 0.79, 0.679, 0.737, 0.7, 0.671, 0.64, 0.611, 0.717, 0.604]	[0.242, 0.207, 0.19, 0.239, 0.186, 0.205, 0.183, 0.176, 0.174, 0.216, 0.208, 0.238, 0.203, 0.214, 0.2]	[0.454, 0.534, 0.656, 0.459, 0.59, 0.491, 0.432, 0.435, 0.435, 0.572, 0.569, 0.461, 0.55, 0.432, 0.45]	[0.187, 0.186, 0.183, 0.183, 0.18, 0.183, 0.185, 0.184, 0.181, 0.187, 0.183, 0.182, 0.186, 0.183, 0.184]	[0.55, 0.555, 0.564, 0.568, 0.581, 0.554, 0.54, 0.564, 0.547, 0.572, 0.558, 0.552, 0.572, 0.571, 0.571]	[0.223, 0.3, 0.192, 0.236, 0.198, 0.225, 0.194, 0.209, 0.21, 0.23, 0.206, 0.242, 0.199, 0.223, 0.209]	[0.507, 0.638, 0.614, 0.588, 0.564, 0.586, 0.716, 0.712, 0.147, 0.56, 0.614, 0.654, 0.567, 0.662, 0.614]	[0.174, 0.168, 0.171, 0.177, 0.167, 0.171, 0.172, 0.171, 0.168, 0.177, 0.17, 0.171, 0.172, 0.175, 0.173]	[0.58, 0.583, 0.603, 0.603, 0.601, 0.593, 0.58, 0.597, 0.575, 0.606, 0.595, 0.593, 0.608, 0.605, 0.594]
2000-01-01 09:49:00	[0.592, 0.591, 0.583, 0.582, 0.618, 0.585, 0.579, 0.588, 0.614, 0.613, 0.587, 0.6, 0.59, 0.584, 0.583]	[0.681, 0.71, 0.681, 0.689, 0.704, 0.68, 0.681, 0.705, 0.674, 0.687, 0.689, 0.682, 0.692, 0.682, 0.677]	[0.157, 0.138, 0.146, 0.15, 0.139, 0.15, 0.144, 0.15, 0.147, 0.148, 0.149, 0.154, 0.148, 0.15, 0.14]	[0.54, 0.553, 0.541, 0.535, 0.538, 0.539, 0.562, 0.563, 0.541, 0.538, 0.539, 0.539, 0.55, 0.551, 0.547]	[0.472, 0.432, 0.422, 0.437, 0.427, 0.435, 0.44, 0.429, 0.445, 0.44, 0.439, 0.43, 0.4, 0.444, 0.442]	[0.655, 0.672, 0.647, 0.77, 0.672, 0.664, 0.73, 0.672, 0.663, 0.674, 0.672, 0.682, 0.659, 0.648, 0.655]	[0.192, 0.19, 0.194, 0.192, 0.189, 0.19, 0.189, 0.178, 0.192, 0.193, 0.184, 0.191, 0.18, 0.186, 0.178]	[0.566, 0.615, 0.603, 0.599, 0.584, 0.604, 0.625, 0.622, 0.621, 0.595, 0.614, 0.601, 0.606, 0.609, 0.607]	[0.594, 0.604, 0.588, 0.592, 0.588, 0.59, 0.585, 0.582, 0.599, 0.59, 0.596, 0.585, 0.585, 0.584, 0.587]	[0.683, 0.679, 0.678, 0.681, 0.693, 0.687, 0.688, 0.695, 0.687, 0.672, 0.687, 0.686, 0.675, 0.697, 0.682]	[0.177, 0.183, 0.185, 0.183, 0.181, 0.182, 0.18, 0.179, 0.187, 0.182, 0.182, 0.186, 0.184, 0.177, 0.187]	[0.631, 0.638, 0.634, 0.63, 0.625, 0.632, 0.634, 0.637, 0.628, 0.626, 0.633, 0.628, 0.635, 0.626, 0.636]	[0.174, 0.182, 0.151, 0.151, 0.149, 0.151, 0.19, 0.171, 0.184, 0.179, 0.146, 0.165, 0.158, 0.161, 0.171]	[0.433, 0.386, 0.377, 0.367, 0.532, 0.507, 0.34, 0.374, 0.327, 0.436, 0.319, 0.502, 0.512, 0.353, 0.518]	[0.241, 0.255, 0.352, 0.249, 0.309, 0.207, 0.283, 0.31, 0.312, 0.23, 0.316, 0.222, 0.332, 0.333, 0.378]	[0.741, 0.62, 0.684, 0.677, 0.704, 0.61, 0.707, 0.721, 0.617, 0.677, 0.64, 0.658, 0.785, 0.796, 0.64]	[0.191, 0.215, 0.202, 0.177, 0.209, 0.175, 0.219, 0.204, 0.24, 0.21, 0.185, 0.207, 0.187, 0.243, 0.245]	[0.534, 0.494, 0.454, 0.438, 0.552, 0.467, 0.435, 0.457, 0.434, 0.659, 0.438, 0.57, 0.574, 0.463, 0.592]	[0.188, 0.181, 0.189, 0.182, 0.184, 0.185, 0.186, 0.188, 0.185, 0.183, 0.186, 0.184, 0.187, 0.185, 0.184]	[0.548, 0.582, 0.566, 0.564, 0.552, 0.574, 0.571, 0.571, 0.572, 0.559, 0.553, 0.556, 0.556, 0.54, 0.568]	[0.194, 0.226, 0.211, 0.21, 0.209, 0.212, 0.232, 0.2, 0.244, 0.304, 0.195, 0.228, 0.199, 0.238, 0.225]	[0.648, 0.595, 0.625, 0.72, 0.575, 0.663, 0.724, 0.513, 0.671, 0.623, 0.152, 0.567, 0.624, 0.597, 0.569]	[0.173, 0.169, 0.179, 0.17, 0.172, 0.174, 0.174, 0.175, 0.177, 0.172, 0.173, 0.171, 0.169, 0.173, 0.179]	[0.577, 0.604, 0.599, 0.605, 0.583, 0.598, 0.609, 0.608, 0.611, 0.598, 0.595, 0.587, 0.596, 0.583, 0.606]
2000-01-01 09:54:00	[0.614, 0.586, 0.585, 0.587, 0.584, 0.614, 0.592, 0.593, 0.591, 0.58, 0.583, 0.6, 0.583, 0.619, 0.589]	[0.678, 0.69, 0.694, 0.684, 0.705, 0.681, 0.682, 0.712, 0.683, 0.707, 0.682, 0.689, 0.691, 0.682, 0.675]	[0.148, 0.159, 0.15, 0.141, 0.149, 0.145, 0.149, 0.139, 0.151, 0.147, 0.149, 0.151, 0.155, 0.15, 0.14]	[0.54, 0.546, 0.553, 0.556, 0.556, 0.548, 0.569, 0.548, 0.559, 0.545, 0.545, 0.545, 0.544, 0.545, 0.568]	[0.432, 0.446, 0.443, 0.425, 0.435, 0.403, 0.441, 0.477, 0.436, 0.448, 0.44, 0.44, 0.429, 0.443, 0.446]	[0.673, 0.66, 0.656, 0.682, 0.77, 0.672, 0.674, 0.664, 0.674, 0.648, 0.656, 0.731, 0.671, 0.648, 0.665]	[0.191, 0.186, 0.192, 0.181, 0.193, 0.18, 0.193, 0.193, 0.191, 0.179, 0.184, 0.194, 0.193, 0.19, 0.195]	[0.621, 0.612, 0.57, 0.608, 0.606, 0.614, 0.609, 0.614, 0.622, 0.591, 0.627, 0.628, 0.6, 0.633, 0.61]	[0.586, 0.586, 0.588, 0.592, 0.608, 0.587, 0.6, 0.597, 0.589, 0.602, 0.594, 0.597, 0.592, 0.593, 0.589]	[0.68, 0.676, 0.685, 0.687, 0.683, 0.688, 0.672, 0.689, 0.694, 0.697, 0.684, 0.69, 0.696, 0.68, 0.688]	[0.181, 0.178, 0.18, 0.184, 0.188, 0.187, 0.187, 0.178, 0.183, 0.179, 0.182, 0.183, 0.183, 0.183, 0.186]	[0.635, 0.637, 0.634, 0.63, 0.632, 0.626, 0.637, 0.639, 0.64, 0.627, 0.639, 0.63, 0.628, 0.637, 0.634]	[0.171, 0.161, 0.191, 0.152, 0.183, 0.158, 0.147, 0.175, 0.166, 0.185, 0.152, 0.152, 0.15, 0.181, 0.172]	[0.388, 0.519, 0.437, 0.508, 0.371, 0.321, 0.438, 0.33, 0.538, 0.355, 0.524, 0.343, 0.379, 0.381, 0.513]	[0.313, 0.335, 0.287, 0.336, 0.317, 0.382, 0.224, 0.246, 0.259, 0.314, 0.32, 0.232, 0.258, 0.209, 0.356]	[0.644, 0.786, 0.747, 0.661, 0.679, 0.803, 0.688, 0.644, 0.623, 0.707, 0.725, 0.616, 0.678, 0.714, 0.613]	[0.206, 0.248, 0.223, 0.203, 0.219, 0.189, 0.186, 0.193, 0.21, 0.244, 0.176, 0.178, 0.211, 0.214, 0.249]	[0.494, 0.575, 0.543, 0.582, 0.44, 0.441, 0.667, 0.437, 0.557, 0.466, 0.597, 0.436, 0.461, 0.456, 0.469]	[0.186, 0.186, 0.187, 0.188, 0.186, 0.185, 0.186, 0.189, 0.182, 0.19, 0.187, 0.185, 0.184, 0.186, 0.189]	[0.554, 0.557, 0.548, 0.557, 0.566, 0.541, 0.566, 0.569, 0.583, 0.553, 0.572, 0.574, 0.559, 0.573, 0.573]	[0.202, 0.24, 0.234, 0.213, 0.228, 0.201, 0.197, 0.195, 0.229, 0.248, 0.214, 0.212, 0.21, 0.308, 0.228]	[0.603, 0.63, 0.655, 0.576, 0.728, 0.16, 0.633, 0.681, 0.582, 0.605, 0.576, 0.731, 0.518, 0.634, 0.671]	[0.173, 0.175, 0.176, 0.172, 0.178, 0.18, 0.172, 0.175, 0.17, 0.177, 0.174, 0.174, 0.171, 0.176, 0.18]	[0.599, 0.599, 0.58, 0.589, 0.609, 0.585, 0.603, 0.608, 0.607, 0.586, 0.609, 0.613, 0.601, 0.611, 0.601]
2000-01-01 09:59:00	[0.586, 0.62, 0.59, 0.591, 0.58, 0.588, 0.583, 0.585, 0.593, 0.584, 0.601, 0.593, 0.584, 0.614, 0.616]	[0.683, 0.684, 0.695, 0.69, 0.69, 0.679, 0.683, 0.709, 0.682, 0.691, 0.683, 0.713, 0.708, 0.685, 0.676]	[0.14, 0.147, 0.159, 0.141, 0.15, 0.151, 0.151, 0.151, 0.145, 0.141, 0.15, 0.147, 0.15, 0.155, 0.149]	[0.552, 0.562, 0.55, 0.562, 0.575, 0.549, 0.546, 0.55, 0.55, 0.564, 0.559, 0.551, 0.551, 0.552, 0.573]	[0.449, 0.437, 0.442, 0.446, 0.435, 0.445, 0.45, 0.406, 0.436, 0.442, 0.445, 0.482, 0.427, 0.433, 0.451]	[0.656, 0.684, 0.657, 0.649, 0.665, 0.674, 0.675, 0.649, 0.675, 0.666, 0.773, 0.673, 0.673, 0.733, 0.661]	[0.193, 0.18, 0.191, 0.185, 0.192, 0.194, 0.194, 0.187, 0.182, 0.193, 0.193, 0.193, 0.197, 0.191, 0.179]	[0.619, 0.627, 0.617, 0.614, 0.621, 0.627, 0.633, 0.632, 0.617, 0.612, 0.575, 0.638, 0.597, 0.612, 0.605]	[0.589, 0.613, 0.598, 0.593, 0.59, 0.602, 0.593, 0.592, 0.593, 0.599, 0.596, 0.6, 0.596, 0.596, 0.606]	[0.686, 0.689, 0.685, 0.681, 0.69, 0.681, 0.674, 0.7, 0.697, 0.689, 0.684, 0.69, 0.697, 0.691, 0.678]	[0.179, 0.189, 0.185, 0.184, 0.184, 0.189, 0.184, 0.179, 0.186, 0.184, 0.183, 0.188, 0.187, 0.181, 0.18]	[0.642, 0.643, 0.64, 0.64, 0.629, 0.638, 0.632, 0.642, 0.637, 0.636, 0.635, 0.639, 0.628, 0.632, 0.631]	[0.161, 0.183, 0.152, 0.19, 0.172, 0.148, 0.171, 0.158, 0.166, 0.152, 0.182, 0.187, 0.152, 0.15, 0.184]	[0.525, 0.507, 0.442, 0.38, 0.333, 0.391, 0.441, 0.36, 0.542, 0.513, 0.374, 0.323, 0.378, 0.344, 0.522]	[0.246, 0.385, 0.257, 0.323, 0.209, 0.322, 0.233, 0.339, 0.339, 0.253, 0.313, 0.224, 0.361, 0.289, 0.317]	[0.646, 0.627, 0.792, 0.688, 0.8, 0.649, 0.622, 0.725, 0.615, 0.682, 0.743, 0.713, 0.712, 0.665, 0.681]	[0.252, 0.223, 0.178, 0.227, 0.21, 0.188, 0.253, 0.191, 0.213, 0.179, 0.217, 0.195, 0.205, 0.214, 0.248]	[0.601, 0.582, 0.546, 0.46, 0.439, 0.499, 0.672, 0.468, 0.561, 0.47, 0.444, 0.444, 0.463, 0.439, 0.574]	[0.191, 0.187, 0.184, 0.189, 0.187, 0.188, 0.186, 0.188, 0.19, 0.185, 0.188, 0.187, 0.192, 0.189, 0.191]	[0.571, 0.584, 0.558, 0.568, 0.543, 0.555, 0.575, 0.574, 0.575, 0.566, 0.55, 0.575, 0.554, 0.558, 0.56]	[0.244, 0.231, 0.216, 0.236, 0.204, 0.198, 0.23, 0.202, 0.233, 0.215, 0.313, 0.197, 0.215, 0.213, 0.251]	[0.584, 0.583, 0.666, 0.645, 0.687, 0.615, 0.644, 0.614, 0.591, 0.68, 0.733, 0.165, 0.522, 0.738, 0.64]	[0.176, 0.182, 0.171, 0.178, 0.177, 0.18, 0.175, 0.177, 0.173, 0.173, 0.176, 0.174, 0.183, 0.177, 0.178]	[0.612, 0.608, 0.603, 0.606, 0.589, 0.601, 0.617, 0.613, 0.605, 0.611, 0.584, 0.615, 0.589, 0.593, 0.604]
##########	[0.584, 0.591, 0.585, 0.585, 0.6, 0.621, 0.581, 0.591, 0.587, 0.585, 0.593, 0.594, 0.588, 0.615, 0.616]	[0.71, 0.693, 0.69, 0.715, 0.686, 0.684, 0.685, 0.71, 0.684, 0.696, 0.68, 0.686, 0.677, 0.684, 0.691]	[0.142, 0.152, 0.155, 0.15, 0.148, 0.151, 0.151, 0.151, 0.159, 0.14, 0.141, 0.148, 0.15, 0.151, 0.146]	[0.58, 0.556, 0.556, 0.571, 0.556, 0.557, 0.567, 0.556, 0.557, 0.564, 0.552, 0.579, 0.559, 0.567, 0.557]	[0.43, 0.446, 0.437, 0.449, 0.446, 0.454, 0.436, 0.487, 0.452, 0.448, 0.408, 0.451, 0.438, 0.447, 0.441]	[0.674, 0.649, 0.675, 0.665, 0.661, 0.675, 0.735, 0.774, 0.676, 0.657, 0.657, 0.667, 0.685, 0.675, 0.649]	[0.195, 0.195, 0.197, 0.185, 0.194, 0.192, 0.192, 0.18, 0.192, 0.195, 0.192, 0.18, 0.194, 0.182, 0.188]	[0.642, 0.639, 0.612, 0.632, 0.637, 0.602, 0.622, 0.624, 0.581, 0.618, 0.622, 0.621, 0.619, 0.625, 0.632]	[0.599, 0.602, 0.591, 0.595, 0.602, 0.61, 0.6, 0.602, 0.592, 0.6, 0.595, 0.595, 0.596, 0.607, 0.616]	[0.7, 0.683, 0.692, 0.692, 0.679, 0.675, 0.693, 0.685, 0.698, 0.688, 0.686, 0.69, 0.69, 0.682, 0.701]	[0.185, 0.189, 0.188, 0.185, 0.185, 0.185, 0.185, 0.189, 0.183, 0.18, 0.183, 0.181, 0.189, 0.186, 0.18]	[0.642, 0.634, 0.633, 0.642, 0.645, 0.631, 0.643, 0.644, 0.639, 0.637, 0.641, 0.642, 0.635, 0.632, 0.646]	[0.153, 0.153, 0.172, 0.191, 0.153, 0.184, 0.15, 0.197, 0.162, 0.183, 0.159, 0.172, 0.165, 0.147, 0.184]	[0.382, 0.385, 0.328, 0.339, 0.528, 0.447, 0.347, 0.38, 0.548, 0.541, 0.446, 0.516, 0.514, 0.393, 0.364]	[0.233, 0.226, 0.366, 0.326, 0.254, 0.209, 0.257, 0.39, 0.317, 0.248, 0.291, 0.32, 0.327, 0.344, 0.343]	[0.721, 0.628, 0.69, 0.652, 0.73, 0.72, 0.798, 0.649, 0.751, 0.692, 0.622, 0.693, 0.674, 0.807, 0.631]	[0.207, 0.179, 0.212, 0.231, 0.181, 0.252, 0.216, 0.195, 0.256, 0.221, 0.193, 0.256, 0.215, 0.189, 0.225]	[0.465, 0.461, 0.446, 0.441, 0.578, 0.676, 0.442, 0.447, 0.562, 0.602, 0.548, 0.472, 0.581, 0.505, 0.47]	[0.188, 0.188, 0.193, 0.19, 0.187, 0.189, 0.185, 0.189, 0.188, 0.191, 0.19, 0.193, 0.189, 0.191, 0.189]	[0.575, 0.575, 0.561, 0.555, 0.573, 0.555, 0.557, 0.572, 0.55, 0.568, 0.575, 0.569, 0.558, 0.543, 0.584]	[0.217, 0.218, 0.206, 0.239, 0.216, 0.254, 0.215, 0.198, 0.246, 0.317, 0.203, 0.231, 0.235, 0.199, 0.234]	[0.529, 0.656, 0.173, 0.697, 0.65, 0.653, 0.744, 0.741, 0.599, 0.592, 0.674, 0.688, 0.592, 0.625, 0.623]	[0.177, 0.175, 0.184, 0.179, 0.174, 0.179, 0.173, 0.184, 0.177, 0.178, 0.179, 0.18, 0.182, 0.174, 0.179]	[0.618, 0.62, 0.608, 0.604, 0.616, 0.591, 0.605, 0.615, 0.587, 0.615, 0.607, 0.609, 0.597, 0.591, 0.611]
##########	[0.595, 0.586, 0.591, 0.584, 0.602, 0.617, 0.594, 0.592, 0.587, 0.589, 0.617, 0.584, 0.582, 0.621, 0.585]	[0.692, 0.687, 0.711, 0.692, 0.697, 0.694, 0.685, 0.713, 0.682, 0.686, 0.685, 0.686, 0.686, 0.716, 0.679]	[0.151, 0.156, 0.15, 0.146, 0.152, 0.152, 0.159, 0.141, 0.152, 0.151, 0.153, 0.142, 0.142, 0.149, 0.149]	[0.565, 0.585, 0.573, 0.561, 0.563, 0.562, 0.572, 0.573, 0.587, 0.577, 0.561, 0.562, 0.557, 0.562, 0.562]	[0.454, 0.456, 0.44, 0.437, 0.447, 0.454, 0.487, 0.432, 0.45, 0.441, 0.439, 0.449, 0.448, 0.449, 0.409]	[0.676, 0.675, 0.685, 0.657, 0.674, 0.658, 0.776, 0.65, 0.667, 0.736, 0.651, 0.675, 0.666, 0.676, 0.661]	[0.194, 0.181, 0.183, 0.18, 0.192, 0.193, 0.193, 0.197, 0.195, 0.194, 0.195, 0.193, 0.194, 0.188, 0.186]	[0.648, 0.628, 0.643, 0.639, 0.587, 0.627, 0.617, 0.623, 0.63, 0.625, 0.643, 0.608, 0.624, 0.629, 0.636]	[0.598, 0.612, 0.619, 0.602, 0.605, 0.595, 0.606, 0.601, 0.598, 0.598, 0.596, 0.602, 0.605, 0.611, 0.599]	[0.698, 0.693, 0.691, 0.689, 0.7, 0.689, 0.687, 0.702, 0.692, 0.693, 0.684, 0.685, 0.694, 0.677, 0.68]	[0.191, 0.19, 0.187, 0.182, 0.184, 0.186, 0.186, 0.189, 0.189, 0.186, 0.186, 0.183, 0.18, 0.18, 0.186]	[0.644, 0.642, 0.648, 0.648, 0.641, 0.646, 0.636, 0.639, 0.646, 0.644, 0.636, 0.634, 0.638, 0.635, 0.645]	[0.172, 0.185, 0.185, 0.151, 0.153, 0.162, 0.176, 0.153, 0.192, 0.167, 0.172, 0.184, 0.153, 0.147, 0.159]	[0.553, 0.33, 0.515, 0.535, 0.381, 0.452, 0.381, 0.365, 0.519, 0.348, 0.384, 0.397, 0.345, 0.451, 0.532]	[0.331, 0.401, 0.346, 0.323, 0.319, 0.258, 0.209, 0.37, 0.227, 0.254, 0.233, 0.293, 0.25, 0.346, 0.329]	[0.725, 0.628, 0.735, 0.635, 0.748, 0.805, 0.699, 0.701, 0.655, 0.697, 0.634, 0.725, 0.677, 0.809, 0.658]	[0.261, 0.255, 0.228, 0.218, 0.18, 0.261, 0.197, 0.209, 0.236, 0.219, 0.214, 0.224, 0.182, 0.191, 0.195]	[0.568, 0.449, 0.592, 0.608, 0.468, 0.553, 0.448, 0.472, 0.475, 0.445, 0.464, 0.506, 0.444, 0.682, 0.582]	[0.191, 0.19, 0.193, 0.194, 0.19, 0.186, 0.19, 0.194, 0.19, 0.188, 0.189, 0.192, 0.194, 0.19, 0.192]	[0.577, 0.576, 0.575, 0.586, 0.55, 0.56, 0.563, 0.568, 0.573, 0.57, 0.575, 0.558, 0.56, 0.544, 0.558]	[0.233, 0.257, 0.236, 0.216, 0.219, 0.248, 0.2, 0.218, 0.241, 0.238, 0.208, 0.32, 0.217, 0.201, 0.203]	[0.606, 0.178, 0.601, 0.6, 0.535, 0.682, 0.744, 0.633, 0.695, 0.749, 0.665, 0.635, 0.705, 0.663, 0.657]	[0.183, 0.186, 0.175, 0.181, 0.179, 0.174, 0.181, 0.186, 0.177, 0.177, 0.178, 0.18, 0.18, 0.18, 0.181]	[0.621, 0.611, 0.619, 0.614, 0.59, 0.609, 0.61, 0.618, 0.618, 0.613, 0.622, 0.594, 0.599, 0.594, 0.607]
##########	[0.622, 0.586, 0.617, 0.586, 0.592, 0.595, 0.585, 0.584, 0.619, 0.594, 0.593, 0.582, 0.589, 0.601, 0.588]	[0.693, 0.693, 0.696, 0.718, 0.681, 0.686, 0.686, 0.682, 0.713, 0.688, 0.687, 0.686, 0.714, 0.687, 0.698]	[0.142, 0.149, 0.152, 0.157, 0.143, 0.162, 0.153, 0.153, 0.143, 0.152, 0.147, 0.153, 0.149, 0.154, 0.154]	[0.577, 0.569, 0.579, 0.568, 0.567, 0.567, 0.567, 0.591, 0.567, 0.57, 0.562, 0.581, 0.577, 0.592, 0.568]	[0.459, 0.452, 0.444, 0.449, 0.434, 0.412, 0.441, 0.444, 0.439, 0.456, 0.452, 0.491, 0.456, 0.452, 0.451]	[0.677, 0.65, 0.777, 0.651, 0.674, 0.686, 0.675, 0.658, 0.676, 0.658, 0.676, 0.738, 0.662, 0.668, 0.667]	[0.196, 0.186, 0.193, 0.195, 0.194, 0.181, 0.196, 0.195, 0.193, 0.198, 0.184, 0.188, 0.182, 0.193, 0.195]	[0.65, 0.623, 0.645, 0.648, 0.613, 0.653, 0.634, 0.591, 0.632, 0.631, 0.629, 0.633, 0.635, 0.64, 0.631]	[0.615, 0.608, 0.602, 0.608, 0.605, 0.602, 0.598, 0.622, 0.605, 0.596, 0.614, 0.609, 0.602, 0.604, 0.6]	[0.701, 0.686, 0.689, 0.704, 0.702, 0.691, 0.686, 0.69, 0.694, 0.69, 0.678, 0.695, 0.682, 0.693, 0.695]	[0.19, 0.187, 0.184, 0.182, 0.185, 0.191, 0.186, 0.187, 0.186, 0.19, 0.188, 0.182, 0.183, 0.187, 0.192]	[0.639, 0.638, 0.65, 0.651, 0.636, 0.647, 0.636, 0.644, 0.646, 0.648, 0.642, 0.644, 0.649, 0.647, 0.64]	[0.184, 0.153, 0.166, 0.153, 0.153, 0.159, 0.172, 0.187, 0.15, 0.163, 0.147, 0.196, 0.172, 0.185, 0.192]	[0.556, 0.39, 0.386, 0.368, 0.385, 0.519, 0.399, 0.454, 0.335, 0.543, 0.454, 0.352, 0.538, 0.523, 0.349]	[0.228, 0.333, 0.294, 0.252, 0.321, 0.399, 0.257, 0.234, 0.209, 0.375, 0.349, 0.349, 0.325, 0.257, 0.337]	[0.639, 0.706, 0.637, 0.737, 0.732, 0.732, 0.814, 0.756, 0.704, 0.806, 0.709, 0.634, 0.658, 0.659, 0.685]	[0.26, 0.184, 0.223, 0.181, 0.212, 0.198, 0.218, 0.232, 0.222, 0.266, 0.193, 0.199, 0.265, 0.228, 0.24]	[0.578, 0.466, 0.45, 0.475, 0.47, 0.604, 0.506, 0.553, 0.452, 0.619, 0.689, 0.447, 0.58, 0.477, 0.447]	[0.191, 0.193, 0.193, 0.196, 0.192, 0.192, 0.19, 0.19, 0.191, 0.196, 0.194, 0.192, 0.197, 0.187, 0.193]	[0.578, 0.564, 0.586, 0.576, 0.558, 0.578, 0.544, 0.553, 0.571, 0.561, 0.569, 0.578, 0.574, 0.559, 0.56]	[0.26, 0.219, 0.24, 0.222, 0.22, 0.204, 0.21, 0.238, 0.219, 0.25, 0.202, 0.201, 0.236, 0.325, 0.243]	[0.616, 0.676, 0.749, 0.641, 0.541, 0.61, 0.646, 0.689, 0.182, 0.607, 0.672, 0.753, 0.665, 0.703, 0.713]	[0.179, 0.184, 0.182, 0.181, 0.18, 0.186, 0.178, 0.18, 0.182, 0.188, 0.178, 0.181, 0.183, 0.175, 0.185]	[0.625, 0.613, 0.616, 0.622, 0.597, 0.625, 0.596, 0.593, 0.615, 0.612, 0.622, 0.614, 0.621, 0.61, 0.603]
##########	[0.595, 0.583, 0.603, 0.595, 0.622, 0.586, 0.586, 0.593, 0.59, 0.591, 0.586, 0.593, 0.619, 0.587, 0.618]	[0.688, 0.688, 0.699, 0.714, 0.681, 0.687, 0.716, 0.688, 0.695, 0.688, 0.693, 0.719, 0.684, 0.688, 0.697]	[0.154, 0.152, 0.153, 0.153, 0.152, 0.154, 0.15, 0.143, 0.162, 0.153, 0.143, 0.157, 0.148, 0.142, 0.151]	[0.587, 0.573, 0.567, 0.572, 0.575, 0.574, 0.572, 0.572, 0.597, 0.582, 0.572, 0.582, 0.584, 0.597, 0.572]	[0.444, 0.437, 0.456, 0.412, 0.453, 0.458, 0.454, 0.446, 0.454, 0.494, 0.442, 0.448, 0.458, 0.454, 0.46]	[0.677, 0.677, 0.686, 0.659, 0.678, 0.663, 0.677, 0.74, 0.659, 0.669, 0.78, 0.675, 0.652, 0.652, 0.668]	[0.189, 0.194, 0.184, 0.196, 0.181, 0.193, 0.187, 0.197, 0.181, 0.194, 0.197, 0.196, 0.194, 0.198, 0.196]	[0.645, 0.638, 0.656, 0.649, 0.635, 0.652, 0.596, 0.633, 0.639, 0.655, 0.627, 0.635, 0.634, 0.616, 0.637]	[0.601, 0.608, 0.604, 0.605, 0.611, 0.604, 0.611, 0.605, 0.616, 0.612, 0.607, 0.625, 0.598, 0.607, 0.616]	[0.687, 0.679, 0.693, 0.691, 0.701, 0.683, 0.696, 0.697, 0.691, 0.694, 0.69, 0.704, 0.705, 0.687, 0.696]	[0.182, 0.184, 0.188, 0.183, 0.192, 0.188, 0.187, 0.191, 0.183, 0.186, 0.187, 0.187, 0.187, 0.191, 0.192]	[0.65, 0.639, 0.65, 0.653, 0.65, 0.654, 0.646, 0.645, 0.653, 0.64, 0.64, 0.648, 0.643, 0.637, 0.646]	[0.171, 0.153, 0.193, 0.16, 0.153, 0.172, 0.154, 0.167, 0.148, 0.183, 0.151, 0.188, 0.163, 0.185, 0.185]	[0.4, 0.457, 0.523, 0.55, 0.561, 0.544, 0.339, 0.351, 0.457, 0.526, 0.39, 0.39, 0.369, 0.394, 0.353]	[0.351, 0.293, 0.352, 0.253, 0.401, 0.258, 0.336, 0.229, 0.328, 0.321, 0.235, 0.263, 0.209, 0.379, 0.342]	[0.662, 0.819, 0.739, 0.642, 0.809, 0.744, 0.761, 0.719, 0.667, 0.646, 0.714, 0.71, 0.691, 0.737, 0.641]	[0.221, 0.216, 0.244, 0.201, 0.183, 0.269, 0.185, 0.227, 0.195, 0.203, 0.225, 0.237, 0.27, 0.231, 0.265]	[0.508, 0.697, 0.61, 0.626, 0.582, 0.581, 0.453, 0.448, 0.555, 0.48, 0.452, 0.472, 0.478, 0.469, 0.449]	[0.193, 0.195, 0.196, 0.197, 0.194, 0.189, 0.195, 0.193, 0.198, 0.194, 0.192, 0.191, 0.193, 0.198, 0.194]	[0.56, 0.547, 0.578, 0.587, 0.563, 0.577, 0.554, 0.57, 0.574, 0.578, 0.564, 0.572, 0.562, 0.559, 0.578]	[0.212, 0.223, 0.245, 0.206, 0.224, 0.238, 0.221, 0.245, 0.203, 0.202, 0.221, 0.241, 0.253, 0.33, 0.264]	[0.655, 0.683, 0.618, 0.615, 0.624, 0.675, 0.19, 0.758, 0.699, 0.711, 0.753, 0.548, 0.651, 0.687, 0.721]	[0.184, 0.183, 0.179, 0.183, 0.189, 0.177, 0.186, 0.181, 0.184, 0.182, 0.181, 0.179, 0.184, 0.189, 0.187]	[0.613, 0.598, 0.627, 0.619, 0.614, 0.625, 0.596, 0.624, 0.625, 0.627, 0.617, 0.618, 0.605, 0.6, 0.617]
##########	[0.623, 0.596, 0.587, 0.588, 0.59, 0.595, 0.619, 0.587, 0.603, 0.621, 0.593, 0.586, 0.596, 0.59, 0.583]	[0.688, 0.69, 0.721, 0.689, 0.685, 0.695, 0.717, 0.69, 0.683, 0.699, 0.696, 0.69, 0.7, 0.715, 0.688]	[0.159, 0.154, 0.151, 0.151, 0.153, 0.148, 0.154, 0.153, 0.151, 0.153, 0.144, 0.153, 0.142, 0.163, 0.144]	[0.577, 0.577, 0.577, 0.572, 0.579, 0.578, 0.587, 0.603, 0.602, 0.578, 0.588, 0.588, 0.576, 0.58, 0.592]	[0.456, 0.458, 0.444, 0.463, 0.461, 0.443, 0.455, 0.449, 0.456, 0.448, 0.497, 0.438, 0.461, 0.456, 0.414]	[0.742, 0.669, 0.679, 0.676, 0.653, 0.659, 0.78, 0.667, 0.677, 0.678, 0.663, 0.651, 0.659, 0.678, 0.688]	[0.184, 0.193, 0.182, 0.187, 0.196, 0.194, 0.197, 0.196, 0.197, 0.193, 0.198, 0.195, 0.183, 0.189, 0.196]	[0.643, 0.6, 0.661, 0.659, 0.634, 0.642, 0.655, 0.64, 0.649, 0.656, 0.64, 0.621, 0.637, 0.639, 0.642]	[0.608, 0.618, 0.605, 0.618, 0.607, 0.611, 0.613, 0.628, 0.613, 0.607, 0.616, 0.61, 0.6, 0.605, 0.608]	[0.698, 0.696, 0.703, 0.705, 0.706, 0.693, 0.692, 0.697, 0.689, 0.68, 0.684, 0.689, 0.692, 0.697, 0.696]	[0.19, 0.188, 0.185, 0.189, 0.192, 0.187, 0.188, 0.189, 0.184, 0.185, 0.192, 0.188, 0.193, 0.183, 0.194]	[0.654, 0.648, 0.652, 0.643, 0.642, 0.649, 0.656, 0.653, 0.652, 0.656, 0.65, 0.64, 0.648, 0.644, 0.641]	[0.186, 0.148, 0.172, 0.185, 0.173, 0.151, 0.154, 0.189, 0.154, 0.166, 0.177, 0.154, 0.164, 0.193, 0.16]	[0.356, 0.53, 0.564, 0.395, 0.372, 0.551, 0.394, 0.358, 0.401, 0.46, 0.55, 0.399, 0.46, 0.342, 0.526]	[0.355, 0.259, 0.331, 0.34, 0.23, 0.324, 0.236, 0.267, 0.256, 0.295, 0.384, 0.209, 0.401, 0.354, 0.347]	[0.673, 0.767, 0.743, 0.651, 0.719, 0.647, 0.647, 0.813, 0.663, 0.746, 0.713, 0.741, 0.725, 0.697, 0.823]	[0.234, 0.196, 0.224, 0.268, 0.274, 0.228, 0.185, 0.239, 0.187, 0.23, 0.204, 0.218, 0.274, 0.246, 0.203]	[0.451, 0.482, 0.583, 0.475, 0.481, 0.627, 0.456, 0.452, 0.512, 0.702, 0.587, 0.472, 0.56, 0.456, 0.609]	[0.198, 0.19, 0.199, 0.196, 0.195, 0.195, 0.194, 0.193, 0.198, 0.197, 0.199, 0.195, 0.195, 0.195, 0.196]	[0.575, 0.555, 0.58, 0.579, 0.565, 0.58, 0.589, 0.563, 0.561, 0.578, 0.572, 0.561, 0.571, 0.563, 0.546]	[0.334, 0.205, 0.214, 0.267, 0.24, 0.224, 0.226, 0.244, 0.223, 0.247, 0.204, 0.224, 0.255, 0.247, 0.206]	[0.761, 0.717, 0.633, 0.555, 0.658, 0.623, 0.754, 0.729, 0.665, 0.691, 0.681, 0.696, 0.706, 0.193, 0.627]	[0.18, 0.179, 0.187, 0.188, 0.182, 0.184, 0.183, 0.181, 0.184, 0.185, 0.191, 0.185, 0.191, 0.186, 0.188]	[0.628, 0.599, 0.63, 0.632, 0.621, 0.619, 0.621, 0.617, 0.616, 0.627, 0.624, 0.602, 0.628, 0.609, 0.601]
##########	[0.62, 0.588, 0.624, 0.587, 0.594, 0.591, 0.589, 0.591, 0.595, 0.622, 0.587, 0.597, 0.597, 0.603, 0.584]	[0.684, 0.689, 0.7, 0.723, 0.696, 0.69, 0.686, 0.697, 0.719, 0.691, 0.689, 0.691, 0.718, 0.701, 0.69]	[0.158, 0.145, 0.145, 0.153, 0.143, 0.152, 0.154, 0.165, 0.149, 0.151, 0.155, 0.153, 0.156, 0.155, 0.155]	[0.582, 0.582, 0.585, 0.583, 0.593, 0.594, 0.609, 0.583, 0.583, 0.593, 0.607, 0.581, 0.585, 0.576, 0.597]	[0.462, 0.457, 0.465, 0.462, 0.458, 0.5, 0.458, 0.45, 0.457, 0.449, 0.445, 0.417, 0.451, 0.465, 0.44]	[0.66, 0.654, 0.678, 0.66, 0.679, 0.669, 0.688, 0.744, 0.67, 0.677, 0.664, 0.678, 0.786, 0.652, 0.68]	[0.197, 0.187, 0.19, 0.2, 0.185, 0.183, 0.195, 0.197, 0.197, 0.198, 0.194, 0.196, 0.183, 0.195, 0.198]	[0.643, 0.645, 0.664, 0.605, 0.637, 0.649, 0.647, 0.643, 0.645, 0.652, 0.644, 0.626, 0.659, 0.66, 0.664]	[0.601, 0.616, 0.608, 0.62, 0.607, 0.616, 0.616, 0.609, 0.61, 0.606, 0.612, 0.611, 0.63, 0.619, 0.612]	[0.694, 0.708, 0.69, 0.694, 0.682, 0.699, 0.696, 0.7, 0.697, 0.706, 0.686, 0.699, 0.692, 0.691, 0.704]	[0.193, 0.189, 0.184, 0.193, 0.19, 0.185, 0.189, 0.189, 0.195, 0.189, 0.189, 0.186, 0.194, 0.187, 0.185]	[0.647, 0.645, 0.645, 0.649, 0.644, 0.657, 0.651, 0.65, 0.654, 0.654, 0.655, 0.643, 0.658, 0.659, 0.654]	[0.164, 0.154, 0.172, 0.149, 0.193, 0.193, 0.154, 0.167, 0.187, 0.172, 0.15, 0.161, 0.189, 0.184, 0.153]	[0.461, 0.374, 0.401, 0.555, 0.46, 0.361, 0.529, 0.357, 0.531, 0.4, 0.554, 0.344, 0.396, 0.401, 0.567]	[0.23, 0.342, 0.356, 0.388, 0.358, 0.333, 0.259, 0.258, 0.35, 0.236, 0.21, 0.297, 0.406, 0.324, 0.257]	[0.701, 0.828, 0.655, 0.768, 0.723, 0.678, 0.651, 0.729, 0.717, 0.665, 0.812, 0.746, 0.746, 0.649, 0.747]	[0.28, 0.186, 0.279, 0.198, 0.252, 0.206, 0.188, 0.234, 0.239, 0.229, 0.232, 0.206, 0.244, 0.273, 0.221]	[0.562, 0.483, 0.514, 0.637, 0.705, 0.454, 0.622, 0.452, 0.483, 0.477, 0.589, 0.458, 0.457, 0.473, 0.594]	[0.196, 0.198, 0.197, 0.201, 0.199, 0.202, 0.192, 0.194, 0.197, 0.195, 0.196, 0.199, 0.197, 0.197, 0.2]	[0.563, 0.548, 0.58, 0.557, 0.566, 0.576, 0.581, 0.571, 0.574, 0.562, 0.564, 0.562, 0.579, 0.589, 0.581]	[0.258, 0.228, 0.242, 0.206, 0.249, 0.204, 0.227, 0.25, 0.338, 0.216, 0.225, 0.208, 0.246, 0.27, 0.226]	[0.712, 0.668, 0.675, 0.631, 0.701, 0.736, 0.634, 0.764, 0.723, 0.562, 0.689, 0.198, 0.759, 0.707, 0.641]	[0.184, 0.189, 0.188, 0.193, 0.182, 0.188, 0.18, 0.184, 0.19, 0.185, 0.187, 0.187, 0.192, 0.186, 0.186]	[0.612, 0.604, 0.634, 0.603, 0.623, 0.632, 0.623, 0.63, 0.626, 0.619, 0.62, 0.605, 0.63, 0.624, 0.633]
##########	[0.588, 0.621, 0.603, 0.586, 0.598, 0.592, 0.597, 0.592, 0.59, 0.589, 0.596, 0.623, 0.588, 0.594, 0.625]	[0.698, 0.697, 0.687, 0.692, 0.72, 0.692, 0.692, 0.691, 0.69, 0.702, 0.719, 0.691, 0.702, 0.685, 0.724]	[0.155, 0.165, 0.156, 0.16, 0.146, 0.145, 0.149, 0.155, 0.151, 0.156, 0.153, 0.144, 0.154, 0.153, 0.157]	[0.587, 0.599, 0.591, 0.602, 0.58, 0.587, 0.598, 0.585, 0.613, 0.588, 0.615, 0.587, 0.59, 0.588, 0.597]	[0.461, 0.463, 0.505, 0.441, 0.465, 0.418, 0.452, 0.45, 0.461, 0.462, 0.454, 0.459, 0.468, 0.447, 0.465]	[0.655, 0.671, 0.69, 0.678, 0.681, 0.66, 0.68, 0.669, 0.678, 0.679, 0.654, 0.664, 0.747, 0.661, 0.786]	[0.196, 0.198, 0.185, 0.182, 0.197, 0.199, 0.19, 0.195, 0.183, 0.199, 0.195, 0.198, 0.197, 0.188, 0.198]	[0.653, 0.662, 0.647, 0.647, 0.646, 0.655, 0.649, 0.63, 0.609, 0.664, 0.646, 0.651, 0.641, 0.67, 0.667]	[0.61, 0.622, 0.617, 0.615, 0.602, 0.612, 0.611, 0.609, 0.609, 0.617, 0.632, 0.617, 0.622, 0.614, 0.608]	[0.709, 0.698, 0.697, 0.707, 0.705, 0.696, 0.683, 0.7, 0.692, 0.701, 0.692, 0.687, 0.7, 0.695, 0.694]	[0.19, 0.195, 0.192, 0.187, 0.189, 0.19, 0.185, 0.187, 0.194, 0.194, 0.189, 0.185, 0.191, 0.19, 0.194]	[0.659, 0.66, 0.645, 0.649, 0.652, 0.655, 0.656, 0.644, 0.652, 0.66, 0.656, 0.653, 0.646, 0.649, 0.657]	[0.188, 0.149, 0.179, 0.154, 0.165, 0.161, 0.167, 0.172, 0.193, 0.154, 0.19, 0.154, 0.184, 0.151, 0.173]	[0.375, 0.533, 0.531, 0.4, 0.57, 0.468, 0.465, 0.365, 0.403, 0.346, 0.4, 0.558, 0.358, 0.554, 0.399]	[0.259, 0.353, 0.359, 0.335, 0.326, 0.237, 0.358, 0.299, 0.413, 0.391, 0.209, 0.258, 0.264, 0.344, 0.23]	[0.679, 0.747, 0.826, 0.7, 0.731, 0.67, 0.716, 0.747, 0.765, 0.651, 0.817, 0.655, 0.726, 0.659, 0.745]	[0.242, 0.201, 0.209, 0.225, 0.284, 0.208, 0.239, 0.232, 0.255, 0.189, 0.248, 0.188, 0.278, 0.236, 0.282]	[0.485, 0.485, 0.629, 0.479, 0.597, 0.563, 0.711, 0.455, 0.516, 0.46, 0.476, 0.588, 0.454, 0.643, 0.46]	[0.194, 0.199, 0.201, 0.203, 0.198, 0.196, 0.199, 0.201, 0.198, 0.203, 0.197, 0.202, 0.196, 0.2, 0.198]	[0.577, 0.58, 0.55, 0.566, 0.573, 0.564, 0.576, 0.564, 0.557, 0.589, 0.564, 0.582, 0.567, 0.582, 0.582]	[0.343, 0.207, 0.207, 0.228, 0.261, 0.209, 0.253, 0.218, 0.251, 0.229, 0.249, 0.231, 0.275, 0.229, 0.244]	[0.679, 0.73, 0.643, 0.57, 0.652, 0.719, 0.709, 0.745, 0.683, 0.206, 0.719, 0.697, 0.767, 0.639, 0.762]	[0.182, 0.192, 0.184, 0.19, 0.187, 0.187, 0.19, 0.189, 0.194, 0.195, 0.189, 0.188, 0.185, 0.192, 0.186]	[0.635, 0.632, 0.606, 0.616, 0.635, 0.621, 0.629, 0.608, 0.606, 0.626, 0.624, 0.626, 0.627, 0.636, 0.636]
##########	[0.59, 0.598, 0.596, 0.589, 0.624, 0.593, 0.626, 0.604, 0.598, 0.597, 0.59, 0.621, 0.593, 0.587, 0.589]	[0.692, 0.692, 0.692, 0.685, 0.721, 0.694, 0.694, 0.699, 0.693, 0.698, 0.719, 0.703, 0.725, 0.702, 0.689]	[0.156, 0.156, 0.154, 0.155, 0.162, 0.143, 0.157, 0.146, 0.146, 0.157, 0.152, 0.167, 0.158, 0.155, 0.15]	[0.603, 0.593, 0.591, 0.594, 0.62, 0.588, 0.617, 0.603, 0.595, 0.596, 0.584, 0.591, 0.593, 0.608, 0.605]	[0.454, 0.505, 0.421, 0.455, 0.449, 0.467, 0.467, 0.444, 0.463, 0.46, 0.463, 0.469, 0.463, 0.464, 0.454]	[0.689, 0.661, 0.665, 0.679, 0.68, 0.67, 0.671, 0.656, 0.654, 0.661, 0.68, 0.748, 0.681, 0.678, 0.787]	[0.195, 0.198, 0.184, 0.188, 0.199, 0.199, 0.198, 0.191, 0.196, 0.198, 0.199, 0.195, 0.196, 0.186, 0.182]	[0.634, 0.657, 0.651, 0.648, 0.651, 0.65, 0.669, 0.664, 0.613, 0.672, 0.645, 0.655, 0.665, 0.648, 0.656]	[0.611, 0.62, 0.615, 0.634, 0.615, 0.609, 0.602, 0.617, 0.611, 0.619, 0.619, 0.622, 0.612, 0.625, 0.613]	[0.699, 0.697, 0.689, 0.693, 0.701, 0.702, 0.7, 0.711, 0.695, 0.696, 0.685, 0.701, 0.707, 0.709, 0.696]	[0.191, 0.196, 0.196, 0.192, 0.195, 0.194, 0.187, 0.185, 0.189, 0.191, 0.191, 0.191, 0.19, 0.193, 0.188]	[0.646, 0.658, 0.657, 0.649, 0.651, 0.654, 0.66, 0.663, 0.654, 0.65, 0.648, 0.654, 0.66, 0.658, 0.661]	[0.172, 0.178, 0.161, 0.19, 0.151, 0.174, 0.164, 0.154, 0.194, 0.155, 0.154, 0.184, 0.189, 0.149, 0.168]	[0.536, 0.56, 0.561, 0.407, 0.349, 0.369, 0.533, 0.375, 0.4, 0.471, 0.471, 0.36, 0.572, 0.397, 0.401]	[0.21, 0.357, 0.409, 0.346, 0.23, 0.395, 0.258, 0.361, 0.298, 0.262, 0.236, 0.257, 0.327, 0.362, 0.338]	[0.751, 0.677, 0.719, 0.829, 0.699, 0.735, 0.746, 0.745, 0.756, 0.658, 0.731, 0.655, 0.647, 0.825, 0.679]	[0.235, 0.211, 0.211, 0.251, 0.239, 0.288, 0.289, 0.227, 0.26, 0.19, 0.19, 0.283, 0.246, 0.203, 0.243]	[0.637, 0.648, 0.591, 0.519, 0.462, 0.457, 0.488, 0.488, 0.479, 0.567, 0.713, 0.457, 0.604, 0.482, 0.462]	[0.199, 0.201, 0.2, 0.202, 0.199, 0.205, 0.204, 0.2, 0.202, 0.198, 0.198, 0.195, 0.2, 0.203, 0.205]	[0.565, 0.565, 0.577, 0.552, 0.566, 0.573, 0.583, 0.581, 0.56, 0.583, 0.569, 0.583, 0.591, 0.567, 0.579]	[0.22, 0.208, 0.209, 0.251, 0.23, 0.246, 0.264, 0.23, 0.253, 0.232, 0.231, 0.278, 0.347, 0.209, 0.257]	[0.65, 0.645, 0.704, 0.692, 0.211, 0.75, 0.733, 0.686, 0.726, 0.724, 0.716, 0.769, 0.661, 0.577, 0.762]	[0.191, 0.194, 0.196, 0.195, 0.189, 0.197, 0.189, 0.192, 0.191, 0.189, 0.189, 0.184, 0.189, 0.186, 0.192]	[0.611, 0.624, 0.632, 0.608, 0.619, 0.637, 0.638, 0.635, 0.61, 0.638, 0.629, 0.628, 0.628, 0.626, 0.637]
##########	[0.589, 0.591, 0.594, 0.598, 0.597, 0.591, 0.59, 0.588, 0.599, 0.623, 0.605, 0.596, 0.627, 0.626, 0.593]	[0.694, 0.704, 0.694, 0.728, 0.689, 0.703, 0.723, 0.693, 0.699, 0.724, 0.695, 0.694, 0.693, 0.701, 0.685]	[0.155, 0.152, 0.154, 0.156, 0.151, 0.168, 0.157, 0.144, 0.161, 0.148, 0.156, 0.158, 0.154, 0.158, 0.147]	[0.624, 0.613, 0.595, 0.587, 0.6, 0.593, 0.596, 0.606, 0.595, 0.597, 0.608, 0.622, 0.598, 0.601, 0.607]	[0.451, 0.464, 0.465, 0.456, 0.468, 0.47, 0.472, 0.445, 0.463, 0.463, 0.465, 0.458, 0.509, 0.423, 0.455]	[0.671, 0.654, 0.657, 0.68, 0.662, 0.681, 0.678, 0.68, 0.666, 0.662, 0.691, 0.792, 0.672, 0.75, 0.683]	[0.2, 0.2, 0.195, 0.191, 0.196, 0.199, 0.201, 0.183, 0.186, 0.198, 0.184, 0.199, 0.196, 0.189, 0.196]	[0.658, 0.652, 0.654, 0.65, 0.617, 0.667, 0.671, 0.636, 0.668, 0.674, 0.656, 0.65, 0.659, 0.65, 0.653]	[0.617, 0.611, 0.621, 0.615, 0.601, 0.609, 0.622, 0.618, 0.613, 0.62, 0.625, 0.636, 0.621, 0.616, 0.612]	[0.703, 0.696, 0.712, 0.687, 0.698, 0.703, 0.71, 0.695, 0.691, 0.698, 0.7, 0.696, 0.701, 0.704, 0.709]	[0.191, 0.192, 0.189, 0.187, 0.191, 0.188, 0.196, 0.188, 0.194, 0.196, 0.197, 0.197, 0.192, 0.191, 0.192]	[0.663, 0.655, 0.653, 0.651, 0.656, 0.665, 0.662, 0.647, 0.663, 0.651, 0.655, 0.65, 0.66, 0.661, 0.658]	[0.152, 0.195, 0.155, 0.168, 0.165, 0.174, 0.184, 0.155, 0.191, 0.155, 0.15, 0.191, 0.178, 0.162, 0.173]	[0.373, 0.405, 0.377, 0.47, 0.475, 0.353, 0.405, 0.408, 0.567, 0.563, 0.538, 0.405, 0.539, 0.362, 0.577]	[0.235, 0.269, 0.299, 0.363, 0.328, 0.261, 0.399, 0.34, 0.364, 0.231, 0.413, 0.362, 0.256, 0.349, 0.21]	[0.685, 0.744, 0.704, 0.836, 0.766, 0.749, 0.754, 0.758, 0.651, 0.664, 0.663, 0.738, 0.68, 0.826, 0.725]	[0.244, 0.263, 0.193, 0.248, 0.294, 0.293, 0.288, 0.231, 0.251, 0.192, 0.205, 0.255, 0.215, 0.214, 0.24]	[0.46, 0.482, 0.491, 0.716, 0.566, 0.464, 0.484, 0.522, 0.59, 0.657, 0.646, 0.464, 0.49, 0.459, 0.615]	[0.2, 0.2, 0.204, 0.202, 0.202, 0.206, 0.207, 0.207, 0.204, 0.202, 0.202, 0.203, 0.197, 0.203, 0.201]	[0.58, 0.575, 0.567, 0.552, 0.561, 0.583, 0.585, 0.566, 0.593, 0.584, 0.584, 0.57, 0.567, 0.568, 0.578]	[0.234, 0.255, 0.233, 0.26, 0.266, 0.25, 0.281, 0.232, 0.353, 0.234, 0.21, 0.255, 0.21, 0.211, 0.223]	[0.756, 0.736, 0.696, 0.726, 0.73, 0.215, 0.584, 0.7, 0.711, 0.653, 0.658, 0.762, 0.738, 0.771, 0.671]	[0.191, 0.191, 0.193, 0.193, 0.191, 0.191, 0.2, 0.194, 0.188, 0.19, 0.199, 0.195, 0.186, 0.197, 0.194]	[0.641, 0.64, 0.621, 0.611, 0.613, 0.638, 0.641, 0.613, 0.63, 0.641, 0.631, 0.633, 0.626, 0.629, 0.636]
##########	[0.595, 0.595, 0.598, 0.589, 0.628, 0.592, 0.591, 0.626, 0.606, 0.591, 0.6, 0.624, 0.599, 0.591, 0.597]	[0.688, 0.694, 0.7, 0.696, 0.691, 0.705, 0.695, 0.725, 0.724, 0.696, 0.729, 0.705, 0.695, 0.694, 0.701]	[0.156, 0.158, 0.147, 0.156, 0.158, 0.149, 0.144, 0.169, 0.15, 0.158, 0.157, 0.155, 0.163, 0.154, 0.153]	[0.611, 0.599, 0.608, 0.611, 0.595, 0.624, 0.602, 0.605, 0.6, 0.604, 0.629, 0.601, 0.615, 0.599, 0.591]	[0.47, 0.457, 0.466, 0.457, 0.453, 0.459, 0.468, 0.466, 0.425, 0.448, 0.466, 0.511, 0.471, 0.466, 0.473]	[0.68, 0.68, 0.753, 0.672, 0.662, 0.656, 0.793, 0.658, 0.667, 0.682, 0.691, 0.663, 0.682, 0.684, 0.672]	[0.197, 0.193, 0.199, 0.196, 0.197, 0.198, 0.183, 0.2, 0.202, 0.2, 0.189, 0.2, 0.199, 0.187, 0.185]	[0.656, 0.662, 0.677, 0.656, 0.657, 0.641, 0.652, 0.674, 0.652, 0.668, 0.62, 0.659, 0.661, 0.671, 0.652]	[0.602, 0.613, 0.622, 0.616, 0.619, 0.636, 0.626, 0.621, 0.617, 0.62, 0.613, 0.623, 0.61, 0.613, 0.624]	[0.712, 0.696, 0.705, 0.703, 0.7, 0.698, 0.699, 0.714, 0.692, 0.704, 0.702, 0.7, 0.689, 0.711, 0.705]	[0.192, 0.187, 0.192, 0.19, 0.193, 0.191, 0.19, 0.193, 0.196, 0.197, 0.193, 0.189, 0.198, 0.194, 0.198]	[0.658, 0.665, 0.652, 0.661, 0.656, 0.65, 0.653, 0.663, 0.663, 0.667, 0.658, 0.658, 0.663, 0.665, 0.654]	[0.166, 0.173, 0.155, 0.168, 0.151, 0.192, 0.15, 0.155, 0.162, 0.155, 0.191, 0.179, 0.174, 0.196, 0.185]	[0.408, 0.41, 0.361, 0.543, 0.48, 0.406, 0.407, 0.377, 0.571, 0.355, 0.543, 0.562, 0.476, 0.583, 0.376]	[0.21, 0.366, 0.236, 0.3, 0.257, 0.331, 0.342, 0.267, 0.403, 0.232, 0.351, 0.261, 0.364, 0.367, 0.411]	[0.749, 0.691, 0.669, 0.728, 0.705, 0.759, 0.742, 0.758, 0.833, 0.751, 0.766, 0.667, 0.683, 0.653, 0.836]	[0.299, 0.243, 0.195, 0.253, 0.249, 0.26, 0.207, 0.194, 0.218, 0.235, 0.255, 0.218, 0.297, 0.266, 0.292]	[0.487, 0.523, 0.462, 0.493, 0.569, 0.484, 0.467, 0.494, 0.59, 0.467, 0.651, 0.663, 0.717, 0.618, 0.462]	[0.202, 0.204, 0.201, 0.205, 0.199, 0.204, 0.209, 0.202, 0.208, 0.203, 0.205, 0.208, 0.204, 0.206, 0.204]	[0.576, 0.582, 0.585, 0.58, 0.568, 0.568, 0.572, 0.587, 0.568, 0.584, 0.562, 0.586, 0.568, 0.594, 0.553]	[0.27, 0.225, 0.236, 0.264, 0.236, 0.258, 0.212, 0.237, 0.212, 0.234, 0.359, 0.211, 0.253, 0.258, 0.285]	[0.591, 0.709, 0.774, 0.743, 0.737, 0.745, 0.766, 0.703, 0.717, 0.219, 0.667, 0.662, 0.735, 0.68, 0.762]	[0.195, 0.196, 0.193, 0.195, 0.188, 0.193, 0.197, 0.193, 0.203, 0.193, 0.199, 0.194, 0.198, 0.19, 0.202]	[0.643, 0.643, 0.645, 0.64, 0.625, 0.616, 0.636, 0.645, 0.632, 0.641, 0.616, 0.634, 0.629, 0.632, 0.613]
##########	[0.607, 0.598, 0.592, 0.629, 0.589, 0.595, 0.6, 0.594, 0.602, 0.598, 0.592, 0.592, 0.595, 0.625, 0.628]	[0.688, 0.696, 0.706, 0.702, 0.696, 0.695, 0.696, 0.73, 0.725, 0.707, 0.691, 0.701, 0.727, 0.697, 0.696]	[0.156, 0.159, 0.154, 0.156, 0.144, 0.149, 0.17, 0.159, 0.158, 0.152, 0.151, 0.157, 0.148, 0.157, 0.163]	[0.604, 0.61, 0.599, 0.612, 0.595, 0.621, 0.609, 0.614, 0.603, 0.606, 0.627, 0.615, 0.633, 0.605, 0.6]	[0.47, 0.449, 0.513, 0.466, 0.456, 0.459, 0.462, 0.474, 0.426, 0.468, 0.461, 0.469, 0.468, 0.474, 0.472]	[0.674, 0.683, 0.663, 0.683, 0.672, 0.692, 0.755, 0.659, 0.792, 0.685, 0.656, 0.68, 0.664, 0.683, 0.668]	[0.198, 0.187, 0.184, 0.199, 0.199, 0.197, 0.203, 0.198, 0.185, 0.2, 0.2, 0.189, 0.2, 0.193, 0.198]	[0.662, 0.663, 0.655, 0.658, 0.672, 0.676, 0.643, 0.671, 0.656, 0.655, 0.679, 0.66, 0.625, 0.659, 0.654]	[0.627, 0.621, 0.623, 0.613, 0.619, 0.613, 0.638, 0.623, 0.618, 0.614, 0.616, 0.622, 0.623, 0.609, 0.601]	[0.704, 0.706, 0.701, 0.69, 0.707, 0.703, 0.706, 0.716, 0.7, 0.713, 0.699, 0.713, 0.701, 0.698, 0.694]	[0.194, 0.195, 0.191, 0.193, 0.2, 0.194, 0.198, 0.193, 0.199, 0.198, 0.19, 0.194, 0.194, 0.189, 0.191]	[0.666, 0.665, 0.663, 0.659, 0.666, 0.666, 0.652, 0.669, 0.654, 0.665, 0.655, 0.658, 0.66, 0.658, 0.656]	[0.15, 0.156, 0.179, 0.196, 0.152, 0.173, 0.193, 0.185, 0.162, 0.193, 0.169, 0.156, 0.155, 0.174, 0.166]	[0.545, 0.358, 0.488, 0.482, 0.38, 0.548, 0.364, 0.378, 0.409, 0.583, 0.407, 0.407, 0.565, 0.413, 0.575]	[0.257, 0.368, 0.343, 0.235, 0.367, 0.209, 0.405, 0.332, 0.42, 0.232, 0.263, 0.352, 0.264, 0.367, 0.302]	[0.693, 0.689, 0.731, 0.751, 0.653, 0.757, 0.761, 0.75, 0.745, 0.837, 0.67, 0.671, 0.762, 0.707, 0.839]	[0.208, 0.239, 0.219, 0.27, 0.252, 0.246, 0.262, 0.296, 0.22, 0.26, 0.257, 0.196, 0.196, 0.301, 0.304]	[0.495, 0.47, 0.571, 0.716, 0.463, 0.654, 0.464, 0.497, 0.469, 0.624, 0.486, 0.49, 0.666, 0.526, 0.593]	[0.2, 0.208, 0.211, 0.203, 0.206, 0.204, 0.21, 0.206, 0.205, 0.205, 0.209, 0.206, 0.204, 0.206, 0.207]	[0.583, 0.57, 0.581, 0.577, 0.595, 0.587, 0.569, 0.585, 0.573, 0.569, 0.586, 0.586, 0.563, 0.57, 0.555]	[0.214, 0.237, 0.212, 0.26, 0.239, 0.228, 0.26, 0.289, 0.213, 0.364, 0.268, 0.238, 0.239, 0.255, 0.273]	[0.746, 0.226, 0.741, 0.74, 0.768, 0.673, 0.776, 0.712, 0.766, 0.69, 0.752, 0.598, 0.667, 0.716, 0.723]	[0.189, 0.192, 0.199, 0.195, 0.2, 0.197, 0.205, 0.195, 0.203, 0.195, 0.196, 0.201, 0.194, 0.198, 0.197]	[0.646, 0.632, 0.642, 0.646, 0.635, 0.647, 0.619, 0.643, 0.639, 0.635, 0.647, 0.637, 0.619, 0.628, 0.616]
##########	[0.602, 0.596, 0.59, 0.63, 0.601, 0.594, 0.593, 0.596, 0.592, 0.629, 0.626, 0.599, 0.6, 0.608, 0.593]	[0.698, 0.698, 0.698, 0.708, 0.727, 0.698, 0.729, 0.696, 0.704, 0.69, 0.702, 0.697, 0.708, 0.731, 0.693]	[0.158, 0.157, 0.15, 0.148, 0.161, 0.172, 0.146, 0.153, 0.155, 0.163, 0.158, 0.16, 0.161, 0.151, 0.157]	[0.597, 0.618, 0.624, 0.617, 0.616, 0.609, 0.614, 0.632, 0.637, 0.613, 0.602, 0.607, 0.607, 0.607, 0.603]	[0.474, 0.462, 0.471, 0.452, 0.47, 0.463, 0.461, 0.456, 0.476, 0.477, 0.473, 0.517, 0.47, 0.471, 0.427]	[0.668, 0.683, 0.674, 0.686, 0.681, 0.657, 0.665, 0.694, 0.757, 0.675, 0.66, 0.798, 0.664, 0.683, 0.684]	[0.198, 0.2, 0.201, 0.198, 0.203, 0.2, 0.188, 0.193, 0.197, 0.185, 0.198, 0.186, 0.201, 0.19, 0.201]	[0.665, 0.625, 0.655, 0.658, 0.645, 0.678, 0.664, 0.675, 0.658, 0.682, 0.663, 0.673, 0.656, 0.66, 0.662]	[0.601, 0.617, 0.623, 0.621, 0.613, 0.639, 0.615, 0.62, 0.61, 0.624, 0.628, 0.623, 0.613, 0.624, 0.618]	[0.695, 0.699, 0.707, 0.714, 0.714, 0.701, 0.704, 0.705, 0.708, 0.705, 0.717, 0.701, 0.702, 0.691, 0.707]	[0.193, 0.195, 0.195, 0.195, 0.199, 0.201, 0.196, 0.189, 0.195, 0.192, 0.192, 0.2, 0.191, 0.195, 0.199]	[0.666, 0.661, 0.657, 0.664, 0.653, 0.668, 0.668, 0.668, 0.655, 0.656, 0.66, 0.671, 0.666, 0.661, 0.657]	[0.167, 0.169, 0.156, 0.156, 0.193, 0.193, 0.173, 0.153, 0.174, 0.185, 0.151, 0.189, 0.197, 0.156, 0.163]	[0.581, 0.416, 0.384, 0.586, 0.413, 0.411, 0.578, 0.552, 0.364, 0.551, 0.379, 0.413, 0.491, 0.484, 0.363]	[0.333, 0.266, 0.237, 0.21, 0.409, 0.372, 0.371, 0.369, 0.257, 0.346, 0.303, 0.421, 0.265, 0.354, 0.233]	[0.691, 0.775, 0.845, 0.74, 0.768, 0.768, 0.7, 0.659, 0.754, 0.677, 0.679, 0.756, 0.842, 0.761, 0.712]	[0.309, 0.262, 0.198, 0.242, 0.264, 0.265, 0.25, 0.255, 0.307, 0.301, 0.21, 0.22, 0.274, 0.197, 0.222]	[0.596, 0.527, 0.467, 0.628, 0.494, 0.489, 0.67, 0.655, 0.467, 0.499, 0.5, 0.471, 0.575, 0.718, 0.471]	[0.207, 0.205, 0.205, 0.206, 0.212, 0.208, 0.21, 0.207, 0.202, 0.212, 0.209, 0.207, 0.211, 0.209, 0.207]	[0.573, 0.565, 0.556, 0.582, 0.571, 0.589, 0.582, 0.596, 0.574, 0.587, 0.589, 0.585, 0.571, 0.578, 0.57]	[0.276, 0.271, 0.242, 0.239, 0.369, 0.264, 0.229, 0.242, 0.257, 0.293, 0.215, 0.214, 0.263, 0.241, 0.213]	[0.726, 0.722, 0.772, 0.698, 0.605, 0.757, 0.673, 0.678, 0.777, 0.749, 0.718, 0.766, 0.745, 0.744, 0.233]	[0.197, 0.196, 0.197, 0.2, 0.207, 0.201, 0.194, 0.2, 0.191, 0.202, 0.199, 0.205, 0.198, 0.204, 0.197]	[0.634, 0.622, 0.618, 0.646, 0.621, 0.649, 0.649, 0.637, 0.642, 0.65, 0.64, 0.645, 0.637, 0.649, 0.63]
##########	[0.6, 0.594, 0.597, 0.594, 0.595, 0.602, 0.598, 0.6, 0.607, 0.63, 0.603, 0.628, 0.63, 0.594, 0.591]	[0.699, 0.705, 0.699, 0.699, 0.704, 0.694, 0.691, 0.699, 0.731, 0.709, 0.699, 0.708, 0.733, 0.698, 0.729]	[0.153, 0.159, 0.151, 0.146, 0.152, 0.158, 0.157, 0.16, 0.161, 0.158, 0.16, 0.155, 0.173, 0.165, 0.149]	[0.612, 0.62, 0.619, 0.641, 0.604, 0.607, 0.617, 0.626, 0.622, 0.599, 0.618, 0.61, 0.612, 0.634, 0.61]	[0.518, 0.471, 0.476, 0.479, 0.479, 0.476, 0.473, 0.463, 0.463, 0.428, 0.459, 0.453, 0.471, 0.472, 0.466]	[0.66, 0.8, 0.685, 0.665, 0.675, 0.682, 0.695, 0.669, 0.687, 0.685, 0.675, 0.684, 0.76, 0.666, 0.658]	[0.185, 0.2, 0.198, 0.201, 0.198, 0.203, 0.201, 0.202, 0.186, 0.197, 0.188, 0.194, 0.198, 0.19, 0.2]	[0.675, 0.659, 0.679, 0.628, 0.665, 0.666, 0.665, 0.658, 0.648, 0.66, 0.677, 0.683, 0.662, 0.662, 0.659]	[0.624, 0.614, 0.63, 0.608, 0.623, 0.6, 0.624, 0.616, 0.619, 0.619, 0.621, 0.623, 0.624, 0.614, 0.639]	[0.718, 0.703, 0.709, 0.704, 0.707, 0.717, 0.706, 0.695, 0.715, 0.693, 0.709, 0.701, 0.709, 0.705, 0.702]	[0.192, 0.202, 0.194, 0.196, 0.194, 0.2, 0.199, 0.196, 0.201, 0.195, 0.197, 0.19, 0.196, 0.196, 0.192]	[0.672, 0.659, 0.67, 0.663, 0.662, 0.668, 0.669, 0.669, 0.655, 0.657, 0.669, 0.657, 0.661, 0.662, 0.664]	[0.204, 0.198, 0.152, 0.175, 0.186, 0.168, 0.156, 0.174, 0.17, 0.163, 0.153, 0.157, 0.156, 0.194, 0.195]	[0.382, 0.417, 0.365, 0.493, 0.555, 0.42, 0.554, 0.585, 0.592, 0.484, 0.385, 0.417, 0.367, 0.584, 0.415]	[0.348, 0.375, 0.335, 0.267, 0.304, 0.413, 0.235, 0.237, 0.419, 0.211, 0.374, 0.374, 0.258, 0.358, 0.268]	[0.759, 0.852, 0.773, 0.785, 0.685, 0.691, 0.709, 0.843, 0.773, 0.758, 0.663, 0.682, 0.72, 0.768, 0.743]	[0.222, 0.278, 0.213, 0.31, 0.306, 0.314, 0.2, 0.253, 0.266, 0.225, 0.258, 0.245, 0.2, 0.268, 0.269]	[0.504, 0.472, 0.474, 0.578, 0.502, 0.497, 0.662, 0.599, 0.636, 0.718, 0.468, 0.529, 0.468, 0.676, 0.49]	[0.214, 0.209, 0.209, 0.208, 0.211, 0.214, 0.208, 0.207, 0.209, 0.207, 0.211, 0.209, 0.204, 0.21, 0.213]	[0.588, 0.556, 0.592, 0.566, 0.59, 0.573, 0.586, 0.573, 0.572, 0.576, 0.597, 0.588, 0.572, 0.58, 0.585]	[0.216, 0.266, 0.217, 0.26, 0.297, 0.28, 0.244, 0.232, 0.276, 0.215, 0.245, 0.241, 0.244, 0.376, 0.267]	[0.726, 0.77, 0.237, 0.75, 0.754, 0.612, 0.687, 0.733, 0.709, 0.753, 0.777, 0.73, 0.78, 0.68, 0.765]	[0.205, 0.204, 0.2, 0.198, 0.201, 0.21, 0.199, 0.2, 0.208, 0.201, 0.195, 0.203, 0.194, 0.207, 0.2]	[0.648, 0.621, 0.652, 0.626, 0.643, 0.637, 0.652, 0.64, 0.623, 0.645, 0.639, 0.652, 0.634, 0.652, 0.649]
##########	[0.594, 0.601, 0.603, 0.603, 0.631, 0.594, 0.595, 0.592, 0.597, 0.6, 0.594, 0.628, 0.632, 0.598, 0.608]	[0.699, 0.691, 0.71, 0.731, 0.695, 0.734, 0.71, 0.699, 0.706, 0.699, 0.701, 0.73, 0.705, 0.699, 0.7]	[0.16, 0.155, 0.165, 0.15, 0.158, 0.158, 0.152, 0.152, 0.174, 0.162, 0.146, 0.154, 0.162, 0.16, 0.16]	[0.605, 0.621, 0.623, 0.616, 0.62, 0.602, 0.626, 0.608, 0.622, 0.629, 0.644, 0.614, 0.613, 0.637, 0.614]	[0.48, 0.462, 0.464, 0.476, 0.52, 0.468, 0.473, 0.466, 0.476, 0.478, 0.455, 0.479, 0.43, 0.473, 0.473]	[0.686, 0.802, 0.662, 0.676, 0.665, 0.685, 0.671, 0.763, 0.696, 0.676, 0.689, 0.683, 0.667, 0.659, 0.686]	[0.187, 0.199, 0.2, 0.199, 0.189, 0.194, 0.202, 0.185, 0.202, 0.199, 0.199, 0.204, 0.191, 0.203, 0.202]	[0.665, 0.667, 0.658, 0.679, 0.682, 0.669, 0.684, 0.662, 0.66, 0.661, 0.667, 0.677, 0.649, 0.632, 0.661]	[0.622, 0.621, 0.616, 0.628, 0.623, 0.639, 0.623, 0.619, 0.624, 0.601, 0.624, 0.609, 0.618, 0.614, 0.613]	[0.694, 0.704, 0.72, 0.708, 0.705, 0.71, 0.697, 0.71, 0.708, 0.711, 0.718, 0.719, 0.707, 0.703, 0.703]	[0.201, 0.196, 0.203, 0.194, 0.198, 0.191, 0.201, 0.193, 0.193, 0.195, 0.196, 0.201, 0.197, 0.196, 0.197]	[0.662, 0.67, 0.67, 0.671, 0.671, 0.671, 0.659, 0.665, 0.661, 0.668, 0.663, 0.674, 0.657, 0.665, 0.659]	[0.187, 0.154, 0.175, 0.152, 0.18, 0.197, 0.156, 0.171, 0.157, 0.169, 0.157, 0.176, 0.164, 0.199, 0.196]	[0.482, 0.418, 0.388, 0.56, 0.495, 0.365, 0.591, 0.368, 0.556, 0.386, 0.596, 0.426, 0.584, 0.415, 0.419]	[0.421, 0.259, 0.378, 0.31, 0.377, 0.377, 0.234, 0.351, 0.273, 0.34, 0.21, 0.417, 0.364, 0.238, 0.266]	[0.717, 0.713, 0.843, 0.667, 0.777, 0.691, 0.685, 0.769, 0.857, 0.745, 0.686, 0.758, 0.78, 0.79, 0.758]	[0.31, 0.262, 0.256, 0.214, 0.223, 0.272, 0.201, 0.27, 0.201, 0.32, 0.247, 0.315, 0.228, 0.281, 0.273]	[0.715, 0.475, 0.506, 0.504, 0.581, 0.476, 0.6, 0.469, 0.665, 0.47, 0.639, 0.499, 0.679, 0.492, 0.53]	[0.21, 0.205, 0.212, 0.212, 0.213, 0.21, 0.21, 0.216, 0.215, 0.21, 0.21, 0.216, 0.213, 0.209, 0.209]	[0.574, 0.587, 0.573, 0.598, 0.593, 0.575, 0.589, 0.581, 0.559, 0.585, 0.59, 0.588, 0.574, 0.567, 0.576]	[0.303, 0.248, 0.235, 0.219, 0.217, 0.271, 0.247, 0.279, 0.247, 0.284, 0.242, 0.262, 0.216, 0.268, 0.381]	[0.759, 0.773, 0.734, 0.758, 0.755, 0.243, 0.74, 0.783, 0.692, 0.782, 0.716, 0.618, 0.686, 0.772, 0.737]	[0.21, 0.196, 0.206, 0.203, 0.197, 0.205, 0.2, 0.207, 0.203, 0.202, 0.204, 0.213, 0.21, 0.203, 0.2]	[0.636, 0.656, 0.643, 0.641, 0.654, 0.639, 0.655, 0.656, 0.622, 0.653, 0.645, 0.65, 0.625, 0.628, 0.647]
##########	[0.604, 0.593, 0.609, 0.599, 0.605, 0.597, 0.601, 0.596, 0.632, 0.596, 0.599, 0.602, 0.596, 0.633, 0.629]	[0.701, 0.732, 0.712, 0.736, 0.699, 0.701, 0.696, 0.7, 0.693, 0.706, 0.707, 0.701, 0.734, 0.712, 0.701]	[0.16, 0.147, 0.161, 0.159, 0.154, 0.156, 0.151, 0.177, 0.163, 0.159, 0.162, 0.153, 0.153, 0.161, 0.166]	[0.639, 0.627, 0.61, 0.615, 0.631, 0.613, 0.624, 0.623, 0.603, 0.62, 0.646, 0.625, 0.624, 0.608, 0.614]	[0.467, 0.479, 0.468, 0.481, 0.476, 0.48, 0.481, 0.478, 0.474, 0.433, 0.458, 0.524, 0.483, 0.463, 0.47]	[0.683, 0.677, 0.66, 0.668, 0.686, 0.69, 0.663, 0.677, 0.804, 0.697, 0.687, 0.666, 0.671, 0.686, 0.765]	[0.191, 0.2, 0.202, 0.189, 0.201, 0.203, 0.202, 0.185, 0.199, 0.203, 0.195, 0.2, 0.203, 0.187, 0.2]	[0.662, 0.67, 0.662, 0.669, 0.664, 0.635, 0.688, 0.68, 0.667, 0.652, 0.664, 0.666, 0.681, 0.671, 0.686]	[0.617, 0.624, 0.62, 0.609, 0.614, 0.629, 0.6, 0.623, 0.614, 0.618, 0.624, 0.624, 0.622, 0.621, 0.64]	[0.719, 0.709, 0.705, 0.708, 0.705, 0.719, 0.722, 0.712, 0.705, 0.71, 0.711, 0.706, 0.699, 0.695, 0.712]	[0.197, 0.198, 0.194, 0.199, 0.203, 0.198, 0.202, 0.194, 0.195, 0.197, 0.192, 0.198, 0.202, 0.203, 0.196]	[0.663, 0.673, 0.672, 0.666, 0.661, 0.668, 0.661, 0.677, 0.665, 0.658, 0.67, 0.667, 0.673, 0.674, 0.674]	[0.175, 0.157, 0.172, 0.177, 0.197, 0.153, 0.169, 0.158, 0.2, 0.166, 0.158, 0.182, 0.187, 0.154, 0.197]	[0.43, 0.563, 0.42, 0.591, 0.422, 0.601, 0.391, 0.388, 0.422, 0.559, 0.368, 0.498, 0.595, 0.487, 0.369]	[0.366, 0.261, 0.276, 0.38, 0.382, 0.268, 0.236, 0.354, 0.313, 0.24, 0.38, 0.211, 0.421, 0.425, 0.344]	[0.861, 0.712, 0.85, 0.69, 0.762, 0.794, 0.687, 0.76, 0.719, 0.784, 0.748, 0.773, 0.668, 0.692, 0.781]	[0.259, 0.203, 0.273, 0.32, 0.278, 0.216, 0.325, 0.203, 0.286, 0.229, 0.25, 0.224, 0.315, 0.265, 0.275]	[0.502, 0.508, 0.493, 0.68, 0.532, 0.645, 0.509, 0.471, 0.476, 0.664, 0.478, 0.586, 0.604, 0.714, 0.471]	[0.214, 0.208, 0.217, 0.215, 0.214, 0.212, 0.213, 0.219, 0.215, 0.21, 0.212, 0.211, 0.218, 0.212, 0.212]	[0.558, 0.588, 0.575, 0.592, 0.578, 0.57, 0.592, 0.59, 0.575, 0.575, 0.587, 0.582, 0.6, 0.577, 0.593]	[0.237, 0.25, 0.283, 0.264, 0.387, 0.22, 0.286, 0.25, 0.271, 0.216, 0.245, 0.219, 0.306, 0.251, 0.275]	[0.624, 0.763, 0.778, 0.691, 0.743, 0.723, 0.741, 0.788, 0.775, 0.697, 0.247, 0.76, 0.745, 0.764, 0.788]	[0.212, 0.198, 0.205, 0.2, 0.208, 0.202, 0.201, 0.21, 0.206, 0.204, 0.208, 0.205, 0.215, 0.212, 0.204]	[0.625, 0.659, 0.646, 0.648, 0.651, 0.631, 0.657, 0.653, 0.64, 0.628, 0.657, 0.659, 0.643, 0.642, 0.657]
##########	[0.634, 0.596, 0.63, 0.6, 0.61, 0.6, 0.606, 0.634, 0.597, 0.597, 0.604, 0.605, 0.596, 0.594, 0.602]	[0.702, 0.713, 0.694, 0.707, 0.735, 0.702, 0.702, 0.702, 0.697, 0.738, 0.734, 0.712, 0.701, 0.708, 0.701]	[0.151, 0.162, 0.157, 0.159, 0.155, 0.162, 0.163, 0.16, 0.167, 0.161, 0.164, 0.154, 0.147, 0.153, 0.177]	[0.614, 0.615, 0.61, 0.634, 0.617, 0.626, 0.631, 0.641, 0.604, 0.616, 0.648, 0.62, 0.625, 0.625, 0.627]	[0.482, 0.478, 0.458, 0.478, 0.468, 0.434, 0.475, 0.479, 0.485, 0.485, 0.471, 0.469, 0.526, 0.481, 0.465]	[0.669, 0.661, 0.671, 0.668, 0.687, 0.687, 0.678, 0.687, 0.684, 0.691, 0.807, 0.768, 0.677, 0.697, 0.664]	[0.2, 0.204, 0.204, 0.188, 0.203, 0.203, 0.199, 0.192, 0.2, 0.202, 0.195, 0.186, 0.2, 0.203, 0.189]	[0.636, 0.67, 0.686, 0.665, 0.672, 0.688, 0.663, 0.68, 0.668, 0.664, 0.667, 0.653, 0.662, 0.669, 0.683]	[0.599, 0.613, 0.624, 0.624, 0.619, 0.617, 0.614, 0.624, 0.608, 0.623, 0.64, 0.616, 0.623, 0.628, 0.62]	[0.71, 0.707, 0.7, 0.708, 0.697, 0.713, 0.713, 0.706, 0.721, 0.72, 0.707, 0.713, 0.711, 0.711, 0.723]	[0.198, 0.203, 0.199, 0.204, 0.203, 0.195, 0.196, 0.199, 0.197, 0.205, 0.193, 0.196, 0.199, 0.198, 0.2]	[0.668, 0.674, 0.676, 0.663, 0.667, 0.662, 0.674, 0.679, 0.667, 0.672, 0.668, 0.661, 0.665, 0.674, 0.675]	[0.171, 0.199, 0.159, 0.158, 0.173, 0.166, 0.201, 0.158, 0.178, 0.187, 0.199, 0.176, 0.183, 0.153, 0.155]	[0.592, 0.424, 0.601, 0.505, 0.489, 0.371, 0.389, 0.424, 0.438, 0.605, 0.423, 0.373, 0.57, 0.566, 0.396]	[0.213, 0.424, 0.27, 0.431, 0.237, 0.28, 0.317, 0.371, 0.347, 0.386, 0.382, 0.357, 0.262, 0.241, 0.383]	[0.804, 0.692, 0.789, 0.768, 0.693, 0.692, 0.849, 0.765, 0.723, 0.755, 0.783, 0.791, 0.87, 0.721, 0.675]	[0.329, 0.284, 0.251, 0.204, 0.275, 0.23, 0.29, 0.203, 0.324, 0.317, 0.275, 0.26, 0.224, 0.216, 0.266]	[0.681, 0.495, 0.608, 0.591, 0.715, 0.478, 0.472, 0.534, 0.506, 0.648, 0.476, 0.472, 0.51, 0.666, 0.515]	[0.213, 0.22, 0.213, 0.214, 0.214, 0.219, 0.216, 0.217, 0.214, 0.216, 0.214, 0.221, 0.21, 0.212, 0.217]	[0.571, 0.578, 0.595, 0.58, 0.594, 0.593, 0.576, 0.591, 0.577, 0.589, 0.582, 0.577, 0.561, 0.591, 0.601]	[0.29, 0.393, 0.247, 0.252, 0.287, 0.217, 0.274, 0.253, 0.268, 0.311, 0.279, 0.239, 0.221, 0.221, 0.255]	[0.696, 0.783, 0.75, 0.766, 0.769, 0.251, 0.792, 0.749, 0.63, 0.732, 0.778, 0.791, 0.767, 0.703, 0.75]	[0.208, 0.218, 0.204, 0.215, 0.204, 0.207, 0.208, 0.215, 0.207, 0.211, 0.21, 0.213, 0.2, 0.207, 0.202]	[0.634, 0.645, 0.66, 0.653, 0.651, 0.659, 0.649, 0.656, 0.643, 0.659, 0.661, 0.63, 0.627, 0.662, 0.645]
##########	[0.611, 0.597, 0.635, 0.632, 0.603, 0.598, 0.597, 0.595, 0.599, 0.634, 0.606, 0.604, 0.602, 0.601, 0.605]	[0.703, 0.703, 0.714, 0.738, 0.702, 0.736, 0.703, 0.695, 0.735, 0.702, 0.709, 0.708, 0.714, 0.703, 0.698]	[0.164, 0.157, 0.153, 0.163, 0.152, 0.155, 0.168, 0.163, 0.163, 0.179, 0.16, 0.165, 0.148, 0.16, 0.154]	[0.633, 0.643, 0.65, 0.619, 0.622, 0.628, 0.619, 0.612, 0.628, 0.627, 0.636, 0.609, 0.628, 0.606, 0.616]	[0.471, 0.472, 0.437, 0.477, 0.481, 0.53, 0.468, 0.474, 0.484, 0.487, 0.461, 0.479, 0.487, 0.481, 0.483]	[0.692, 0.699, 0.688, 0.668, 0.688, 0.679, 0.812, 0.673, 0.771, 0.67, 0.662, 0.688, 0.685, 0.666, 0.679]	[0.196, 0.187, 0.192, 0.203, 0.201, 0.19, 0.2, 0.188, 0.2, 0.201, 0.205, 0.204, 0.204, 0.204, 0.204]	[0.669, 0.664, 0.685, 0.688, 0.67, 0.665, 0.668, 0.673, 0.69, 0.683, 0.674, 0.675, 0.656, 0.639, 0.668]	[0.617, 0.619, 0.617, 0.614, 0.624, 0.624, 0.621, 0.64, 0.598, 0.621, 0.623, 0.613, 0.608, 0.622, 0.627]	[0.721, 0.712, 0.697, 0.709, 0.714, 0.712, 0.708, 0.701, 0.715, 0.711, 0.708, 0.708, 0.722, 0.724, 0.714]	[0.194, 0.197, 0.2, 0.204, 0.2, 0.201, 0.197, 0.205, 0.2, 0.199, 0.204, 0.2, 0.2, 0.195, 0.205]	[0.67, 0.667, 0.677, 0.679, 0.668, 0.677, 0.665, 0.669, 0.663, 0.681, 0.676, 0.676, 0.661, 0.669, 0.674]	[0.177, 0.174, 0.168, 0.203, 0.159, 0.2, 0.156, 0.2, 0.171, 0.188, 0.16, 0.2, 0.179, 0.159, 0.154]	[0.611, 0.566, 0.489, 0.509, 0.373, 0.573, 0.426, 0.605, 0.372, 0.585, 0.424, 0.425, 0.441, 0.399, 0.389]	[0.386, 0.359, 0.374, 0.238, 0.264, 0.386, 0.321, 0.435, 0.215, 0.351, 0.428, 0.243, 0.276, 0.285, 0.388]	[0.783, 0.872, 0.676, 0.79, 0.725, 0.852, 0.767, 0.691, 0.694, 0.766, 0.721, 0.693, 0.796, 0.808, 0.756]	[0.262, 0.278, 0.231, 0.296, 0.205, 0.225, 0.267, 0.277, 0.335, 0.321, 0.253, 0.289, 0.329, 0.206, 0.218]	[0.649, 0.664, 0.713, 0.597, 0.48, 0.514, 0.477, 0.614, 0.471, 0.68, 0.498, 0.537, 0.509, 0.517, 0.473]	[0.215, 0.223, 0.219, 0.216, 0.211, 0.219, 0.218, 0.216, 0.215, 0.217, 0.223, 0.214, 0.215, 0.221, 0.218]	[0.584, 0.561, 0.603, 0.596, 0.577, 0.577, 0.581, 0.595, 0.593, 0.592, 0.592, 0.58, 0.579, 0.572, 0.592]	[0.242, 0.291, 0.217, 0.277, 0.257, 0.222, 0.259, 0.283, 0.293, 0.314, 0.249, 0.4, 0.27, 0.254, 0.223]	[0.74, 0.708, 0.773, 0.77, 0.254, 0.772, 0.781, 0.755, 0.795, 0.702, 0.789, 0.754, 0.635, 0.756, 0.797]	[0.213, 0.216, 0.218, 0.206, 0.203, 0.203, 0.21, 0.217, 0.21, 0.209, 0.221, 0.21, 0.206, 0.21, 0.213]	[0.665, 0.628, 0.647, 0.662, 0.644, 0.651, 0.657, 0.653, 0.663, 0.658, 0.666, 0.647, 0.633, 0.637, 0.663]
##########	[0.605, 0.596, 0.633, 0.635, 0.607, 0.602, 0.612, 0.6, 0.608, 0.598, 0.602, 0.599, 0.603, 0.637, 0.599]	[0.703, 0.71, 0.715, 0.704, 0.715, 0.705, 0.741, 0.709, 0.738, 0.7, 0.704, 0.704, 0.696, 0.704, 0.736]	[0.156, 0.165, 0.165, 0.156, 0.148, 0.162, 0.154, 0.165, 0.161, 0.17, 0.166, 0.182, 0.158, 0.155, 0.165]	[0.612, 0.629, 0.65, 0.613, 0.618, 0.619, 0.637, 0.645, 0.635, 0.63, 0.606, 0.62, 0.629, 0.631, 0.624]	[0.47, 0.437, 0.472, 0.488, 0.476, 0.482, 0.49, 0.464, 0.486, 0.484, 0.485, 0.473, 0.48, 0.481, 0.532]	[0.672, 0.693, 0.667, 0.813, 0.663, 0.773, 0.69, 0.69, 0.679, 0.687, 0.675, 0.7, 0.689, 0.67, 0.68]	[0.193, 0.203, 0.205, 0.188, 0.204, 0.201, 0.203, 0.201, 0.2, 0.205, 0.191, 0.205, 0.201, 0.197, 0.187]	[0.657, 0.69, 0.694, 0.675, 0.688, 0.685, 0.671, 0.666, 0.639, 0.676, 0.669, 0.672, 0.665, 0.669, 0.675]	[0.62, 0.616, 0.617, 0.608, 0.64, 0.623, 0.621, 0.623, 0.599, 0.624, 0.628, 0.619, 0.614, 0.613, 0.623]	[0.713, 0.723, 0.725, 0.709, 0.709, 0.716, 0.709, 0.715, 0.713, 0.724, 0.702, 0.715, 0.699, 0.711, 0.716]	[0.201, 0.201, 0.205, 0.206, 0.196, 0.199, 0.207, 0.198, 0.2, 0.205, 0.202, 0.2, 0.2, 0.195, 0.198]	[0.664, 0.68, 0.665, 0.672, 0.68, 0.684, 0.673, 0.669, 0.669, 0.679, 0.675, 0.671, 0.678, 0.666, 0.677]	[0.156, 0.169, 0.177, 0.179, 0.201, 0.159, 0.188, 0.161, 0.172, 0.16, 0.154, 0.174, 0.203, 0.202, 0.184]	[0.605, 0.618, 0.403, 0.429, 0.426, 0.374, 0.428, 0.374, 0.576, 0.446, 0.608, 0.569, 0.492, 0.508, 0.39]	[0.377, 0.277, 0.24, 0.429, 0.288, 0.355, 0.39, 0.323, 0.215, 0.431, 0.388, 0.245, 0.266, 0.387, 0.36]	[0.802, 0.792, 0.697, 0.693, 0.675, 0.767, 0.785, 0.874, 0.807, 0.696, 0.753, 0.724, 0.857, 0.77, 0.721]	[0.271, 0.233, 0.265, 0.334, 0.282, 0.208, 0.326, 0.256, 0.34, 0.207, 0.22, 0.283, 0.302, 0.295, 0.227]	[0.683, 0.654, 0.52, 0.478, 0.497, 0.473, 0.538, 0.482, 0.516, 0.512, 0.615, 0.667, 0.715, 0.6, 0.472]	[0.22, 0.217, 0.218, 0.218, 0.223, 0.219, 0.219, 0.219, 0.217, 0.224, 0.221, 0.216, 0.213, 0.218, 0.225]	[0.581, 0.598, 0.597, 0.596, 0.605, 0.594, 0.585, 0.563, 0.574, 0.581, 0.592, 0.579, 0.579, 0.582, 0.594]	[0.262, 0.218, 0.245, 0.274, 0.287, 0.259, 0.321, 0.252, 0.296, 0.26, 0.224, 0.296, 0.281, 0.405, 0.223]	[0.705, 0.745, 0.762, 0.784, 0.793, 0.798, 0.759, 0.26, 0.775, 0.638, 0.759, 0.711, 0.778, 0.775, 0.8]	[0.221, 0.209, 0.209, 0.22, 0.213, 0.212, 0.216, 0.213, 0.213, 0.224, 0.206, 0.212, 0.205, 0.216, 0.219]	[0.635, 0.665, 0.664, 0.656, 0.649, 0.659, 0.667, 0.631, 0.64, 0.649, 0.666, 0.648, 0.654, 0.66, 0.667]
##########	[0.612, 0.601, 0.599, 0.6, 0.608, 0.608, 0.634, 0.597, 0.605, 0.599, 0.603, 0.635, 0.603, 0.638, 0.607]	[0.705, 0.737, 0.705, 0.705, 0.712, 0.742, 0.717, 0.738, 0.704, 0.706, 0.71, 0.716, 0.706, 0.697, 0.701]	[0.182, 0.158, 0.165, 0.171, 0.154, 0.149, 0.166, 0.166, 0.155, 0.167, 0.162, 0.157, 0.161, 0.166, 0.156]	[0.628, 0.638, 0.633, 0.607, 0.622, 0.619, 0.611, 0.63, 0.646, 0.626, 0.653, 0.63, 0.635, 0.619, 0.615]	[0.488, 0.475, 0.492, 0.536, 0.466, 0.491, 0.472, 0.478, 0.481, 0.485, 0.488, 0.485, 0.475, 0.484, 0.44]	[0.701, 0.681, 0.694, 0.69, 0.668, 0.776, 0.681, 0.815, 0.664, 0.675, 0.672, 0.688, 0.691, 0.691, 0.671]	[0.204, 0.206, 0.188, 0.197, 0.191, 0.201, 0.201, 0.205, 0.201, 0.201, 0.205, 0.189, 0.193, 0.205, 0.205]	[0.667, 0.676, 0.669, 0.69, 0.691, 0.677, 0.659, 0.671, 0.678, 0.694, 0.673, 0.641, 0.685, 0.667, 0.673]	[0.626, 0.616, 0.62, 0.623, 0.623, 0.608, 0.62, 0.639, 0.614, 0.624, 0.598, 0.622, 0.619, 0.613, 0.615]	[0.715, 0.716, 0.725, 0.71, 0.728, 0.717, 0.714, 0.71, 0.71, 0.703, 0.714, 0.724, 0.716, 0.701, 0.711]	[0.208, 0.201, 0.198, 0.196, 0.203, 0.201, 0.2, 0.206, 0.201, 0.199, 0.198, 0.206, 0.202, 0.206, 0.202]	[0.67, 0.679, 0.677, 0.679, 0.681, 0.68, 0.666, 0.667, 0.672, 0.666, 0.673, 0.671, 0.686, 0.679, 0.672]	[0.155, 0.178, 0.189, 0.185, 0.161, 0.18, 0.157, 0.203, 0.205, 0.16, 0.173, 0.16, 0.176, 0.202, 0.171]	[0.578, 0.392, 0.621, 0.43, 0.407, 0.376, 0.582, 0.431, 0.43, 0.612, 0.593, 0.45, 0.377, 0.499, 0.514]	[0.395, 0.245, 0.363, 0.391, 0.391, 0.267, 0.354, 0.435, 0.215, 0.325, 0.292, 0.437, 0.379, 0.241, 0.275]	[0.881, 0.729, 0.76, 0.679, 0.802, 0.698, 0.81, 0.78, 0.7, 0.702, 0.796, 0.817, 0.772, 0.862, 0.728]	[0.222, 0.269, 0.331, 0.23, 0.261, 0.339, 0.276, 0.286, 0.308, 0.209, 0.346, 0.21, 0.289, 0.3, 0.235]	[0.671, 0.475, 0.656, 0.539, 0.523, 0.475, 0.518, 0.479, 0.498, 0.611, 0.684, 0.514, 0.482, 0.715, 0.601]	[0.222, 0.218, 0.227, 0.22, 0.223, 0.216, 0.221, 0.226, 0.219, 0.222, 0.225, 0.221, 0.223, 0.22, 0.219]	[0.565, 0.595, 0.595, 0.606, 0.6, 0.584, 0.581, 0.584, 0.598, 0.598, 0.587, 0.575, 0.596, 0.58, 0.581]	[0.226, 0.248, 0.325, 0.225, 0.254, 0.276, 0.265, 0.292, 0.282, 0.263, 0.3, 0.261, 0.301, 0.411, 0.22]	[0.716, 0.806, 0.752, 0.766, 0.767, 0.801, 0.779, 0.787, 0.799, 0.764, 0.709, 0.643, 0.265, 0.783, 0.779]	[0.219, 0.214, 0.222, 0.219, 0.208, 0.207, 0.215, 0.227, 0.216, 0.216, 0.216, 0.223, 0.224, 0.211, 0.211]	[0.633, 0.671, 0.668, 0.651, 0.668, 0.652, 0.637, 0.663, 0.659, 0.666, 0.67, 0.643, 0.662, 0.658, 0.651]
##########	[0.6, 0.6, 0.605, 0.597, 0.601, 0.636, 0.613, 0.609, 0.604, 0.609, 0.634, 0.604, 0.639, 0.602, 0.607]	[0.705, 0.705, 0.717, 0.717, 0.698, 0.702, 0.706, 0.711, 0.739, 0.741, 0.713, 0.706, 0.706, 0.706, 0.742]	[0.149, 0.156, 0.166, 0.167, 0.161, 0.183, 0.158, 0.163, 0.155, 0.168, 0.165, 0.154, 0.171, 0.158, 0.166]	[0.623, 0.639, 0.607, 0.634, 0.637, 0.618, 0.63, 0.645, 0.621, 0.631, 0.653, 0.63, 0.625, 0.612, 0.615]	[0.481, 0.488, 0.473, 0.477, 0.538, 0.468, 0.494, 0.482, 0.479, 0.441, 0.486, 0.494, 0.49, 0.487, 0.49]	[0.672, 0.691, 0.778, 0.677, 0.688, 0.669, 0.702, 0.665, 0.674, 0.692, 0.696, 0.682, 0.817, 0.682, 0.691]	[0.205, 0.194, 0.207, 0.197, 0.202, 0.202, 0.202, 0.206, 0.205, 0.205, 0.206, 0.189, 0.192, 0.188, 0.202]	[0.66, 0.679, 0.688, 0.675, 0.668, 0.673, 0.69, 0.696, 0.693, 0.678, 0.675, 0.677, 0.643, 0.671, 0.669]	[0.639, 0.623, 0.62, 0.618, 0.624, 0.623, 0.621, 0.613, 0.616, 0.615, 0.612, 0.606, 0.627, 0.623, 0.597]	[0.713, 0.702, 0.719, 0.705, 0.727, 0.729, 0.717, 0.712, 0.716, 0.718, 0.726, 0.718, 0.712, 0.716, 0.712]	[0.207, 0.203, 0.208, 0.197, 0.2, 0.202, 0.201, 0.199, 0.209, 0.204, 0.202, 0.208, 0.205, 0.2, 0.202]	[0.666, 0.681, 0.686, 0.674, 0.681, 0.669, 0.682, 0.667, 0.683, 0.674, 0.675, 0.68, 0.672, 0.678, 0.672]	[0.205, 0.161, 0.158, 0.177, 0.187, 0.163, 0.189, 0.205, 0.178, 0.172, 0.204, 0.181, 0.156, 0.161, 0.174]	[0.522, 0.504, 0.378, 0.616, 0.451, 0.411, 0.584, 0.434, 0.605, 0.379, 0.626, 0.394, 0.432, 0.587, 0.434]	[0.244, 0.384, 0.439, 0.393, 0.33, 0.27, 0.361, 0.295, 0.399, 0.281, 0.248, 0.434, 0.395, 0.367, 0.217]	[0.815, 0.697, 0.777, 0.739, 0.863, 0.789, 0.685, 0.704, 0.813, 0.708, 0.806, 0.738, 0.826, 0.769, 0.888]	[0.289, 0.211, 0.28, 0.292, 0.231, 0.263, 0.337, 0.313, 0.273, 0.237, 0.306, 0.345, 0.223, 0.212, 0.352]	[0.599, 0.716, 0.475, 0.608, 0.516, 0.523, 0.672, 0.497, 0.686, 0.484, 0.661, 0.475, 0.479, 0.518, 0.539]	[0.222, 0.225, 0.229, 0.222, 0.224, 0.217, 0.223, 0.227, 0.224, 0.222, 0.22, 0.223, 0.225, 0.23, 0.221]	[0.584, 0.586, 0.596, 0.583, 0.581, 0.585, 0.607, 0.6, 0.601, 0.599, 0.588, 0.596, 0.577, 0.597, 0.568]	[0.296, 0.267, 0.269, 0.307, 0.226, 0.256, 0.331, 0.285, 0.25, 0.22, 0.417, 0.279, 0.227, 0.265, 0.304]	[0.784, 0.787, 0.804, 0.77, 0.648, 0.772, 0.719, 0.805, 0.713, 0.272, 0.759, 0.809, 0.79, 0.783, 0.771]	[0.213, 0.227, 0.23, 0.221, 0.218, 0.21, 0.217, 0.218, 0.222, 0.214, 0.216, 0.227, 0.21, 0.225, 0.218]	[0.639, 0.654, 0.665, 0.654, 0.659, 0.665, 0.653, 0.669, 0.67, 0.661, 0.673, 0.673, 0.646, 0.672, 0.635]
##########	[0.615, 0.605, 0.604, 0.609, 0.602, 0.637, 0.64, 0.602, 0.636, 0.6, 0.606, 0.601, 0.598, 0.608, 0.609]	[0.707, 0.707, 0.74, 0.712, 0.742, 0.707, 0.718, 0.702, 0.699, 0.744, 0.706, 0.706, 0.713, 0.718, 0.708]	[0.186, 0.17, 0.168, 0.157, 0.168, 0.167, 0.162, 0.157, 0.172, 0.15, 0.168, 0.155, 0.164, 0.16, 0.159]	[0.613, 0.638, 0.646, 0.631, 0.638, 0.618, 0.626, 0.615, 0.607, 0.63, 0.624, 0.652, 0.631, 0.622, 0.636]	[0.442, 0.484, 0.496, 0.469, 0.478, 0.483, 0.492, 0.49, 0.492, 0.476, 0.486, 0.49, 0.48, 0.542, 0.494]	[0.692, 0.697, 0.692, 0.677, 0.683, 0.692, 0.673, 0.704, 0.817, 0.683, 0.675, 0.666, 0.689, 0.671, 0.781]	[0.208, 0.203, 0.19, 0.203, 0.192, 0.194, 0.205, 0.202, 0.206, 0.205, 0.198, 0.206, 0.204, 0.188, 0.203]	[0.661, 0.68, 0.675, 0.672, 0.689, 0.669, 0.694, 0.669, 0.676, 0.674, 0.679, 0.645, 0.698, 0.691, 0.679]	[0.615, 0.613, 0.62, 0.623, 0.619, 0.638, 0.627, 0.621, 0.598, 0.621, 0.612, 0.623, 0.617, 0.623, 0.606]	[0.713, 0.727, 0.719, 0.706, 0.719, 0.704, 0.715, 0.719, 0.713, 0.717, 0.717, 0.713, 0.728, 0.731, 0.72]	[0.209, 0.203, 0.209, 0.202, 0.205, 0.204, 0.204, 0.204, 0.2, 0.208, 0.198, 0.203, 0.21, 0.201, 0.201]	[0.667, 0.683, 0.677, 0.68, 0.688, 0.673, 0.684, 0.681, 0.675, 0.671, 0.681, 0.673, 0.669, 0.684, 0.676]	[0.174, 0.207, 0.19, 0.164, 0.179, 0.207, 0.157, 0.162, 0.176, 0.158, 0.206, 0.162, 0.179, 0.19, 0.183]	[0.435, 0.63, 0.381, 0.621, 0.395, 0.506, 0.529, 0.589, 0.434, 0.592, 0.608, 0.437, 0.453, 0.415, 0.38]	[0.441, 0.219, 0.439, 0.365, 0.398, 0.387, 0.283, 0.272, 0.3, 0.246, 0.397, 0.25, 0.403, 0.37, 0.335]	[0.82, 0.699, 0.813, 0.775, 0.78, 0.892, 0.818, 0.862, 0.742, 0.792, 0.739, 0.83, 0.703, 0.691, 0.708]	[0.239, 0.317, 0.34, 0.266, 0.296, 0.292, 0.225, 0.213, 0.357, 0.281, 0.311, 0.213, 0.275, 0.232, 0.349]	[0.539, 0.661, 0.483, 0.609, 0.475, 0.713, 0.599, 0.671, 0.478, 0.52, 0.685, 0.499, 0.516, 0.526, 0.474]	[0.231, 0.223, 0.224, 0.225, 0.227, 0.227, 0.224, 0.219, 0.23, 0.225, 0.224, 0.222, 0.226, 0.232, 0.226]	[0.585, 0.587, 0.589, 0.598, 0.599, 0.568, 0.604, 0.583, 0.584, 0.588, 0.598, 0.579, 0.601, 0.608, 0.601]	[0.22, 0.288, 0.337, 0.258, 0.312, 0.301, 0.23, 0.268, 0.307, 0.273, 0.424, 0.271, 0.254, 0.228, 0.282]	[0.778, 0.766, 0.278, 0.775, 0.814, 0.794, 0.788, 0.726, 0.792, 0.786, 0.717, 0.811, 0.654, 0.779, 0.808]	[0.233, 0.221, 0.23, 0.22, 0.213, 0.23, 0.216, 0.213, 0.221, 0.216, 0.224, 0.219, 0.224, 0.228, 0.221]	[0.642, 0.655, 0.676, 0.675, 0.667, 0.638, 0.673, 0.662, 0.656, 0.667, 0.676, 0.65, 0.671, 0.654, 0.663]
##########	[0.611, 0.609, 0.599, 0.606, 0.637, 0.603, 0.615, 0.602, 0.607, 0.601, 0.603, 0.606, 0.61, 0.642, 0.637]	[0.741, 0.718, 0.709, 0.707, 0.7, 0.714, 0.713, 0.709, 0.746, 0.719, 0.707, 0.743, 0.708, 0.704, 0.708]	[0.169, 0.166, 0.151, 0.188, 0.171, 0.161, 0.169, 0.174, 0.156, 0.168, 0.158, 0.157, 0.163, 0.16, 0.169]	[0.631, 0.638, 0.613, 0.632, 0.631, 0.654, 0.639, 0.616, 0.647, 0.623, 0.619, 0.636, 0.625, 0.626, 0.607]	[0.444, 0.495, 0.481, 0.488, 0.493, 0.481, 0.491, 0.486, 0.494, 0.497, 0.485, 0.543, 0.47, 0.478, 0.493]	[0.676, 0.699, 0.691, 0.674, 0.679, 0.693, 0.694, 0.693, 0.704, 0.784, 0.672, 0.667, 0.684, 0.684, 0.821]	[0.207, 0.206, 0.207, 0.191, 0.206, 0.195, 0.193, 0.202, 0.198, 0.203, 0.202, 0.205, 0.203, 0.208, 0.189]	[0.67, 0.674, 0.678, 0.699, 0.68, 0.676, 0.644, 0.691, 0.695, 0.681, 0.694, 0.674, 0.67, 0.681, 0.662]	[0.615, 0.606, 0.616, 0.613, 0.623, 0.619, 0.622, 0.614, 0.598, 0.62, 0.639, 0.623, 0.622, 0.62, 0.627]	[0.719, 0.728, 0.729, 0.715, 0.707, 0.705, 0.72, 0.715, 0.72, 0.722, 0.731, 0.714, 0.721, 0.719, 0.714]	[0.205, 0.201, 0.204, 0.21, 0.209, 0.205, 0.207, 0.202, 0.199, 0.203, 0.204, 0.211, 0.205, 0.209, 0.202]	[0.683, 0.672, 0.676, 0.67, 0.678, 0.678, 0.675, 0.69, 0.685, 0.684, 0.686, 0.68, 0.674, 0.681, 0.669]	[0.174, 0.184, 0.18, 0.207, 0.163, 0.18, 0.163, 0.208, 0.177, 0.191, 0.208, 0.188, 0.165, 0.159, 0.157]	[0.607, 0.635, 0.457, 0.535, 0.625, 0.511, 0.385, 0.438, 0.596, 0.38, 0.419, 0.443, 0.397, 0.596, 0.437]	[0.28, 0.302, 0.252, 0.436, 0.248, 0.39, 0.401, 0.337, 0.4, 0.368, 0.274, 0.407, 0.221, 0.445, 0.373]	[0.863, 0.802, 0.746, 0.709, 0.715, 0.82, 0.834, 0.785, 0.829, 0.702, 0.695, 0.783, 0.895, 0.745, 0.829]	[0.24, 0.354, 0.277, 0.316, 0.216, 0.3, 0.216, 0.324, 0.362, 0.345, 0.296, 0.234, 0.269, 0.286, 0.228]	[0.687, 0.665, 0.519, 0.604, 0.612, 0.716, 0.483, 0.539, 0.673, 0.475, 0.529, 0.498, 0.473, 0.522, 0.478]	[0.226, 0.232, 0.224, 0.227, 0.227, 0.229, 0.229, 0.229, 0.226, 0.227, 0.222, 0.228, 0.225, 0.234, 0.234]	[0.584, 0.588, 0.585, 0.603, 0.601, 0.59, 0.579, 0.6, 0.605, 0.589, 0.61, 0.599, 0.568, 0.599, 0.586]	[0.222, 0.285, 0.257, 0.431, 0.274, 0.316, 0.272, 0.291, 0.311, 0.342, 0.305, 0.231, 0.26, 0.277, 0.231]	[0.721, 0.77, 0.659, 0.795, 0.781, 0.799, 0.28, 0.786, 0.73, 0.813, 0.784, 0.817, 0.819, 0.793, 0.798]	[0.22, 0.224, 0.222, 0.233, 0.219, 0.234, 0.216, 0.224, 0.228, 0.223, 0.215, 0.226, 0.224, 0.237, 0.231]	[0.665, 0.671, 0.659, 0.674, 0.666, 0.679, 0.652, 0.669, 0.675, 0.659, 0.657, 0.678, 0.639, 0.679, 0.643]
##########	[0.608, 0.602, 0.6, 0.603, 0.61, 0.638, 0.606, 0.642, 0.604, 0.615, 0.612, 0.611, 0.638, 0.603, 0.607]	[0.715, 0.71, 0.721, 0.709, 0.708, 0.744, 0.709, 0.747, 0.709, 0.72, 0.714, 0.7, 0.743, 0.704, 0.709]	[0.158, 0.17, 0.151, 0.171, 0.162, 0.17, 0.156, 0.175, 0.166, 0.16, 0.164, 0.172, 0.16, 0.169, 0.19]	[0.654, 0.626, 0.626, 0.634, 0.632, 0.617, 0.622, 0.613, 0.64, 0.637, 0.632, 0.608, 0.64, 0.62, 0.647]	[0.482, 0.473, 0.494, 0.492, 0.497, 0.487, 0.483, 0.546, 0.497, 0.489, 0.5, 0.495, 0.446, 0.487, 0.48]	[0.669, 0.694, 0.68, 0.692, 0.686, 0.786, 0.677, 0.685, 0.7, 0.694, 0.706, 0.673, 0.694, 0.826, 0.675]	[0.207, 0.203, 0.208, 0.203, 0.207, 0.194, 0.193, 0.203, 0.189, 0.205, 0.208, 0.207, 0.198, 0.204, 0.19]	[0.691, 0.663, 0.675, 0.671, 0.673, 0.681, 0.701, 0.646, 0.681, 0.681, 0.696, 0.671, 0.679, 0.677, 0.694]	[0.617, 0.622, 0.623, 0.621, 0.606, 0.613, 0.618, 0.623, 0.626, 0.613, 0.62, 0.598, 0.614, 0.638, 0.62]	[0.716, 0.722, 0.708, 0.731, 0.722, 0.723, 0.72, 0.72, 0.73, 0.717, 0.721, 0.733, 0.706, 0.715, 0.717]	[0.202, 0.203, 0.211, 0.206, 0.21, 0.206, 0.208, 0.205, 0.203, 0.212, 0.205, 0.206, 0.2, 0.205, 0.212]	[0.69, 0.67, 0.673, 0.684, 0.682, 0.678, 0.67, 0.675, 0.68, 0.685, 0.687, 0.675, 0.678, 0.678, 0.687]	[0.181, 0.166, 0.164, 0.164, 0.185, 0.211, 0.182, 0.189, 0.159, 0.209, 0.192, 0.179, 0.176, 0.21, 0.16]	[0.439, 0.386, 0.629, 0.458, 0.398, 0.381, 0.599, 0.602, 0.64, 0.44, 0.596, 0.421, 0.51, 0.437, 0.536]	[0.309, 0.342, 0.448, 0.222, 0.25, 0.392, 0.404, 0.277, 0.375, 0.409, 0.254, 0.287, 0.403, 0.373, 0.437]	[0.788, 0.83, 0.8, 0.865, 0.783, 0.712, 0.709, 0.835, 0.742, 0.703, 0.828, 0.893, 0.745, 0.818, 0.696]	[0.281, 0.271, 0.218, 0.218, 0.36, 0.33, 0.305, 0.236, 0.23, 0.324, 0.35, 0.37, 0.242, 0.3, 0.289]	[0.497, 0.483, 0.612, 0.519, 0.474, 0.473, 0.689, 0.522, 0.668, 0.54, 0.676, 0.532, 0.717, 0.477, 0.604]	[0.234, 0.231, 0.236, 0.228, 0.229, 0.232, 0.232, 0.224, 0.237, 0.231, 0.227, 0.229, 0.229, 0.229, 0.229]	[0.601, 0.589, 0.59, 0.586, 0.6, 0.604, 0.604, 0.582, 0.601, 0.591, 0.607, 0.57, 0.587, 0.592, 0.611]	[0.259, 0.262, 0.278, 0.276, 0.288, 0.294, 0.322, 0.232, 0.233, 0.437, 0.347, 0.315, 0.221, 0.312, 0.281]	[0.822, 0.288, 0.787, 0.667, 0.824, 0.817, 0.726, 0.798, 0.778, 0.791, 0.736, 0.791, 0.805, 0.802, 0.8]	[0.227, 0.227, 0.241, 0.226, 0.223, 0.237, 0.218, 0.218, 0.234, 0.23, 0.224, 0.223, 0.23, 0.226, 0.235]	[0.672, 0.645, 0.674, 0.667, 0.682, 0.669, 0.675, 0.656, 0.683, 0.661, 0.677, 0.642, 0.661, 0.682, 0.658]
##########	[0.616, 0.643, 0.605, 0.608, 0.612, 0.639, 0.64, 0.607, 0.605, 0.612, 0.601, 0.609, 0.603, 0.611, 0.603]	[0.702, 0.711, 0.71, 0.746, 0.706, 0.717, 0.71, 0.748, 0.744, 0.71, 0.714, 0.71, 0.722, 0.72, 0.709]	[0.193, 0.164, 0.157, 0.175, 0.171, 0.164, 0.172, 0.161, 0.158, 0.167, 0.172, 0.173, 0.161, 0.17, 0.152]	[0.633, 0.64, 0.655, 0.633, 0.627, 0.609, 0.64, 0.615, 0.617, 0.638, 0.62, 0.649, 0.626, 0.633, 0.623]	[0.55, 0.489, 0.497, 0.476, 0.5, 0.485, 0.482, 0.488, 0.501, 0.447, 0.495, 0.498, 0.491, 0.485, 0.496]	[0.676, 0.789, 0.695, 0.695, 0.695, 0.687, 0.828, 0.675, 0.701, 0.707, 0.679, 0.686, 0.669, 0.681, 0.694]	[0.208, 0.203, 0.199, 0.208, 0.208, 0.205, 0.191, 0.194, 0.203, 0.191, 0.207, 0.208, 0.207, 0.195, 0.203]	[0.675, 0.679, 0.679, 0.672, 0.683, 0.695, 0.692, 0.683, 0.698, 0.666, 0.647, 0.682, 0.677, 0.672, 0.701]	[0.623, 0.613, 0.598, 0.622, 0.606, 0.617, 0.62, 0.639, 0.62, 0.614, 0.622, 0.627, 0.613, 0.618, 0.623]	[0.719, 0.724, 0.708, 0.724, 0.718, 0.724, 0.717, 0.735, 0.732, 0.722, 0.721, 0.722, 0.717, 0.71, 0.733]	[0.212, 0.206, 0.201, 0.203, 0.208, 0.205, 0.212, 0.209, 0.206, 0.204, 0.214, 0.207, 0.211, 0.207, 0.204]	[0.683, 0.679, 0.68, 0.677, 0.686, 0.689, 0.691, 0.68, 0.688, 0.67, 0.677, 0.683, 0.674, 0.685, 0.673]	[0.196, 0.211, 0.18, 0.167, 0.186, 0.182, 0.161, 0.211, 0.192, 0.177, 0.165, 0.16, 0.211, 0.184, 0.165]	[0.535, 0.382, 0.513, 0.388, 0.443, 0.4, 0.439, 0.424, 0.646, 0.597, 0.617, 0.601, 0.44, 0.633, 0.461]	[0.451, 0.223, 0.404, 0.311, 0.283, 0.375, 0.446, 0.405, 0.278, 0.376, 0.411, 0.256, 0.251, 0.395, 0.344]	[0.777, 0.744, 0.821, 0.889, 0.705, 0.693, 0.793, 0.714, 0.827, 0.835, 0.834, 0.742, 0.802, 0.871, 0.714]	[0.239, 0.337, 0.377, 0.275, 0.367, 0.286, 0.293, 0.306, 0.357, 0.245, 0.221, 0.233, 0.329, 0.311, 0.222]	[0.604, 0.474, 0.719, 0.482, 0.54, 0.474, 0.477, 0.532, 0.671, 0.677, 0.69, 0.522, 0.497, 0.61, 0.52]	[0.238, 0.23, 0.232, 0.237, 0.231, 0.232, 0.232, 0.235, 0.226, 0.24, 0.233, 0.229, 0.231, 0.234, 0.233]	[0.603, 0.589, 0.592, 0.57, 0.593, 0.612, 0.602, 0.605, 0.609, 0.59, 0.583, 0.603, 0.591, 0.587, 0.606]	[0.233, 0.297, 0.318, 0.265, 0.29, 0.263, 0.285, 0.316, 0.352, 0.222, 0.279, 0.234, 0.444, 0.328, 0.283]	[0.806, 0.823, 0.811, 0.292, 0.799, 0.831, 0.807, 0.8, 0.786, 0.743, 0.731, 0.804, 0.828, 0.794, 0.672]	[0.245, 0.229, 0.233, 0.23, 0.226, 0.229, 0.239, 0.221, 0.221, 0.238, 0.234, 0.227, 0.225, 0.241, 0.23]	[0.685, 0.664, 0.686, 0.643, 0.664, 0.66, 0.676, 0.671, 0.681, 0.648, 0.659, 0.685, 0.677, 0.671, 0.678]
##########	[0.614, 0.608, 0.644, 0.612, 0.603, 0.617, 0.64, 0.606, 0.604, 0.641, 0.608, 0.602, 0.61, 0.606, 0.612]	[0.715, 0.747, 0.723, 0.721, 0.718, 0.711, 0.71, 0.745, 0.711, 0.707, 0.702, 0.711, 0.71, 0.71, 0.75]	[0.16, 0.194, 0.165, 0.172, 0.173, 0.173, 0.158, 0.152, 0.158, 0.175, 0.161, 0.171, 0.177, 0.165, 0.167]	[0.638, 0.634, 0.641, 0.641, 0.655, 0.62, 0.626, 0.618, 0.625, 0.627, 0.632, 0.614, 0.608, 0.632, 0.648]	[0.486, 0.484, 0.489, 0.476, 0.491, 0.498, 0.499, 0.5, 0.449, 0.49, 0.495, 0.499, 0.503, 0.502, 0.551]	[0.671, 0.826, 0.792, 0.688, 0.696, 0.696, 0.696, 0.708, 0.68, 0.702, 0.676, 0.682, 0.677, 0.686, 0.694]	[0.191, 0.196, 0.205, 0.203, 0.209, 0.208, 0.208, 0.208, 0.204, 0.2, 0.194, 0.208, 0.206, 0.192, 0.205]	[0.666, 0.677, 0.679, 0.683, 0.696, 0.704, 0.673, 0.685, 0.674, 0.7, 0.694, 0.648, 0.681, 0.676, 0.684]	[0.618, 0.62, 0.617, 0.623, 0.638, 0.622, 0.623, 0.627, 0.614, 0.613, 0.613, 0.598, 0.62, 0.606, 0.623]	[0.719, 0.718, 0.726, 0.726, 0.725, 0.719, 0.71, 0.723, 0.723, 0.734, 0.737, 0.712, 0.72, 0.723, 0.735]	[0.205, 0.208, 0.207, 0.205, 0.204, 0.209, 0.213, 0.208, 0.207, 0.202, 0.21, 0.213, 0.215, 0.214, 0.208]	[0.673, 0.676, 0.681, 0.681, 0.689, 0.673, 0.68, 0.689, 0.686, 0.69, 0.693, 0.678, 0.681, 0.685, 0.683]	[0.184, 0.162, 0.183, 0.168, 0.213, 0.166, 0.166, 0.161, 0.179, 0.213, 0.211, 0.181, 0.193, 0.187, 0.191]	[0.443, 0.442, 0.384, 0.403, 0.391, 0.445, 0.518, 0.603, 0.617, 0.648, 0.426, 0.637, 0.541, 0.607, 0.468]	[0.378, 0.397, 0.377, 0.345, 0.315, 0.285, 0.252, 0.257, 0.28, 0.407, 0.408, 0.455, 0.414, 0.437, 0.224]	[0.838, 0.808, 0.829, 0.723, 0.696, 0.72, 0.891, 0.707, 0.879, 0.836, 0.795, 0.84, 0.747, 0.785, 0.75]	[0.317, 0.3, 0.291, 0.281, 0.311, 0.224, 0.224, 0.236, 0.248, 0.34, 0.334, 0.384, 0.364, 0.372, 0.242]	[0.498, 0.476, 0.472, 0.473, 0.483, 0.543, 0.72, 0.678, 0.694, 0.675, 0.529, 0.61, 0.604, 0.522, 0.519]	[0.242, 0.237, 0.235, 0.236, 0.239, 0.233, 0.234, 0.232, 0.229, 0.234, 0.237, 0.241, 0.235, 0.235, 0.232]	[0.592, 0.592, 0.594, 0.606, 0.614, 0.608, 0.573, 0.594, 0.588, 0.609, 0.604, 0.584, 0.59, 0.605, 0.603]	[0.333, 0.289, 0.266, 0.267, 0.322, 0.283, 0.286, 0.236, 0.223, 0.299, 0.451, 0.322, 0.359, 0.294, 0.236]	[0.833, 0.81, 0.827, 0.834, 0.295, 0.805, 0.816, 0.747, 0.735, 0.793, 0.806, 0.799, 0.811, 0.809, 0.679]	[0.241, 0.244, 0.232, 0.233, 0.233, 0.228, 0.228, 0.229, 0.224, 0.236, 0.224, 0.249, 0.237, 0.242, 0.233]	[0.65, 0.679, 0.687, 0.674, 0.662, 0.68, 0.645, 0.666, 0.673, 0.683, 0.677, 0.663, 0.667, 0.688, 0.688]
##########	[0.645, 0.613, 0.605, 0.606, 0.607, 0.641, 0.618, 0.603, 0.605, 0.609, 0.641, 0.61, 0.613, 0.614, 0.608]	[0.718, 0.704, 0.71, 0.722, 0.712, 0.746, 0.749, 0.751, 0.712, 0.711, 0.715, 0.707, 0.711, 0.724, 0.713]	[0.167, 0.179, 0.159, 0.176, 0.159, 0.197, 0.165, 0.153, 0.172, 0.174, 0.175, 0.162, 0.163, 0.17, 0.175]	[0.627, 0.617, 0.607, 0.634, 0.625, 0.633, 0.655, 0.642, 0.641, 0.615, 0.632, 0.639, 0.627, 0.648, 0.621]
##########	[0.615, 0.605, 0.607, 0.614, 0.618, 0.642, 0.608, 0.611, 0.609, 0.613, 0.647, 0.61, 0.607, 0.603, 0.643]	[0.713, 0.713, 0.713, 0.704, 0.752, 0.708, 0.724, 0.713, 0.717, 0.723, 0.713, 0.711, 0.748, 0.75, 0.719]	[0.176, 0.177, 0.16, 0.177, 0.176, 0.169, 0.166, 0.199, 0.169, 0.165, 0.173, 0.162, 0.159, 0.18, 0.154]	[0.641, 0.627, 0.632, 0.621, 0.615, 0.65, 0.64, 0.625, 0.628, 0.633, 0.609, 0.642, 0.657, 0.634, 0.619]
##########	[0.611, 0.616, 0.612, 0.616, 0.644, 0.609, 0.605, 0.615, 0.647, 0.607, 0.611, 0.608, 0.643, 0.606, 0.62]	[0.714, 0.714, 0.712, 0.724, 0.718, 0.72, 0.751, 0.749, 0.753, 0.713, 0.705, 0.725, 0.713, 0.709, 0.714]	[0.17, 0.179, 0.166, 0.181, 0.177, 0.17, 0.155, 0.159, 0.174, 0.202, 0.162, 0.179, 0.176, 0.16, 0.167]	[0.658, 0.64, 0.651, 0.634, 0.626, 0.635, 0.629, 0.634, 0.643, 0.619, 0.609, 0.622, 0.629, 0.642, 0.615]
##########	[0.605, 0.612, 0.615, 0.62, 0.644, 0.608, 0.649, 0.61, 0.616, 0.607, 0.613, 0.611, 0.617, 0.609, 0.644]	[0.706, 0.715, 0.714, 0.754, 0.752, 0.75, 0.715, 0.719, 0.721, 0.714, 0.713, 0.725, 0.714, 0.71, 0.726]	[0.178, 0.18, 0.182, 0.16, 0.155, 0.204, 0.167, 0.175, 0.163, 0.172, 0.179, 0.167, 0.172, 0.16, 0.179]	[0.617, 0.641, 0.634, 0.635, 0.609, 0.644, 0.62, 0.642, 0.628, 0.627, 0.629, 0.634, 0.658, 0.65, 0.622]
##########	[0.611, 0.616, 0.649, 0.609, 0.645, 0.618, 0.617, 0.621, 0.608, 0.646, 0.61, 0.613, 0.606, 0.612, 0.613]	[0.715, 0.726, 0.755, 0.754, 0.711, 0.727, 0.716, 0.714, 0.751, 0.715, 0.722, 0.707, 0.716, 0.715, 0.72]	[0.169, 0.167, 0.173, 0.181, 0.184, 0.161, 0.18, 0.156, 0.161, 0.164, 0.18, 0.177, 0.174, 0.183, 0.208]	[0.629, 0.621, 0.645, 0.658, 0.634, 0.622, 0.642, 0.63, 0.628, 0.65, 0.611, 0.617, 0.636, 0.634, 0.641]
##########	[0.612, 0.647, 0.609, 0.65, 0.614, 0.614, 0.606, 0.616, 0.613, 0.621, 0.608, 0.645, 0.618, 0.618, 0.61]	[0.753, 0.757, 0.716, 0.722, 0.727, 0.72, 0.716, 0.708, 0.715, 0.716, 0.728, 0.712, 0.717, 0.755, 0.715]	[0.177, 0.157, 0.17, 0.175, 0.184, 0.182, 0.211, 0.168, 0.162, 0.161, 0.181, 0.174, 0.164, 0.182, 0.186]	[0.63, 0.627, 0.635, 0.652, 0.617, 0.636, 0.62, 0.645, 0.643, 0.63, 0.623, 0.658, 0.635, 0.609, 0.64]
##########	[0.613, 0.615, 0.614, 0.609, 0.617, 0.613, 0.608, 0.622, 0.619, 0.652, 0.618, 0.647, 0.646, 0.612, 0.61]	[0.755, 0.718, 0.753, 0.721, 0.717, 0.717, 0.713, 0.717, 0.727, 0.708, 0.715, 0.723, 0.718, 0.757, 0.729]	[0.176, 0.186, 0.177, 0.158, 0.188, 0.169, 0.162, 0.164, 0.179, 0.185, 0.172, 0.184, 0.161, 0.214, 0.184]	[0.651, 0.643, 0.63, 0.646, 0.622, 0.641, 0.617, 0.635, 0.636, 0.609, 0.659, 0.634, 0.629, 0.627, 0.622]
##########	[0.653, 0.612, 0.608, 0.622, 0.615, 0.647, 0.619, 0.618, 0.649, 0.61, 0.615, 0.61, 0.616, 0.613, 0.619]	[0.709, 0.718, 0.713, 0.728, 0.759, 0.724, 0.717, 0.718, 0.717, 0.73, 0.757, 0.755, 0.719, 0.716, 0.722]	[0.186, 0.177, 0.218, 0.18, 0.187, 0.189, 0.162, 0.17, 0.158, 0.186, 0.163, 0.165, 0.174, 0.179, 0.188]	[0.637, 0.622, 0.644, 0.611, 0.635, 0.634, 0.66, 0.641, 0.63, 0.652, 0.63, 0.628, 0.618, 0.645, 0.623]
##########	[0.648, 0.621, 0.616, 0.611, 0.616, 0.624, 0.609, 0.613, 0.62, 0.65, 0.619, 0.615, 0.654, 0.614, 0.612]	[0.718, 0.725, 0.729, 0.718, 0.71, 0.73, 0.717, 0.72, 0.722, 0.718, 0.756, 0.719, 0.76, 0.758, 0.714]	[0.182, 0.191, 0.188, 0.175, 0.162, 0.187, 0.19, 0.16, 0.181, 0.163, 0.165, 0.221, 0.178, 0.171, 0.19]	[0.624, 0.646, 0.623, 0.653, 0.63, 0.637, 0.61, 0.63, 0.619, 0.636, 0.636, 0.643, 0.66, 0.63, 0.647]
##########	[0.62, 0.621, 0.616, 0.613, 0.616, 0.625, 0.61, 0.612, 0.617, 0.617, 0.614, 0.655, 0.621, 0.651, 0.648]	[0.732, 0.719, 0.721, 0.718, 0.724, 0.759, 0.758, 0.711, 0.719, 0.719, 0.73, 0.719, 0.726, 0.761, 0.716]	[0.167, 0.164, 0.171, 0.161, 0.225, 0.183, 0.189, 0.184, 0.19, 0.192, 0.178, 0.164, 0.193, 0.18, 0.191]	[0.637, 0.661, 0.631, 0.619, 0.63, 0.644, 0.611, 0.639, 0.631, 0.625, 0.654, 0.623, 0.648, 0.636, 0.645]
##########	[0.652, 0.618, 0.615, 0.613, 0.611, 0.611, 0.625, 0.616, 0.618, 0.622, 0.617, 0.649, 0.657, 0.621, 0.621]	[0.762, 0.72, 0.727, 0.712, 0.759, 0.724, 0.761, 0.72, 0.733, 0.73, 0.72, 0.721, 0.716, 0.719, 0.72]	[0.181, 0.191, 0.162, 0.185, 0.18, 0.164, 0.187, 0.228, 0.195, 0.172, 0.165, 0.167, 0.192, 0.195, 0.195]	[0.644, 0.646, 0.654, 0.611, 0.632, 0.624, 0.648, 0.619, 0.639, 0.625, 0.637, 0.661, 0.637, 0.631, 0.631]
##########	[0.623, 0.612, 0.612, 0.625, 0.657, 0.618, 0.618, 0.652, 0.616, 0.621, 0.617, 0.618, 0.622, 0.65, 0.614]	[0.722, 0.734, 0.721, 0.717, 0.721, 0.761, 0.725, 0.719, 0.727, 0.762, 0.76, 0.72, 0.721, 0.731, 0.712]	[0.181, 0.173, 0.232, 0.188, 0.197, 0.196, 0.193, 0.182, 0.163, 0.186, 0.164, 0.167, 0.196, 0.166, 0.193]	[0.639, 0.626, 0.646, 0.645, 0.611, 0.632, 0.624, 0.649, 0.62, 0.637, 0.632, 0.638, 0.662, 0.634, 0.655]
##########	[0.659, 0.616, 0.65, 0.624, 0.623, 0.613, 0.618, 0.619, 0.619, 0.615, 0.653, 0.622, 0.626, 0.613, 0.619]	[0.763, 0.72, 0.734, 0.722, 0.722, 0.763, 0.728, 0.727, 0.76, 0.718, 0.733, 0.722, 0.723, 0.713, 0.722]	[0.199, 0.195, 0.165, 0.236, 0.191, 0.168, 0.198, 0.174, 0.199, 0.163, 0.195, 0.166, 0.184, 0.184, 0.188]	[0.648, 0.632, 0.638, 0.664, 0.622, 0.627, 0.65, 0.656, 0.646, 0.634, 0.64, 0.633, 0.641, 0.613, 0.626]
##########	[0.627, 0.619, 0.62, 0.615, 0.655, 0.619, 0.624, 0.619, 0.622, 0.614, 0.65, 0.624, 0.617, 0.66, 0.613]	[0.718, 0.723, 0.72, 0.761, 0.713, 0.735, 0.722, 0.764, 0.723, 0.722, 0.729, 0.722, 0.733, 0.726, 0.764]	[0.175, 0.165, 0.189, 0.169, 0.194, 0.167, 0.197, 0.166, 0.186, 0.197, 0.201, 0.201, 0.185, 0.24, 0.2]	[0.622, 0.633, 0.642, 0.64, 0.657, 0.665, 0.634, 0.626, 0.634, 0.626, 0.651, 0.649, 0.647, 0.638, 0.612]
##########	[0.625, 0.66, 0.616, 0.621, 0.62, 0.624, 0.651, 0.655, 0.623, 0.62, 0.615, 0.614, 0.628, 0.619, 0.617]	[0.721, 0.723, 0.73, 0.736, 0.718, 0.723, 0.762, 0.765, 0.723, 0.733, 0.714, 0.764, 0.727, 0.723, 0.724]	[0.167, 0.187, 0.191, 0.203, 0.176, 0.167, 0.2, 0.189, 0.245, 0.203, 0.169, 0.196, 0.204, 0.166, 0.199]	[0.627, 0.636, 0.634, 0.649, 0.665, 0.639, 0.64, 0.647, 0.635, 0.613, 0.628, 0.623, 0.642, 0.652, 0.658]
##########	[0.629, 0.615, 0.616, 0.626, 0.652, 0.624, 0.661, 0.618, 0.621, 0.656, 0.626, 0.621, 0.617, 0.621, 0.62]	[0.719, 0.731, 0.736, 0.723, 0.724, 0.728, 0.766, 0.723, 0.723, 0.734, 0.763, 0.724, 0.715, 0.766, 0.722]	[0.191, 0.203, 0.208, 0.189, 0.168, 0.205, 0.202, 0.249, 0.207, 0.17, 0.168, 0.167, 0.193, 0.177, 0.2]	[0.634, 0.624, 0.653, 0.642, 0.636, 0.614, 0.64, 0.628, 0.636, 0.65, 0.628, 0.649, 0.659, 0.641, 0.667]
##########	[0.619, 0.621, 0.653, 0.626, 0.629, 0.618, 0.624, 0.622, 0.627, 0.622, 0.621, 0.616, 0.657, 0.615, 0.662]	[0.725, 0.768, 0.766, 0.725, 0.731, 0.734, 0.724, 0.764, 0.728, 0.723, 0.72, 0.724, 0.725, 0.737, 0.716]	[0.168, 0.168, 0.194, 0.203, 0.168, 0.209, 0.19, 0.21, 0.177, 0.194, 0.202, 0.171, 0.207, 0.205, 0.254]	[0.637, 0.668, 0.65, 0.654, 0.66, 0.643, 0.629, 0.634, 0.651, 0.637, 0.642, 0.624, 0.614, 0.63, 0.641]
##########	[0.616, 0.63, 0.62, 0.658, 0.623, 0.627, 0.625, 0.622, 0.623, 0.618, 0.616, 0.663, 0.654, 0.628, 0.622]	[0.738, 0.766, 0.725, 0.72, 0.716, 0.729, 0.736, 0.767, 0.725, 0.726, 0.732, 0.725, 0.723, 0.768, 0.725]	[0.258, 0.169, 0.169, 0.21, 0.191, 0.213, 0.197, 0.178, 0.206, 0.196, 0.171, 0.208, 0.207, 0.169, 0.214]	[0.63, 0.639, 0.653, 0.615, 0.626, 0.644, 0.66, 0.63, 0.655, 0.643, 0.636, 0.638, 0.651, 0.669, 0.645]
##########	[0.617, 0.623, 0.631, 0.628, 0.623, 0.619, 0.664, 0.626, 0.659, 0.618, 0.627, 0.623, 0.624, 0.654, 0.62]	[0.726, 0.717, 0.769, 0.768, 0.725, 0.767, 0.737, 0.722, 0.727, 0.726, 0.725, 0.74, 0.731, 0.726, 0.733]	[0.17, 0.172, 0.198, 0.171, 0.263, 0.2, 0.213, 0.217, 0.194, 0.179, 0.21, 0.209, 0.209, 0.17, 0.217]	[0.631, 0.646, 0.637, 0.657, 0.645, 0.653, 0.631, 0.639, 0.617, 0.662, 0.627, 0.671, 0.643, 0.652, 0.639]
##########	[0.624, 0.654, 0.666, 0.62, 0.628, 0.625, 0.623, 0.629, 0.632, 0.618, 0.624, 0.621, 0.659, 0.627, 0.618]	[0.726, 0.722, 0.733, 0.727, 0.77, 0.724, 0.769, 0.74, 0.727, 0.718, 0.728, 0.727, 0.731, 0.737, 0.767]	[0.18, 0.269, 0.17, 0.196, 0.214, 0.173, 0.215, 0.171, 0.2, 0.171, 0.22, 0.212, 0.219, 0.212, 0.203]	[0.658, 0.655, 0.672, 0.64, 0.637, 0.645, 0.631, 0.664, 0.632, 0.653, 0.647, 0.64, 0.646, 0.627, 0.617]
##########	[0.66, 0.628, 0.632, 0.625, 0.621, 0.629, 0.625, 0.625, 0.622, 0.624, 0.619, 0.667, 0.619, 0.63, 0.655]	[0.734, 0.727, 0.727, 0.727, 0.726, 0.732, 0.723, 0.738, 0.771, 0.727, 0.77, 0.718, 0.729, 0.769, 0.741]	[0.173, 0.203, 0.216, 0.174, 0.205, 0.215, 0.216, 0.197, 0.171, 0.181, 0.224, 0.273, 0.219, 0.171, 0.223]	[0.641, 0.639, 0.66, 0.63, 0.673, 0.633, 0.665, 0.633, 0.648, 0.617, 0.646, 0.648, 0.641, 0.654, 0.655]
##########	[0.656, 0.62, 0.629, 0.625, 0.625, 0.629, 0.625, 0.623, 0.625, 0.621, 0.62, 0.662, 0.63, 0.634, 0.668]	[0.728, 0.726, 0.718, 0.727, 0.729, 0.738, 0.732, 0.735, 0.727, 0.769, 0.723, 0.771, 0.727, 0.771, 0.742]	[0.221, 0.209, 0.221, 0.199, 0.182, 0.279, 0.204, 0.228, 0.226, 0.218, 0.173, 0.219, 0.174, 0.171, 0.172]	[0.675, 0.648, 0.647, 0.634, 0.656, 0.619, 0.643, 0.63, 0.666, 0.648, 0.661, 0.658, 0.64, 0.634, 0.642]
##########	[0.622, 0.625, 0.634, 0.629, 0.62, 0.669, 0.657, 0.631, 0.62, 0.663, 0.626, 0.625, 0.624, 0.626, 0.63]	[0.728, 0.732, 0.73, 0.719, 0.728, 0.77, 0.772, 0.723, 0.728, 0.727, 0.742, 0.734, 0.772, 0.728, 0.739]	[0.175, 0.172, 0.176, 0.286, 0.222, 0.231, 0.232, 0.173, 0.208, 0.224, 0.213, 0.201, 0.225, 0.183, 0.225]	[0.635, 0.631, 0.666, 0.643, 0.619, 0.656, 0.658, 0.649, 0.636, 0.676, 0.662, 0.649, 0.643, 0.648, 0.64]
##########	[0.629, 0.669, 0.626, 0.627, 0.623, 0.621, 0.663, 0.626, 0.627, 0.624, 0.631, 0.656, 0.631, 0.635, 0.621]	[0.773, 0.773, 0.725, 0.719, 0.73, 0.729, 0.739, 0.733, 0.728, 0.729, 0.735, 0.727, 0.728, 0.743, 0.771]	[0.184, 0.234, 0.176, 0.203, 0.21, 0.216, 0.228, 0.228, 0.228, 0.173, 0.225, 0.236, 0.173, 0.177, 0.291]	[0.619, 0.636, 0.663, 0.651, 0.642, 0.645, 0.632, 0.668, 0.65, 0.677, 0.644, 0.649, 0.657, 0.636, 0.66]
##########	[0.671, 0.632, 0.635, 0.623, 0.624, 0.664, 0.621, 0.627, 0.63, 0.627, 0.621, 0.627, 0.631, 0.628, 0.657]	[0.735, 0.743, 0.773, 0.729, 0.773, 0.725, 0.771, 0.729, 0.728, 0.73, 0.72, 0.733, 0.725, 0.727, 0.74]	[0.174, 0.185, 0.298, 0.178, 0.174, 0.232, 0.232, 0.231, 0.176, 0.213, 0.24, 0.227, 0.238, 0.22, 0.205]	[0.649, 0.661, 0.665, 0.645, 0.643, 0.637, 0.651, 0.633, 0.67, 0.646, 0.659, 0.621, 0.651, 0.638, 0.679]
##########	[0.658, 0.622, 0.665, 0.628, 0.625, 0.633, 0.622, 0.636, 0.627, 0.631, 0.671, 0.632, 0.628, 0.627, 0.624]	[0.728, 0.72, 0.73, 0.774, 0.74, 0.729, 0.725, 0.774, 0.772, 0.736, 0.731, 0.725, 0.744, 0.734, 0.729]	[0.215, 0.225, 0.243, 0.236, 0.175, 0.234, 0.245, 0.232, 0.177, 0.18, 0.304, 0.235, 0.175, 0.208, 0.186]	[0.647, 0.638, 0.621, 0.635, 0.637, 0.653, 0.661, 0.643, 0.651, 0.646, 0.68, 0.666, 0.652, 0.66, 0.671]
##########	[0.672, 0.666, 0.624, 0.633, 0.658, 0.629, 0.629, 0.622, 0.628, 0.631, 0.628, 0.636, 0.623, 0.633, 0.626]	[0.775, 0.73, 0.73, 0.737, 0.775, 0.731, 0.726, 0.744, 0.735, 0.728, 0.726, 0.721, 0.773, 0.74, 0.732]	[0.247, 0.178, 0.238, 0.235, 0.249, 0.175, 0.239, 0.241, 0.311, 0.187, 0.211, 0.228, 0.176, 0.181, 0.218]	[0.649, 0.66, 0.622, 0.644, 0.639, 0.647, 0.672, 0.636, 0.681, 0.653, 0.667, 0.663, 0.638, 0.653, 0.652]
##########	[0.659, 0.63, 0.629, 0.625, 0.63, 0.666, 0.673, 0.637, 0.623, 0.623, 0.628, 0.632, 0.626, 0.633, 0.634]	[0.726, 0.775, 0.731, 0.729, 0.776, 0.737, 0.732, 0.721, 0.745, 0.735, 0.774, 0.741, 0.73, 0.73, 0.726]	[0.246, 0.317, 0.242, 0.188, 0.238, 0.255, 0.213, 0.178, 0.244, 0.232, 0.176, 0.176, 0.252, 0.182, 0.221]	[0.668, 0.682, 0.653, 0.645, 0.673, 0.654, 0.647, 0.639, 0.64, 0.664, 0.636, 0.654, 0.662, 0.65, 0.623]
##########	[0.659, 0.626, 0.63, 0.63, 0.627, 0.637, 0.624, 0.634, 0.624, 0.634, 0.674, 0.633, 0.629, 0.667, 0.63]	[0.776, 0.731, 0.731, 0.726, 0.722, 0.745, 0.775, 0.741, 0.733, 0.736, 0.731, 0.726, 0.776, 0.738, 0.729]	[0.249, 0.188, 0.323, 0.216, 0.251, 0.237, 0.185, 0.257, 0.224, 0.243, 0.259, 0.178, 0.177, 0.246, 0.18]	[0.641, 0.669, 0.655, 0.664, 0.684, 0.665, 0.674, 0.656, 0.649, 0.64, 0.656, 0.65, 0.638, 0.624, 0.646]
##########	[0.63, 0.668, 0.66, 0.638, 0.633, 0.625, 0.627, 0.63, 0.63, 0.631, 0.626, 0.635, 0.675, 0.624, 0.634]	[0.731, 0.776, 0.733, 0.727, 0.73, 0.742, 0.777, 0.736, 0.731, 0.732, 0.776, 0.746, 0.727, 0.723, 0.738]	[0.253, 0.19, 0.331, 0.177, 0.242, 0.178, 0.218, 0.262, 0.246, 0.18, 0.265, 0.25, 0.256, 0.228, 0.187]	[0.641, 0.676, 0.648, 0.666, 0.652, 0.638, 0.643, 0.625, 0.655, 0.666, 0.65, 0.686, 0.657, 0.671, 0.657]
##########	[0.636, 0.636, 0.634, 0.639, 0.625, 0.63, 0.625, 0.631, 0.631, 0.661, 0.628, 0.631, 0.676, 0.627, 0.669]	[0.743, 0.732, 0.722, 0.734, 0.737, 0.776, 0.747, 0.732, 0.727, 0.728, 0.777, 0.778, 0.732, 0.74, 0.73]	[0.267, 0.181, 0.231, 0.258, 0.252, 0.18, 0.271, 0.255, 0.222, 0.191, 0.262, 0.188, 0.338, 0.247, 0.179]	[0.676, 0.687, 0.649, 0.654, 0.658, 0.626, 0.642, 0.651, 0.657, 0.672, 0.667, 0.639, 0.668, 0.658, 0.643]
##########	[0.628, 0.636, 0.625, 0.67, 0.627, 0.631, 0.632, 0.676, 0.635, 0.626, 0.635, 0.64, 0.661, 0.631, 0.631]	[0.723, 0.747, 0.739, 0.777, 0.733, 0.732, 0.778, 0.727, 0.776, 0.737, 0.743, 0.731, 0.734, 0.728, 0.732]	[0.19, 0.259, 0.267, 0.275, 0.272, 0.255, 0.182, 0.224, 0.18, 0.235, 0.179, 0.251, 0.262, 0.345, 0.192]	[0.667, 0.674, 0.659, 0.653, 0.644, 0.641, 0.678, 0.654, 0.659, 0.668, 0.65, 0.657, 0.688, 0.643, 0.626]
##########	[0.632, 0.632, 0.662, 0.629, 0.671, 0.677, 0.628, 0.632, 0.626, 0.636, 0.637, 0.626, 0.64, 0.631, 0.635]	[0.732, 0.728, 0.737, 0.731, 0.747, 0.74, 0.779, 0.778, 0.733, 0.729, 0.743, 0.777, 0.724, 0.733, 0.734]	[0.273, 0.181, 0.269, 0.238, 0.353, 0.278, 0.194, 0.228, 0.257, 0.263, 0.192, 0.281, 0.26, 0.181, 0.183]	[0.68, 0.654, 0.641, 0.689, 0.659, 0.645, 0.66, 0.669, 0.675, 0.651, 0.627, 0.655, 0.66, 0.669, 0.644]
##########	[0.637, 0.63, 0.638, 0.633, 0.635, 0.632, 0.627, 0.678, 0.628, 0.633, 0.632, 0.671, 0.627, 0.64, 0.662]	[0.729, 0.733, 0.737, 0.735, 0.744, 0.724, 0.779, 0.779, 0.729, 0.731, 0.74, 0.733, 0.748, 0.733, 0.778]	[0.183, 0.283, 0.267, 0.263, 0.194, 0.23, 0.262, 0.279, 0.287, 0.194, 0.241, 0.182, 0.273, 0.361, 0.182]	[0.651, 0.67, 0.629, 0.676, 0.68, 0.663, 0.661, 0.643, 0.66, 0.647, 0.69, 0.657, 0.644, 0.67, 0.654]
##########	[0.633, 0.632, 0.663, 0.679, 0.63, 0.636, 0.634, 0.672, 0.638, 0.63, 0.628, 0.641, 0.637, 0.627, 0.633]	[0.741, 0.744, 0.779, 0.729, 0.738, 0.736, 0.734, 0.779, 0.781, 0.748, 0.733, 0.733, 0.725, 0.732, 0.729]	[0.234, 0.273, 0.369, 0.196, 0.285, 0.195, 0.183, 0.29, 0.269, 0.293, 0.246, 0.268, 0.184, 0.182, 0.279]	[0.647, 0.644, 0.652, 0.662, 0.678, 0.672, 0.692, 0.645, 0.663, 0.659, 0.656, 0.672, 0.658, 0.681, 0.629]
##########	[0.633, 0.628, 0.628, 0.637, 0.642, 0.68, 0.638, 0.639, 0.631, 0.63, 0.634, 0.673, 0.634, 0.663, 0.634]	[0.736, 0.749, 0.78, 0.745, 0.725, 0.734, 0.734, 0.729, 0.734, 0.78, 0.781, 0.741, 0.73, 0.739, 0.732]	[0.275, 0.184, 0.3, 0.249, 0.274, 0.185, 0.238, 0.196, 0.377, 0.199, 0.278, 0.296, 0.291, 0.183, 0.285]	[0.663, 0.673, 0.663, 0.647, 0.649, 0.659, 0.658, 0.673, 0.653, 0.63, 0.68, 0.657, 0.693, 0.683, 0.646]
##########	[0.681, 0.634, 0.628, 0.635, 0.628, 0.634, 0.635, 0.642, 0.637, 0.673, 0.664, 0.63, 0.639, 0.632, 0.638]	[0.781, 0.736, 0.742, 0.734, 0.733, 0.725, 0.735, 0.745, 0.739, 0.78, 0.78, 0.73, 0.734, 0.749, 0.731]	[0.283, 0.301, 0.198, 0.241, 0.28, 0.185, 0.186, 0.201, 0.297, 0.386, 0.184, 0.254, 0.279, 0.306, 0.291]	[0.666, 0.648, 0.631, 0.685, 0.654, 0.646, 0.674, 0.65, 0.681, 0.665, 0.66, 0.695, 0.661, 0.658, 0.675]
##########	[0.674, 0.634, 0.682, 0.635, 0.663, 0.643, 0.64, 0.638, 0.631, 0.639, 0.632, 0.629, 0.635, 0.634, 0.629]	[0.78, 0.735, 0.73, 0.782, 0.726, 0.735, 0.733, 0.781, 0.735, 0.75, 0.74, 0.731, 0.742, 0.737, 0.745]	[0.393, 0.296, 0.198, 0.303, 0.258, 0.203, 0.184, 0.313, 0.185, 0.244, 0.285, 0.287, 0.307, 0.186, 0.285]	[0.647, 0.661, 0.666, 0.659, 0.681, 0.656, 0.676, 0.631, 0.696, 0.675, 0.662, 0.666, 0.651, 0.649, 0.686]
##########	[0.633, 0.64, 0.64, 0.636, 0.635, 0.632, 0.665, 0.636, 0.675, 0.682, 0.629, 0.629, 0.635, 0.639, 0.644]	[0.743, 0.731, 0.734, 0.735, 0.731, 0.735, 0.782, 0.782, 0.751, 0.735, 0.746, 0.726, 0.738, 0.74, 0.782]	[0.304, 0.248, 0.403, 0.199, 0.292, 0.187, 0.293, 0.314, 0.31, 0.206, 0.263, 0.186, 0.319, 0.186, 0.291]	[0.667, 0.652, 0.648, 0.676, 0.656, 0.663, 0.633, 0.677, 0.684, 0.663, 0.687, 0.65, 0.661, 0.667, 0.698]
##########	[0.683, 0.676, 0.641, 0.632, 0.664, 0.636, 0.635, 0.64, 0.636, 0.63, 0.636, 0.63, 0.644, 0.633, 0.639]	[0.736, 0.781, 0.731, 0.751, 0.735, 0.732, 0.736, 0.737, 0.742, 0.726, 0.733, 0.783, 0.746, 0.74, 0.782]	[0.311, 0.317, 0.209, 0.186, 0.187, 0.188, 0.296, 0.32, 0.327, 0.268, 0.299, 0.201, 0.298, 0.252, 0.411]	[0.65, 0.684, 0.634, 0.698, 0.678, 0.668, 0.664, 0.662, 0.688, 0.658, 0.664, 0.653, 0.668, 0.649, 0.677]
##########	[0.633, 0.684, 0.641, 0.631, 0.637, 0.64, 0.637, 0.665, 0.637, 0.677, 0.63, 0.636, 0.641, 0.633, 0.645]	[0.737, 0.732, 0.751, 0.784, 0.739, 0.736, 0.783, 0.741, 0.727, 0.747, 0.735, 0.734, 0.743, 0.783, 0.732]	[0.211, 0.189, 0.257, 0.189, 0.328, 0.334, 0.202, 0.188, 0.42, 0.272, 0.318, 0.325, 0.305, 0.302, 0.305]	[0.662, 0.635, 0.659, 0.651, 0.669, 0.7, 0.68, 0.653, 0.666, 0.651, 0.69, 0.678, 0.664, 0.686, 0.67]
##########	[0.684, 0.636, 0.637, 0.637, 0.631, 0.665, 0.631, 0.633, 0.634, 0.645, 0.677, 0.641, 0.64, 0.637, 0.642]	[0.727, 0.747, 0.743, 0.734, 0.736, 0.741, 0.739, 0.784, 0.783, 0.732, 0.736, 0.733, 0.752, 0.737, 0.783]	[0.261, 0.334, 0.277, 0.31, 0.427, 0.189, 0.203, 0.333, 0.341, 0.214, 0.308, 0.312, 0.325, 0.189, 0.19]	[0.667, 0.67, 0.655, 0.663, 0.701, 0.636, 0.66, 0.681, 0.67, 0.687, 0.679, 0.651, 0.691, 0.652, 0.666]
##########	[0.638, 0.642, 0.632, 0.646, 0.641, 0.666, 0.685, 0.637, 0.638, 0.677, 0.631, 0.638, 0.634, 0.634, 0.642]	[0.727, 0.733, 0.752, 0.737, 0.736, 0.784, 0.742, 0.783, 0.739, 0.785, 0.737, 0.732, 0.735, 0.747, 0.743]	[0.317, 0.283, 0.319, 0.343, 0.191, 0.333, 0.314, 0.338, 0.191, 0.218, 0.266, 0.19, 0.436, 0.205, 0.349]	[0.667, 0.636, 0.692, 0.668, 0.656, 0.683, 0.671, 0.681, 0.689, 0.653, 0.703, 0.653, 0.665, 0.672, 0.661]
##########	[0.635, 0.634, 0.637, 0.667, 0.686, 0.646, 0.632, 0.642, 0.643, 0.639, 0.641, 0.678, 0.638, 0.638, 0.632]	[0.785, 0.733, 0.733, 0.742, 0.736, 0.74, 0.737, 0.728, 0.744, 0.735, 0.785, 0.783, 0.738, 0.748, 0.753]	[0.206, 0.346, 0.34, 0.191, 0.321, 0.221, 0.271, 0.357, 0.446, 0.288, 0.323, 0.349, 0.191, 0.192, 0.326]	[0.683, 0.673, 0.654, 0.668, 0.691, 0.684, 0.662, 0.657, 0.666, 0.669, 0.673, 0.693, 0.655, 0.704, 0.637]
##########	[0.643, 0.643, 0.634, 0.635, 0.64, 0.679, 0.641, 0.647, 0.639, 0.638, 0.686, 0.632, 0.639, 0.667, 0.632]	[0.737, 0.734, 0.738, 0.742, 0.785, 0.748, 0.784, 0.753, 0.734, 0.745, 0.736, 0.737, 0.728, 0.74, 0.785]	[0.294, 0.224, 0.192, 0.192, 0.348, 0.208, 0.354, 0.332, 0.454, 0.275, 0.357, 0.193, 0.328, 0.364, 0.33]	[0.67, 0.692, 0.655, 0.658, 0.682, 0.673, 0.705, 0.655, 0.638, 0.695, 0.686, 0.673, 0.67, 0.663, 0.666]
##########	[0.639, 0.667, 0.638, 0.635, 0.642, 0.64, 0.648, 0.68, 0.688, 0.643, 0.644, 0.635, 0.639, 0.632, 0.633]	[0.738, 0.745, 0.736, 0.74, 0.786, 0.734, 0.749, 0.786, 0.785, 0.743, 0.738, 0.729, 0.738, 0.734, 0.754]	[0.354, 0.28, 0.361, 0.193, 0.336, 0.228, 0.194, 0.209, 0.34, 0.372, 0.3, 0.46, 0.364, 0.335, 0.194]	[0.707, 0.671, 0.675, 0.656, 0.656, 0.667, 0.664, 0.693, 0.671, 0.659, 0.684, 0.639, 0.687, 0.696, 0.675]
##########	[0.68, 0.64, 0.633, 0.636, 0.639, 0.639, 0.634, 0.667, 0.688, 0.644, 0.64, 0.645, 0.643, 0.636, 0.648]	[0.786, 0.749, 0.754, 0.729, 0.741, 0.734, 0.738, 0.745, 0.738, 0.784, 0.743, 0.739, 0.786, 0.736, 0.734]	[0.369, 0.469, 0.195, 0.284, 0.193, 0.34, 0.348, 0.232, 0.363, 0.372, 0.195, 0.38, 0.211, 0.343, 0.305]	[0.66, 0.708, 0.686, 0.698, 0.675, 0.669, 0.657, 0.673, 0.64, 0.688, 0.672, 0.665, 0.657, 0.695, 0.676]
##########	[0.644, 0.636, 0.64, 0.641, 0.648, 0.68, 0.668, 0.634, 0.641, 0.644, 0.688, 0.634, 0.64, 0.643, 0.636]	[0.787, 0.749, 0.744, 0.755, 0.746, 0.738, 0.785, 0.729, 0.736, 0.739, 0.738, 0.786, 0.735, 0.741, 0.734]	[0.349, 0.29, 0.387, 0.195, 0.311, 0.196, 0.376, 0.354, 0.235, 0.196, 0.476, 0.372, 0.347, 0.212, 0.379]	[0.69, 0.696, 0.676, 0.71, 0.687, 0.64, 0.661, 0.658, 0.657, 0.672, 0.673, 0.67, 0.699, 0.677, 0.666]
