# Supplementary material for: Anti-viral defence by an mRNA ADP-ribosyltransferase that blocks translation
Source: Nature. 2024 Oct 23;636(8041):190–7. doi: 10.1038/s41586-024-08102-8 (PMC11618068; doi:10.1038/s41586-024-08102-8)
Supplement: Supplementary file 6 — Source Data Fig. 4 [file 41586_2024_8102_MOESM6_ESM.xlsx]

## Sheet: Fig. 4f HPLC
Treatment	time (min)	ads254
CmdT + NAD+	0	0.0180602
CmdT + NAD+	0.00970667	0.0183582
CmdT + NAD+	0.0194133	0.0187755
CmdT + NAD+	0.02912	0.0190139
CmdT + NAD+	0.0388267	0.0194311
CmdT + NAD+	0.0485333	0.019908
CmdT + NAD+	0.05824	0.0203252
CmdT + NAD+	0.0679467	0.0209212
CmdT + NAD+	0.0776533	0.0216365
CmdT + NAD+	0.08736	0.0224113
CmdT + NAD+	0.0970667	0.023067
CmdT + NAD+	0.106773	0.0237226
CmdT + NAD+	0.11648	0.0241399
CmdT + NAD+	0.126187	0.0243783
CmdT + NAD+	0.135893	0.0242591
CmdT + NAD+	0.1456	0.0239611
CmdT + NAD+	0.155307	0.0235438
CmdT + NAD+	0.165013	0.0230074
CmdT + NAD+	0.17472	0.022471
CmdT + NAD+	0.184427	0.0220537
CmdT + NAD+	0.194133	0.0217557
CmdT + NAD+	0.20384	0.0215769
CmdT + NAD+	0.213547	0.0216365
CmdT + NAD+	0.223253	0.0216365
CmdT + NAD+	0.23296	0.0215173
CmdT + NAD+	0.242667	0.0211596
CmdT + NAD+	0.252373	0.0206232
CmdT + NAD+	0.26208	0.0200272
CmdT + NAD+	0.271787	0.0194907
CmdT + NAD+	0.281493	0.0193119
CmdT + NAD+	0.2912	0.0196695
CmdT + NAD+	0.300907	0.0205636
CmdT + NAD+	0.310613	0.0219345
CmdT + NAD+	0.32032	0.0236034
CmdT + NAD+	0.330027	0.0252724
CmdT + NAD+	0.339733	0.0265837
CmdT + NAD+	0.34944	0.0274777
CmdT + NAD+	0.359147	0.027895
CmdT + NAD+	0.368853	0.0277758
CmdT + NAD+	0.37856	0.0272393
CmdT + NAD+	0.388267	0.0264645
CmdT + NAD+	0.397973	0.0255704
CmdT + NAD+	0.40768	0.0247359
CmdT + NAD+	0.417387	0.0240803
CmdT + NAD+	0.427093	0.023663
CmdT + NAD+	0.4368	0.0234246
CmdT + NAD+	0.446507	0.0235438
CmdT + NAD+	0.456213	0.0238419
CmdT + NAD+	0.46592	0.0240803
CmdT + NAD+	0.475627	0.0243783
CmdT + NAD+	0.485333	0.0244975
CmdT + NAD+	0.49504	0.0246167
CmdT + NAD+	0.504747	0.0244379
CmdT + NAD+	0.514453	0.0241399
CmdT + NAD+	0.52416	0.0239015
CmdT + NAD+	0.533867	0.0234842
CmdT + NAD+	0.543573	0.0231266
CmdT + NAD+	0.55328	0.0228882
CmdT + NAD+	0.562987	0.0225902
CmdT + NAD+	0.572693	0.0222921
CmdT + NAD+	0.5824	0.0219941
CmdT + NAD+	0.592107	0.0216365
CmdT + NAD+	0.601813	0.0213981
CmdT + NAD+	0.61152	0.0212193
CmdT + NAD+	0.621227	0.0210404
CmdT + NAD+	0.630933	0.0211
CmdT + NAD+	0.64064	0.0213385
CmdT + NAD+	0.650347	0.0216365
CmdT + NAD+	0.660053	0.0221133
CmdT + NAD+	0.66976	0.0224113
CmdT + NAD+	0.679467	0.022471
CmdT + NAD+	0.689173	0.0223517
CmdT + NAD+	0.69888	0.0220537
CmdT + NAD+	0.708587	0.0215173
CmdT + NAD+	0.718293	0.0211596
CmdT + NAD+	0.728	0.0209808
CmdT + NAD+	0.737707	0.0209808
CmdT + NAD+	0.747413	0.0212789
CmdT + NAD+	0.75712	0.0217557
CmdT + NAD+	0.766827	0.0222325
CmdT + NAD+	0.776533	0.022769
CmdT + NAD+	0.78624	0.0232458
CmdT + NAD+	0.795947	0.0236034
CmdT + NAD+	0.805653	0.0240803
CmdT + NAD+	0.81536	0.0245571
CmdT + NAD+	0.825067	0.0250936
CmdT + NAD+	0.834773	0.0255704
CmdT + NAD+	0.84448	0.0259876
CmdT + NAD+	0.854187	0.0262856
CmdT + NAD+	0.863893	0.0263453
CmdT + NAD+	0.8736	0.0263453
CmdT + NAD+	0.883307	0.0261068
CmdT + NAD+	0.893013	0.0258088
CmdT + NAD+	0.90272	0.0254512
CmdT + NAD+	0.912427	0.0252128
CmdT + NAD+	0.922133	0.0249743
CmdT + NAD+	0.93184	0.0247955
CmdT + NAD+	0.941547	0.0248551
CmdT + NAD+	0.951253	0.0249743
CmdT + NAD+	0.96096	0.0251532
CmdT + NAD+	0.970667	0.0253916
CmdT + NAD+	0.980373	0.0255108
CmdT + NAD+	0.99008	0.0255704
CmdT + NAD+	0.999787	0.0253916
CmdT + NAD+	1.00949	0.0252128
CmdT + NAD+	1.0192	0.025034
CmdT + NAD+	1.02891	0.0249147
CmdT + NAD+	1.03861	0.0248551
CmdT + NAD+	1.04832	0.0247359
CmdT + NAD+	1.05803	0.0245571
CmdT + NAD+	1.06773	0.0243187
CmdT + NAD+	1.07744	0.0239611
CmdT + NAD+	1.08715	0.0236034
CmdT + NAD+	1.09685	0.0234246
CmdT + NAD+	1.10656	0.0232458
CmdT + NAD+	1.11627	0.023365
CmdT + NAD+	1.12597	0.0234842
CmdT + NAD+	1.13568	0.0237226
CmdT + NAD+	1.14539	0.0238419
CmdT + NAD+	1.15509	0.0237823
CmdT + NAD+	1.1648	0.0237823
CmdT + NAD+	1.17451	0.0235438
CmdT + NAD+	1.18421	0.0232458
CmdT + NAD+	1.19392	0.0230074
CmdT + NAD+	1.20363	0.0229478
CmdT + NAD+	1.21333	0.0228882
CmdT + NAD+	1.22304	0.0232458
CmdT + NAD+	1.23275	0.0235438
CmdT + NAD+	1.24245	0.0238419
CmdT + NAD+	1.25216	0.0239611
CmdT + NAD+	1.26187	0.0240207
CmdT + NAD+	1.27157	0.0237823
CmdT + NAD+	1.28128	0.0234842
CmdT + NAD+	1.29099	0.0231266
CmdT + NAD+	1.30069	0.0228882
CmdT + NAD+	1.3104	0.0226498
CmdT + NAD+	1.32011	0.0225306
CmdT + NAD+	1.32981	0.0224113
CmdT + NAD+	1.33952	0.0221729
CmdT + NAD+	1.34923	0.0218749
CmdT + NAD+	1.35893	0.0215769
CmdT + NAD+	1.36864	0.0213385
CmdT + NAD+	1.37835	0.0209808
CmdT + NAD+	1.38805	0.0207424
CmdT + NAD+	1.39776	0.020504
CmdT + NAD+	1.40747	0.0202656
CmdT + NAD+	1.41717	0.019908
CmdT + NAD+	1.42688	0.0194311
CmdT + NAD+	1.43659	0.0189543
CmdT + NAD+	1.44629	0.0184774
CmdT + NAD+	1.456	0.0180006
CmdT + NAD+	1.46571	0.017643
CmdT + NAD+	1.47541	0.0172257
CmdT + NAD+	1.48512	0.0168681
CmdT + NAD+	1.49483	0.0166893
CmdT + NAD+	1.50453	0.0166297
CmdT + NAD+	1.51424	0.0168681
CmdT + NAD+	1.52395	0.0172257
CmdT + NAD+	1.53365	0.0178218
CmdT + NAD+	1.54336	0.0187159
CmdT + NAD+	1.55307	0.0197291
CmdT + NAD+	1.56277	0.020802
CmdT + NAD+	1.57248	0.0217557
CmdT + NAD+	1.58219	0.022471
CmdT + NAD+	1.59189	0.0228286
CmdT + NAD+	1.6016	0.022769
CmdT + NAD+	1.61131	0.0225306
CmdT + NAD+	1.62101	0.0221729
CmdT + NAD+	1.63072	0.0218749
CmdT + NAD+	1.64043	0.0215173
CmdT + NAD+	1.65013	0.0215173
CmdT + NAD+	1.65984	0.0215769
CmdT + NAD+	1.66955	0.0218749
CmdT + NAD+	1.67925	0.0222921
CmdT + NAD+	1.68896	0.022471
CmdT + NAD+	1.69867	0.0227094
CmdT + NAD+	1.70837	0.0228286
CmdT + NAD+	1.71808	0.0228286
CmdT + NAD+	1.72779	0.0228286
CmdT + NAD+	1.73749	0.0230074
CmdT + NAD+	1.7472	0.023365
CmdT + NAD+	1.75691	0.0237226
CmdT + NAD+	1.76661	0.0241399
CmdT + NAD+	1.77632	0.0245571
CmdT + NAD+	1.78603	0.0247359
CmdT + NAD+	1.79573	0.0247955
CmdT + NAD+	1.80544	0.0247955
CmdT + NAD+	1.81515	0.0248551
CmdT + NAD+	1.82485	0.0248551
CmdT + NAD+	1.83456	0.0249147
CmdT + NAD+	1.84427	0.0247955
CmdT + NAD+	1.85397	0.0247359
CmdT + NAD+	1.86368	0.0247359
CmdT + NAD+	1.87339	0.0247359
CmdT + NAD+	1.88309	0.0247955
CmdT + NAD+	1.8928	0.0246763
CmdT + NAD+	1.90251	0.0244379
CmdT + NAD+	1.91221	0.0239015
CmdT + NAD+	1.92192	0.023067
CmdT + NAD+	1.93163	0.0221133
CmdT + NAD+	1.94133	0.0212193
CmdT + NAD+	1.95104	0.0205636
CmdT + NAD+	1.96075	0.0203252
CmdT + NAD+	1.97045	0.0205636
CmdT + NAD+	1.98016	0.0213385
CmdT + NAD+	1.98987	0.0224113
CmdT + NAD+	1.99957	0.0234246
CmdT + NAD+	2.00928	0.0241399
CmdT + NAD+	2.01899	0.0244975
CmdT + NAD+	2.02869	0.0244975
CmdT + NAD+	2.0384	0.0241995
CmdT + NAD+	2.04811	0.0237226
CmdT + NAD+	2.05781	0.023365
CmdT + NAD+	2.06752	0.0231266
CmdT + NAD+	2.07723	0.0232458
CmdT + NAD+	2.08693	0.0234842
CmdT + NAD+	2.09664	0.0239611
CmdT + NAD+	2.10635	0.0243783
CmdT + NAD+	2.11605	0.0246167
CmdT + NAD+	2.12576	0.0246167
CmdT + NAD+	2.13547	0.0242591
CmdT + NAD+	2.14517	0.023663
CmdT + NAD+	2.15488	0.0228882
CmdT + NAD+	2.16459	0.0220537
CmdT + NAD+	2.17429	0.0213385
CmdT + NAD+	2.184	0.0208616
CmdT + NAD+	2.19371	0.0206232
CmdT + NAD+	2.20341	0.0205636
CmdT + NAD+	2.21312	0.0206828
CmdT + NAD+	2.22283	0.0207424
CmdT + NAD+	2.23253	0.0209212
CmdT + NAD+	2.24224	0.0210404
CmdT + NAD+	2.25195	0.0210404
CmdT + NAD+	2.26165	0.0211
CmdT + NAD+	2.27136	0.0210404
CmdT + NAD+	2.28107	0.0210404
CmdT + NAD+	2.29077	0.0209808
CmdT + NAD+	2.30048	0.0209808
CmdT + NAD+	2.31019	0.0209808
CmdT + NAD+	2.31989	0.0209212
CmdT + NAD+	2.3296	0.0211
CmdT + NAD+	2.33931	0.0212193
CmdT + NAD+	2.34901	0.0212789
CmdT + NAD+	2.35872	0.0213981
CmdT + NAD+	2.36843	0.0214577
CmdT + NAD+	2.37813	0.0212193
CmdT + NAD+	2.38784	0.0209808
CmdT + NAD+	2.39755	0.020504
CmdT + NAD+	2.40725	0.0199676
CmdT + NAD+	2.41696	0.0195503
CmdT + NAD+	2.42667	0.0193119
CmdT + NAD+	2.43637	0.0190735
CmdT + NAD+	2.44608	0.0190139
CmdT + NAD+	2.45579	0.0188351
CmdT + NAD+	2.46549	0.0186563
CmdT + NAD+	2.4752	0.0183582
CmdT + NAD+	2.48491	0.0180602
CmdT + NAD+	2.49461	0.0177026
CmdT + NAD+	2.50432	0.0177026
CmdT + NAD+	2.51403	0.0177622
CmdT + NAD+	2.52373	0.017941
CmdT + NAD+	2.53344	0.0181794
CmdT + NAD+	2.54315	0.0184178
CmdT + NAD+	2.55285	0.018537
CmdT + NAD+	2.56256	0.0184774
CmdT + NAD+	2.57227	0.0182986
CmdT + NAD+	2.58197	0.0180602
CmdT + NAD+	2.59168	0.0177026
CmdT + NAD+	2.60139	0.0175238
CmdT + NAD+	2.61109	0.0174642
CmdT + NAD+	2.6208	0.0175834
CmdT + NAD+	2.63051	0.0178814
CmdT + NAD+	2.64021	0.0182986
CmdT + NAD+	2.64992	0.018537
CmdT + NAD+	2.65963	0.0187755
CmdT + NAD+	2.66933	0.0189543
CmdT + NAD+	2.67904	0.0190735
CmdT + NAD+	2.68875	0.0190735
CmdT + NAD+	2.69845	0.0191927
CmdT + NAD+	2.70816	0.0194907
CmdT + NAD+	2.71787	0.0201464
CmdT + NAD+	2.72757	0.0212193
CmdT + NAD+	2.73728	0.023067
CmdT + NAD+	2.74699	0.0255704
CmdT + NAD+	2.75669	0.0291467
CmdT + NAD+	2.7664	0.0339746
CmdT + NAD+	2.77611	0.0401139
CmdT + NAD+	2.78581	0.0477433
CmdT + NAD+	2.79552	0.056982
CmdT + NAD+	2.80523	0.0677705
CmdT + NAD+	2.81493	0.0798702
CmdT + NAD+	2.82464	0.0933409
CmdT + NAD+	2.83435	0.107408
CmdT + NAD+	2.84405	0.121593
CmdT + NAD+	2.85376	0.135243
CmdT + NAD+	2.86347	0.147939
CmdT + NAD+	2.87317	0.159502
CmdT + NAD+	2.88288	0.170231
CmdT + NAD+	2.89259	0.180542
CmdT + NAD+	2.90229	0.190854
CmdT + NAD+	2.912	0.201404
CmdT + NAD+	2.92171	0.212133
CmdT + NAD+	2.93141	0.222266
CmdT + NAD+	2.94112	0.231147
CmdT + NAD+	2.95083	0.238001
CmdT + NAD+	2.96053	0.242114
CmdT + NAD+	2.97024	0.243127
CmdT + NAD+	2.97995	0.240564
CmdT + NAD+	2.98965	0.233293
CmdT + NAD+	2.99936	0.220537
CmdT + NAD+	3.00907	0.200629
CmdT + NAD+	3.01877	0.172436
CmdT + NAD+	3.02848	0.135481
CmdT + NAD+	3.03819	0.0904202
CmdT + NAD+	3.04789	0.0391603
CmdT + NAD+	3.0576	-0.0153184
CmdT + NAD+	3.06731	-0.069797
CmdT + NAD+	3.07701	-0.120878
CmdT + NAD+	3.08672	-0.166118
CmdT + NAD+	3.09643	-0.203669
CmdT + NAD+	3.10613	-0.232935
CmdT + NAD+	3.11584	-0.253499
CmdT + NAD+	3.12555	-0.265181
CmdT + NAD+	3.13525	-0.267982
CmdT + NAD+	3.14496	-0.261903
CmdT + NAD+	3.15467	-0.247061
CmdT + NAD+	3.16437	-0.224411
CmdT + NAD+	3.17408	-0.195503
CmdT + NAD+	3.18379	-0.162721
CmdT + NAD+	3.19349	-0.128686
CmdT + NAD+	3.2032	-0.0959039
CmdT + NAD+	3.21291	-0.0656247
CmdT + NAD+	3.22261	-0.0382662
CmdT + NAD+	3.23232	-0.0123382
CmdT + NAD+	3.24203	0.0146031
CmdT + NAD+	3.25173	0.0452995
CmdT + NAD+	3.26144	0.082314
CmdT + NAD+	3.27115	0.12666
CmdT + NAD+	3.28085	0.177979
CmdT + NAD+	3.29056	0.234067
CmdT + NAD+	3.30027	0.291526
CmdT + NAD+	3.30997	0.346839
CmdT + NAD+	3.31968	0.396669
CmdT + NAD+	3.32939	0.438929
CmdT + NAD+	3.33909	0.472307
CmdT + NAD+	3.3488	0.496864
CmdT + NAD+	3.35851	0.513077
CmdT + NAD+	3.36821	0.521898
CmdT + NAD+	3.37792	0.524282
CmdT + NAD+	3.38763	0.520945
CmdT + NAD+	3.39733	0.51266
CmdT + NAD+	3.40704	0.500381
CmdT + NAD+	3.41675	0.484645
CmdT + NAD+	3.42645	0.466526
CmdT + NAD+	3.43616	0.447273
CmdT + NAD+	3.44587	0.428796
CmdT + NAD+	3.45557	0.413358
CmdT + NAD+	3.46528	0.404954
CmdT + NAD+	3.47499	0.408173
CmdT + NAD+	3.48469	0.429511
CmdT + NAD+	3.4944	0.477135
CmdT + NAD+	3.50411	0.560582
CmdT + NAD+	3.51381	0.690043
CmdT + NAD+	3.52352	0.876248
CmdT + NAD+	3.53323	1.12933
CmdT + NAD+	3.54293	1.45757
CmdT + NAD+	3.55264	1.86771
CmdT + NAD+	3.56235	2.3638
CmdT + NAD+	3.57205	2.94822
CmdT + NAD+	3.58176	3.62217
CmdT + NAD+	3.59147	4.38684
CmdT + NAD+	3.60117	5.24551
CmdT + NAD+	3.61088	6.20562
CmdT + NAD+	3.62059	7.28238
CmdT + NAD+	3.63029	8.50385
CmdT + NAD+	3.64	9.91887
CmdT + NAD+	3.64971	11.6069
CmdT + NAD+	3.65941	13.6925
CmdT + NAD+	3.66912	16.3581
CmdT + NAD+	3.67883	19.8534
CmdT + NAD+	3.68853	24.4918
CmdT + NAD+	3.69824	30.6295
CmdT + NAD+	3.70795	38.6226
CmdT + NAD+	3.71765	48.7666
CmdT + NAD+	3.72736	61.2302
CmdT + NAD+	3.73707	75.9956
CmdT + NAD+	3.74677	92.8163
CmdT + NAD+	3.75648	111.201
CmdT + NAD+	3.76619	130.418
CmdT + NAD+	3.77589	149.529
CmdT + NAD+	3.7856	167.443
CmdT + NAD+	3.79531	183.003
CmdT + NAD+	3.80501	195.099
CmdT + NAD+	3.81472	202.813
CmdT + NAD+	3.82443	205.557
CmdT + NAD+	3.83413	203.184
CmdT + NAD+	3.84384	196.025
CmdT + NAD+	3.85355	184.849
CmdT + NAD+	3.86325	170.729
CmdT + NAD+	3.87296	154.866
CmdT + NAD+	3.88267	138.406
CmdT + NAD+	3.89237	122.292
CmdT + NAD+	3.90208	107.19
CmdT + NAD+	3.91179	93.484
CmdT + NAD+	3.92149	81.3153
CmdT + NAD+	3.9312	70.659
CmdT + NAD+	3.94091	61.3924
CmdT + NAD+	3.95061	53.3499
CmdT + NAD+	3.96032	46.3603
CmdT + NAD+	3.97003	40.2657
CmdT + NAD+	3.97973	34.9321
CmdT + NAD+	3.98944	30.2519
CmdT + NAD+	3.99915	26.1422
CmdT + NAD+	4.00885	22.5425
CmdT + NAD+	4.01856	19.4089
CmdT + NAD+	4.02827	16.7086
CmdT + NAD+	4.03797	14.4147
CmdT + NAD+	4.04768	12.505
CmdT + NAD+	4.05739	10.9623
CmdT + NAD+	4.06709	9.78357
CmdT + NAD+	4.0768	8.99589
CmdT + NAD+	4.08651	8.68207
CmdT + NAD+	4.09621	9.01031
CmdT + NAD+	4.10592	10.2624
CmdT + NAD+	4.11563	12.8476
CmdT + NAD+	4.12533	17.2929
CmdT + NAD+	4.13504	24.2055
CmdT + NAD+	4.14475	34.2098
CmdT + NAD+	4.15445	47.8707
CmdT + NAD+	4.16416	65.6075
CmdT + NAD+	4.17387	87.6052
CmdT + NAD+	4.18357	113.72
CmdT + NAD+	4.19328	143.385
CmdT + NAD+	4.20299	175.542
CmdT + NAD+	4.21269	208.619
CmdT + NAD+	4.2224	240.615
CmdT + NAD+	4.23211	269.286
CmdT + NAD+	4.24181	292.447
CmdT + NAD+	4.25152	308.317
CmdT + NAD+	4.26123	315.82
CmdT + NAD+	4.27093	314.771
CmdT + NAD+	4.28064	305.87
CmdT + NAD+	4.29035	290.534
CmdT + NAD+	4.30005	270.591
CmdT + NAD+	4.30976	247.954
CmdT + NAD+	4.31947	224.331
CmdT + NAD+	4.32917	201.054
CmdT + NAD+	4.33888	179.016
CmdT + NAD+	4.34859	158.711
CmdT + NAD+	4.35829	140.326
CmdT + NAD+	4.368	123.847
CmdT + NAD+	4.37771	109.147
CmdT + NAD+	4.38741	96.0573
CmdT + NAD+	4.39712	84.4012
CmdT + NAD+	4.40683	74.018
CmdT + NAD+	4.41653	64.7678
CmdT + NAD+	4.42624	56.532
CmdT + NAD+	4.43595	49.2105
CmdT + NAD+	4.44565	42.7179
CmdT + NAD+	4.45536	36.98
CmdT + NAD+	4.46507	31.9308
CmdT + NAD+	4.47477	27.5097
CmdT + NAD+	4.48448	23.6602
CmdT + NAD+	4.49419	20.3285
CmdT + NAD+	4.50389	17.463
CmdT + NAD+	4.5136	15.0144
CmdT + NAD+	4.52331	12.9349
CmdT + NAD+	4.53301	11.1799
CmdT + NAD+	4.54272	9.70685
CmdT + NAD+	4.55243	8.47667
CmdT + NAD+	4.56213	7.45314
CmdT + NAD+	4.57184	6.60366
CmdT + NAD+	4.58155	5.89877
CmdT + NAD+	4.59125	5.31262
CmdT + NAD+	4.60096	4.82303
CmdT + NAD+	4.61067	4.4108
CmdT + NAD+	4.62037	4.06069
CmdT + NAD+	4.63008	3.76016
CmdT + NAD+	4.63979	3.49963
CmdT + NAD+	4.64949	3.27182
CmdT + NAD+	4.6592	3.07107
CmdT + NAD+	4.66891	2.89351
CmdT + NAD+	4.67861	2.73591
CmdT + NAD+	4.68832	2.59584
CmdT + NAD+	4.69803	2.47145
CmdT + NAD+	4.70773	2.36082
CmdT + NAD+	4.71744	2.26229
CmdT + NAD+	4.72715	2.17432
CmdT + NAD+	4.73685	2.09552
CmdT + NAD+	4.74656	2.02453
CmdT + NAD+	4.75627	1.95998
CmdT + NAD+	4.76597	1.90061
CmdT + NAD+	4.77568	1.84536
CmdT + NAD+	4.78539	1.79321
CmdT + NAD+	4.79509	1.74326
CmdT + NAD+	4.8048	1.69486
CmdT + NAD+	4.81451	1.64777
CmdT + NAD+	4.82421	1.6017
CmdT + NAD+	4.83392	1.55652
CmdT + NAD+	4.84363	1.51241
CmdT + NAD+	4.85333	1.46955
CmdT + NAD+	4.86304	1.42807
CmdT + NAD+	4.87275	1.38843
CmdT + NAD+	4.88245	1.35046
CmdT + NAD+	4.89216	1.31458
CmdT + NAD+	4.90187	1.28073
CmdT + NAD+	4.91157	1.24878
CmdT + NAD+	4.92128	1.21886
CmdT + NAD+	4.93099	1.19054
CmdT + NAD+	4.94069	1.16414
CmdT + NAD+	4.9504	1.13916
CmdT + NAD+	4.96011	1.11562
CmdT + NAD+	4.96981	1.09321
CmdT + NAD+	4.97952	1.07181
CmdT + NAD+	4.98923	1.05107
CmdT + NAD+	4.99893	1.03062
CmdT + NAD+	5.00864	1.01024
CmdT + NAD+	5.01835	0.990093
CmdT + NAD+	5.02805	0.970066
CmdT + NAD+	5.03776	0.950217
CmdT + NAD+	5.04747	0.930727
CmdT + NAD+	5.05717	0.911653
CmdT + NAD+	5.06688	0.892878
CmdT + NAD+	5.07659	0.874341
CmdT + NAD+	5.08629	0.856042
CmdT + NAD+	5.096	0.837803
CmdT + NAD+	5.10571	0.819623
CmdT + NAD+	5.11541	0.801563
CmdT + NAD+	5.12512	0.783682
CmdT + NAD+	5.13483	0.766039
CmdT + NAD+	5.14453	0.748992
CmdT + NAD+	5.15424	0.732541
CmdT + NAD+	5.16395	0.716686
CmdT + NAD+	5.17365	0.701606
CmdT + NAD+	5.18336	0.687242
CmdT + NAD+	5.19307	0.673473
CmdT + NAD+	5.20277	0.6603
CmdT + NAD+	5.21248	0.647545
CmdT + NAD+	5.22219	0.635326
CmdT + NAD+	5.23189	0.623703
CmdT + NAD+	5.2416	0.612736
CmdT + NAD+	5.25131	0.602663
CmdT + NAD+	5.26101	0.593722
CmdT + NAD+	5.27072	0.586331
CmdT + NAD+	5.28043	0.580788
CmdT + NAD+	5.29013	0.577569
CmdT + NAD+	5.29984	0.577211
CmdT + NAD+	5.30955	0.58043
CmdT + NAD+	5.31925	0.587583
CmdT + NAD+	5.32896	0.599265
CmdT + NAD+	5.33867	0.616252
CmdT + NAD+	5.34837	0.639319
CmdT + NAD+	5.35808	0.668824
CmdT + NAD+	5.36779	0.7056
CmdT + NAD+	5.37749	0.749588
CmdT + NAD+	5.3872	0.800729
CmdT + NAD+	5.39691	0.858426
CmdT + NAD+	5.40661	0.921845
CmdT + NAD+	5.41632	0.989556
CmdT + NAD+	5.42603	1.06031
CmdT + NAD+	5.43573	1.13237
CmdT + NAD+	5.44544	1.20384
CmdT + NAD+	5.45515	1.27298
CmdT + NAD+	5.46485	1.33753
CmdT + NAD+	5.47456	1.39558
CmdT + NAD+	5.48427	1.44511
CmdT + NAD+	5.49397	1.48469
CmdT + NAD+	5.50368	1.51294
CmdT + NAD+	5.51339	1.52922
CmdT + NAD+	5.52309	1.53345
CmdT + NAD+	5.5328	1.52612
CmdT + NAD+	5.54251	1.50788
CmdT + NAD+	5.55221	1.47992
CmdT + NAD+	5.56192	1.44368
CmdT + NAD+	5.57163	1.40089
CmdT + NAD+	5.58133	1.35338
CmdT + NAD+	5.59104	1.30302
CmdT + NAD+	5.60075	1.25188
CmdT + NAD+	5.61045	1.20175
CmdT + NAD+	5.62016	1.15412
CmdT + NAD+	5.62987	1.11055
CmdT + NAD+	5.63957	1.07199
CmdT + NAD+	5.64928	1.03951
CmdT + NAD+	5.65899	1.01405
CmdT + NAD+	5.66869	0.996292
CmdT + NAD+	5.6784	0.986636
CmdT + NAD+	5.68811	0.985742
CmdT + NAD+	5.69781	0.994027
CmdT + NAD+	5.70752	1.01197
CmdT + NAD+	5.71723	1.03998
CmdT + NAD+	5.72693	1.07861
CmdT + NAD+	5.73664	1.12838
CmdT + NAD+	5.74635	1.18977
CmdT + NAD+	5.75605	1.26326
CmdT + NAD+	5.76576	1.34951
CmdT + NAD+	5.77547	1.44893
CmdT + NAD+	5.78517	1.56254
CmdT + NAD+	5.79488	1.69134
CmdT + NAD+	5.80459	1.83755
CmdT + NAD+	5.81429	2.00397
CmdT + NAD+	5.824	2.19566
CmdT + NAD+	5.83371	2.42025
CmdT + NAD+	5.84341	2.6899
CmdT + NAD+	5.85312	3.02368
CmdT + NAD+	5.86283	3.45153
CmdT + NAD+	5.87253	4.0189
CmdT + NAD+	5.88224	4.79335
CmdT + NAD+	5.89195	5.87308
CmdT + NAD+	5.90165	7.39563
CmdT + NAD+	5.91136	9.54843
CmdT + NAD+	5.92107	12.5778
CmdT + NAD+	5.93077	16.7969
CmdT + NAD+	5.94048	22.5892
CmdT + NAD+	5.95019	30.4073
CmdT + NAD+	5.95989	40.7645
CmdT + NAD+	5.9696	54.2175
CmdT + NAD+	5.97931	71.3419
CmdT + NAD+	5.98901	92.6974
CmdT + NAD+	5.99872	118.787
CmdT + NAD+	6.00843	150.008
CmdT + NAD+	6.01813	186.603
CmdT + NAD+	6.02784	228.607
CmdT + NAD+	6.03755	275.803
CmdT + NAD+	6.04725	327.684
CmdT + NAD+	6.05696	383.432
CmdT + NAD+	6.06667	441.916
CmdT + NAD+	6.07637	501.712
CmdT + NAD+	6.08608	561.151
CmdT + NAD+	6.09579	618.389
CmdT + NAD+	6.10549	671.504
CmdT + NAD+	6.1152	718.602
CmdT + NAD+	6.12491	757.944
CmdT + NAD+	6.13461	788.067
CmdT + NAD+	6.14432	807.897
CmdT + NAD+	6.15403	816.839
CmdT + NAD+	6.16373	814.83
CmdT + NAD+	6.17344	802.346
CmdT + NAD+	6.18315	780.358
CmdT + NAD+	6.19285	750.243
CmdT + NAD+	6.20256	713.652
CmdT + NAD+	6.21227	672.365
CmdT + NAD+	6.22197	628.141
CmdT + NAD+	6.23168	582.595
CmdT + NAD+	6.24139	537.107
CmdT + NAD+	6.25109	492.768
CmdT + NAD+	6.2608	450.377
CmdT + NAD+	6.27051	410.455
CmdT + NAD+	6.28021	373.29
CmdT + NAD+	6.28992	338.985
CmdT + NAD+	6.29963	307.511
CmdT + NAD+	6.30933	278.746
CmdT + NAD+	6.31904	252.518
CmdT + NAD+	6.32875	228.628
CmdT + NAD+	6.33845	206.875
CmdT + NAD+	6.34816	187.067
CmdT + NAD+	6.35787	169.032
CmdT + NAD+	6.36757	152.618
CmdT + NAD+	6.37728	137.692
CmdT + NAD+	6.38699	124.14
CmdT + NAD+	6.39669	111.857
CmdT + NAD+	6.4064	100.752
CmdT + NAD+	6.41611	90.7341
CmdT + NAD+	6.42581	81.7193
CmdT + NAD+	6.43552	73.6263
CmdT + NAD+	6.44523	66.3764
CmdT + NAD+	6.45493	59.8949
CmdT + NAD+	6.46464	54.1119
CmdT + NAD+	6.47435	48.9612
CmdT + NAD+	6.48405	44.3819
CmdT + NAD+	6.49376	40.3171
CmdT + NAD+	6.50347	36.7137
CmdT + NAD+	6.51317	33.5224
CmdT + NAD+	6.52288	30.6978
CmdT + NAD+	6.53259	28.1975
CmdT + NAD+	6.54229	25.9836
CmdT + NAD+	6.552	24.0217
CmdT + NAD+	6.56171	22.2816
CmdT + NAD+	6.57141	20.7367
CmdT + NAD+	6.58112	19.3639
CmdT + NAD+	6.59083	18.1431
CmdT + NAD+	6.60053	17.0568
CmdT + NAD+	6.61024	16.0894
CmdT + NAD+	6.61995	15.2278
CmdT + NAD+	6.62965	14.4602
CmdT + NAD+	6.63936	13.777
CmdT + NAD+	6.64907	13.1696
CmdT + NAD+	6.65877	12.6318
CmdT + NAD+	6.66848	12.1578
CmdT + NAD+	6.67819	11.7434
CmdT + NAD+	6.68789	11.3844
CmdT + NAD+	6.6976	11.0773
CmdT + NAD+	6.70731	10.8176
CmdT + NAD+	6.71701	10.6009
CmdT + NAD+	6.72672	10.4213
CmdT + NAD+	6.73643	10.2724
CmdT + NAD+	6.74613	10.1469
CmdT + NAD+	6.75584	10.0368
CmdT + NAD+	6.76555	9.93365
CmdT + NAD+	6.77525	9.82893
CmdT + NAD+	6.78496	9.7146
CmdT + NAD+	6.79467	9.58353
CmdT + NAD+	6.80437	9.43011
CmdT + NAD+	6.81408	9.25034
CmdT + NAD+	6.82379	9.04256
CmdT + NAD+	6.83349	8.8076
CmdT + NAD+	6.8432	8.54796
CmdT + NAD+	6.85291	8.26806
CmdT + NAD+	6.86261	7.97385
CmdT + NAD+	6.87232	7.67148
CmdT + NAD+	6.88203	7.36719
CmdT + NAD+	6.89173	7.06679
CmdT + NAD+	6.90144	6.7752
CmdT + NAD+	6.91115	6.49601
CmdT + NAD+	6.92085	6.23178
CmdT + NAD+	6.93056	5.98419
CmdT + NAD+	6.94027	5.75376
CmdT + NAD+	6.94997	5.54013
CmdT + NAD+	6.95968	5.34278
CmdT + NAD+	6.96939	5.16051
CmdT + NAD+	6.97909	4.99183
CmdT + NAD+	6.9888	4.83555
CmdT + NAD+	6.99851	4.68993
CmdT + NAD+	7.00821	4.55368
CmdT + NAD+	7.01792	4.42553
CmdT + NAD+	7.02763	4.30417
CmdT + NAD+	7.03733	4.1886
CmdT + NAD+	7.04704	4.07803
CmdT + NAD+	7.05675	3.97164
CmdT + NAD+	7.06645	3.86918
CmdT + NAD+	7.07616	3.77017
CmdT + NAD+	7.08587	3.67439
CmdT + NAD+	7.09557	3.58194
CmdT + NAD+	7.10528	3.49253
CmdT + NAD+	7.11499	3.40635
CmdT + NAD+	7.12469	3.32355
CmdT + NAD+	7.1344	3.24398
CmdT + NAD+	7.14411	3.16769
CmdT + NAD+	7.15381	3.09473
CmdT + NAD+	7.16352	3.02494
CmdT + NAD+	7.17323	2.9583
CmdT + NAD+	7.18293	2.89476
CmdT + NAD+	7.19264	2.83432
CmdT + NAD+	7.20235	2.7768
CmdT + NAD+	7.21205	2.72208
CmdT + NAD+	7.22176	2.66981
CmdT + NAD+	7.23147	2.62004
CmdT + NAD+	7.24117	2.57218
CmdT + NAD+	7.25088	2.52604
CmdT + NAD+	7.26059	2.4817
CmdT + NAD+	7.27029	2.43872
CmdT + NAD+	7.28	2.397
CmdT + NAD+	7.28971	2.35635
CmdT + NAD+	7.29941	2.31671
CmdT + NAD+	7.30912	2.27797
CmdT + NAD+	7.31883	2.24012
CmdT + NAD+	7.32853	2.20305
CmdT + NAD+	7.33824	2.16681
CmdT + NAD+	7.34795	2.13164
CmdT + NAD+	7.35765	2.09749
CmdT + NAD+	7.36736	2.06459
CmdT + NAD+	7.37707	2.03305
CmdT + NAD+	7.38677	2.00284
CmdT + NAD+	7.39648	1.97393
CmdT + NAD+	7.40619	1.94639
CmdT + NAD+	7.41589	1.91981
CmdT + NAD+	7.4256	1.8943
CmdT + NAD+	7.43531	1.86974
CmdT + NAD+	7.44501	1.84619
CmdT + NAD+	7.45472	1.8239
CmdT + NAD+	7.46443	1.80292
CmdT + NAD+	7.47413	1.78343
CmdT + NAD+	7.48384	1.76567
CmdT + NAD+	7.49355	1.74969
CmdT + NAD+	7.50325	1.73545
CmdT + NAD+	7.51296	1.72293
CmdT + NAD+	7.52267	1.71196
CmdT + NAD+	7.53237	1.70213
CmdT + NAD+	7.54208	1.69343
CmdT + NAD+	7.55179	1.68538
CmdT + NAD+	7.56149	1.67763
CmdT + NAD+	7.5712	1.66982
CmdT + NAD+	7.58091	1.66142
CmdT + NAD+	7.59061	1.65224
CmdT + NAD+	7.60032	1.64169
CmdT + NAD+	7.61003	1.62959
CmdT + NAD+	7.61973	1.61546
CmdT + NAD+	7.62944	1.59931
CmdT + NAD+	7.63915	1.58107
CmdT + NAD+	7.64885	1.56093
CmdT + NAD+	7.65856	1.53917
CmdT + NAD+	7.66827	1.51616
CmdT + NAD+	7.67797	1.4922
CmdT + NAD+	7.68768	1.46782
CmdT + NAD+	7.69739	1.44333
CmdT + NAD+	7.70709	1.41901
CmdT + NAD+	7.7168	1.39517
CmdT + NAD+	7.72651	1.37198
CmdT + NAD+	7.73621	1.34963
CmdT + NAD+	7.74592	1.32835
CmdT + NAD+	7.75563	1.3082
CmdT + NAD+	7.76533	1.28925
CmdT + NAD+	7.77504	1.27155
CmdT + NAD+	7.78475	1.25498
CmdT + NAD+	7.79445	1.23954
CmdT + NAD+	7.80416	1.22511
CmdT + NAD+	7.81387	1.2117
CmdT + NAD+	7.82357	1.19901
CmdT + NAD+	7.83328	1.18715
CmdT + NAD+	7.84299	1.17564
CmdT + NAD+	7.85269	1.1645
CmdT + NAD+	7.8624	1.15329
CmdT + NAD+	7.87211	1.14214
CmdT + NAD+	7.88181	1.131
CmdT + NAD+	7.89152	1.11979
CmdT + NAD+	7.90123	1.10877
CmdT + NAD+	7.91093	1.09804
CmdT + NAD+	7.92064	1.0879
CmdT + NAD+	7.93035	1.07831
CmdT + NAD+	7.94005	1.06955
CmdT + NAD+	7.94976	1.06144
CmdT + NAD+	7.95947	1.05423
CmdT + NAD+	7.96917	1.04791
CmdT + NAD+	7.97888	1.04243
CmdT + NAD+	7.98859	1.03796
CmdT + NAD+	7.99829	1.03456
CmdT + NAD+	8.008	1.03265
CmdT + NAD+	8.01771	1.03229
CmdT + NAD+	8.02741	1.03354
CmdT + NAD+	8.03712	1.03658
CmdT + NAD+	8.04683	1.04135
CmdT + NAD+	8.05653	1.04767
CmdT + NAD+	8.06624	1.0556
CmdT + NAD+	8.07595	1.06502
CmdT + NAD+	8.08565	1.0761
CmdT + NAD+	8.09536	1.08832
CmdT + NAD+	8.10507	1.10167
CmdT + NAD+	8.11477	1.11562
CmdT + NAD+	8.12448	1.12951
CmdT + NAD+	8.13419	1.14292
CmdT + NAD+	8.14389	1.15502
CmdT + NAD+	8.1536	1.16545
CmdT + NAD+	8.16331	1.17397
CmdT + NAD+	8.17301	1.18041
CmdT + NAD+	8.18272	1.18488
CmdT + NAD+	8.19243	1.18732
CmdT + NAD+	8.20213	1.18798
CmdT + NAD+	8.21184	1.18643
CmdT + NAD+	8.22155	1.18273
CmdT + NAD+	8.23125	1.1766
CmdT + NAD+	8.24096	1.16795
CmdT + NAD+	8.25067	1.15651
CmdT + NAD+	8.26037	1.14244
CmdT + NAD+	8.27008	1.12575
CmdT + NAD+	8.27979	1.10704
CmdT + NAD+	8.28949	1.08647
CmdT + NAD+	8.2992	1.06478
CmdT + NAD+	8.30891	1.04249
CmdT + NAD+	8.31861	1.02019
CmdT + NAD+	8.32832	0.998437
CmdT + NAD+	8.33803	0.977874
CmdT + NAD+	8.34773	0.9588
CmdT + NAD+	8.35744	0.941694
CmdT + NAD+	8.36715	0.926495
CmdT + NAD+	8.37685	0.91368
CmdT + NAD+	8.38656	0.90301
CmdT + NAD+	8.39627	0.894427
CmdT + NAD+	8.40597	0.88805
CmdT + NAD+	8.41568	0.883818
CmdT + NAD+	8.42539	0.88203
CmdT + NAD+	8.43509	0.882745
CmdT + NAD+	8.4448	0.886083
CmdT + NAD+	8.45451	0.892222
CmdT + NAD+	8.46421	0.901401
CmdT + NAD+	8.47392	0.91362
CmdT + NAD+	8.48363	0.929177
CmdT + NAD+	8.49333	0.948131
CmdT + NAD+	8.50304	0.970721
CmdT + NAD+	8.51275	0.996828
CmdT + NAD+	8.52245	1.02651
CmdT + NAD+	8.53216	1.05923
CmdT + NAD+	8.54187	1.09416
CmdT + NAD+	8.55157	1.13046
CmdT + NAD+	8.56128	1.16682
CmdT + NAD+	8.57099	1.20163
CmdT + NAD+	8.58069	1.23328
CmdT + NAD+	8.5904	1.26028
CmdT + NAD+	8.60011	1.28132
CmdT + NAD+	8.60981	1.29545
CmdT + NAD+	8.61952	1.30206
CmdT + NAD+	8.62923	1.30117
CmdT + NAD+	8.63893	1.29342
CmdT + NAD+	8.64864	1.27953
CmdT + NAD+	8.65835	1.26052
CmdT + NAD+	8.66805	1.23757
CmdT + NAD+	8.67776	1.21176
CmdT + NAD+	8.68747	1.18393
CmdT + NAD+	8.69717	1.15502
CmdT + NAD+	8.70688	1.12587
CmdT + NAD+	8.71659	1.09708
CmdT + NAD+	8.72629	1.06943
CmdT + NAD+	8.736	1.04374
CmdT + NAD+	8.74571	1.02019
CmdT + NAD+	8.75541	0.99957
CmdT + NAD+	8.76512	0.981987
CmdT + NAD+	8.77483	0.967801
CmdT + NAD+	8.78453	0.957131
CmdT + NAD+	8.79424	0.950217
CmdT + NAD+	8.80395	0.947177
CmdT + NAD+	8.81365	0.94825
CmdT + NAD+	8.82336	0.953496
CmdT + NAD+	8.83307	0.962675
CmdT + NAD+	8.84277	0.975788
CmdT + NAD+	8.85248	0.992537
CmdT + NAD+	8.86219	1.01262
CmdT + NAD+	8.87189	1.03575
CmdT + NAD+	8.8816	1.06168
CmdT + NAD+	8.89131	1.09005
CmdT + NAD+	8.90101	1.12098
CmdT + NAD+	8.91072	1.15418
CmdT + NAD+	8.92043	1.18977
CmdT + NAD+	8.93013	1.2278
CmdT + NAD+	8.93984	1.26857
CmdT + NAD+	8.94955	1.3119
CmdT + NAD+	8.95925	1.35797
CmdT + NAD+	8.96896	1.40667
CmdT + NAD+	8.97867	1.45751
CmdT + NAD+	8.98837	1.50949
CmdT + NAD+	8.99808	1.56146
CmdT + NAD+	9.00779	1.61147
CmdT + NAD+	9.01749	1.65761
CmdT + NAD+	9.0272	1.69748
CmdT + NAD+	9.03691	1.72871
CmdT + NAD+	9.04661	1.7494
CmdT + NAD+	9.05632	1.75869
CmdT + NAD+	9.06603	1.75738
CmdT + NAD+	9.07573	1.74856
CmdT + NAD+	9.08544	1.73926
CmdT + NAD+	9.09515	1.7423
CmdT + NAD+	9.10485	1.77866
CmdT + NAD+	9.11456	1.88112
CmdT + NAD+	9.12427	2.09928
CmdT + NAD+	9.13397	2.50554
CmdT + NAD+	9.14368	3.20166
CmdT + NAD+	9.15339	4.32551
CmdT + NAD+	9.16309	6.05685
CmdT + NAD+	9.1728	8.62062
CmdT + NAD+	9.18251	12.2877
CmdT + NAD+	9.19221	17.3713
CmdT + NAD+	9.20192	24.2195
CmdT + NAD+	9.21163	33.2045
CmdT + NAD+	9.22133	44.7072
CmdT + NAD+	9.23104	59.0982
CmdT + NAD+	9.24075	76.7134
CmdT + NAD+	9.25045	97.8198
CmdT + NAD+	9.26016	122.575
CmdT + NAD+	9.26987	150.975
CmdT + NAD+	9.27957	182.809
CmdT + NAD+	9.28928	217.607
CmdT + NAD+	9.29899	254.626
CmdT + NAD+	9.30869	292.856
CmdT + NAD+	9.3184	331.072
CmdT + NAD+	9.32811	367.919
CmdT + NAD+	9.33781	402.025
CmdT + NAD+	9.34752	432.123
CmdT + NAD+	9.35723	457.159
CmdT + NAD+	9.36693	476.377
CmdT + NAD+	9.37664	489.357
CmdT + NAD+	9.38635	496.025
CmdT + NAD+	9.39605	496.615
CmdT + NAD+	9.40576	491.617
CmdT + NAD+	9.41547	481.703
CmdT + NAD+	9.42517	467.654
CmdT + NAD+	9.43488	450.296
CmdT + NAD+	9.44459	430.437
CmdT + NAD+	9.45429	408.834
CmdT + NAD+	9.464	386.162
CmdT + NAD+	9.47371	362.999
CmdT + NAD+	9.48341	339.821
CmdT + NAD+	9.49312	317.007
CmdT + NAD+	9.50283	294.842
CmdT + NAD+	9.51253	273.532
CmdT + NAD+	9.52224	253.212
CmdT + NAD+	9.53195	233.968
CmdT + NAD+	9.54165	215.842
CmdT + NAD+	9.55136	198.851
CmdT + NAD+	9.56107	182.987
CmdT + NAD+	9.57077	168.232
CmdT + NAD+	9.58048	154.552
CmdT + NAD+	9.59019	141.907
CmdT + NAD+	9.59989	130.251
CmdT + NAD+	9.6096	119.535
CmdT + NAD+	9.61931	109.708
CmdT + NAD+	9.62901	100.72
CmdT + NAD+	9.63872	92.522
CmdT + NAD+	9.64843	85.0641
CmdT + NAD+	9.65813	78.297
CmdT + NAD+	9.66784	72.1707
CmdT + NAD+	9.67755	66.6353
CmdT + NAD+	9.68725	61.6411
CmdT + NAD+	9.69696	57.1399
CmdT + NAD+	9.70667	53.0849
CmdT + NAD+	9.71637	49.4312
CmdT + NAD+	9.72608	46.1365
CmdT + NAD+	9.73579	43.1604
CmdT + NAD+	9.74549	40.4652
CmdT + NAD+	9.7552	38.0166
CmdT + NAD+	9.76491	35.7838
CmdT + NAD+	9.77461	33.7402
CmdT + NAD+	9.78432	31.863
CmdT + NAD+	9.79403	30.1335
CmdT + NAD+	9.80373	28.5361
CmdT + NAD+	9.81344	27.0577
CmdT + NAD+	9.82315	25.6872
CmdT + NAD+	9.83285	24.4151
CmdT + NAD+	9.84256	23.2331
CmdT + NAD+	9.85227	22.1345
CmdT + NAD+	9.86197	21.1133
CmdT + NAD+	9.87168	20.1641
CmdT + NAD+	9.88139	19.2825
CmdT + NAD+	9.89109	18.4639
CmdT + NAD+	9.9008	17.7044
CmdT + NAD+	9.91051	17
CmdT + NAD+	9.92021	16.3469
CmdT + NAD+	9.92992	15.7418
CmdT + NAD+	9.93963	15.1817
CmdT + NAD+	9.94933	14.6639
CmdT + NAD+	9.95904	14.1863
CmdT + NAD+	9.96875	13.7468
CmdT + NAD+	9.97845	13.3435
CmdT + NAD+	9.98816	12.9744
CmdT + NAD+	9.99787	12.638
CmdT + NAD+	10.0076	12.3327
CmdT + NAD+	10.0173	12.0569
CmdT + NAD+	10.027	11.8088
CmdT + NAD+	10.0367	11.5864
CmdT + NAD+	10.0464	11.3871
CmdT + NAD+	10.0561	11.2078
CmdT + NAD+	10.0658	11.0454
CmdT + NAD+	10.0755	10.8962
CmdT + NAD+	10.0852	10.7569
CmdT + NAD+	10.0949	10.624
CmdT + NAD+	10.1046	10.4951
CmdT + NAD+	10.1143	10.3679
CmdT + NAD+	10.1241	10.2404
CmdT + NAD+	10.1338	10.1112
CmdT + NAD+	10.1435	9.97877
CmdT + NAD+	10.1532	9.84204
CmdT + NAD+	10.1629	9.69982
CmdT + NAD+	10.1726	9.55105
CmdT + NAD+	10.1823	9.39423
CmdT + NAD+	10.192	9.22805
CmdT + NAD+	10.2017	9.05138
CmdT + NAD+	10.2114	8.86339
CmdT + NAD+	10.2211	8.66377
CmdT + NAD+	10.2308	8.45319
CmdT + NAD+	10.2405	8.23319
CmdT + NAD+	10.2502	8.00568
CmdT + NAD+	10.2599	7.77364
CmdT + NAD+	10.2697	7.53981
CmdT + NAD+	10.2794	7.30729
CmdT + NAD+	10.2891	7.07877
CmdT + NAD+	10.2988	6.85638
CmdT + NAD+	10.3085	6.64228
CmdT + NAD+	10.3182	6.4376
CmdT + NAD+	10.3279	6.24341
CmdT + NAD+	10.3376	6.06024
CmdT + NAD+	10.3473	5.88834
CmdT + NAD+	10.357	5.72729
CmdT + NAD+	10.3667	5.57697
CmdT + NAD+	10.3764	5.43654
CmdT + NAD+	10.3861	5.30535
CmdT + NAD+	10.3958	5.18268
CmdT + NAD+	10.4055	5.06794
CmdT + NAD+	10.4153	4.96054
CmdT + NAD+	10.425	4.8601
CmdT + NAD+	10.4347	4.76611
CmdT + NAD+	10.4444	4.67849
CmdT + NAD+	10.4541	4.59701
CmdT + NAD+	10.4638	4.52161
CmdT + NAD+	10.4735	4.45235
CmdT + NAD+	10.4832	4.38923
CmdT + NAD+	10.4929	4.33224
CmdT + NAD+	10.5026	4.28146
CmdT + NAD+	10.5123	4.2364
CmdT + NAD+	10.522	4.197
CmdT + NAD+	10.5317	4.16225
CmdT + NAD+	10.5414	4.13138
CmdT + NAD+	10.5511	4.10348
CmdT + NAD+	10.5609	4.0772
CmdT + NAD+	10.5706	4.05133
CmdT + NAD+	10.5803	4.02486
CmdT + NAD+	10.59	3.99655
CmdT + NAD+	10.5997	3.96556
CmdT + NAD+	10.6094	3.93122
CmdT + NAD+	10.6191	3.89332
CmdT + NAD+	10.6288	3.85165
CmdT + NAD+	10.6385	3.80683
CmdT + NAD+	10.6482	3.76016
CmdT + NAD+	10.6579	3.71295
CmdT + NAD+	10.6676	3.66825
CmdT + NAD+	10.6773	3.62945
CmdT + NAD+	10.687	3.60161
CmdT + NAD+	10.6967	3.59112
CmdT + NAD+	10.7065	3.60614
CmdT + NAD+	10.7162	3.65669
CmdT + NAD+	10.7259	3.75479
CmdT + NAD+	10.7356	3.91471
CmdT + NAD+	10.7453	4.15289
CmdT + NAD+	10.755	4.48763
CmdT + NAD+	10.7647	4.93878
CmdT + NAD+	10.7744	5.5272
CmdT + NAD+	10.7841	6.27393
CmdT + NAD+	10.7938	7.19857
CmdT + NAD+	10.8035	8.31789
CmdT + NAD+	10.8132	9.64296
CmdT + NAD+	10.8229	11.1759
CmdT + NAD+	10.8326	12.9066
CmdT + NAD+	10.8423	14.8086
CmdT + NAD+	10.8521	16.8371
CmdT + NAD+	10.8618	18.9279
CmdT + NAD+	10.8715	20.9988
CmdT + NAD+	10.8812	22.9548
CmdT + NAD+	10.8909	24.6943
CmdT + NAD+	10.9006	26.1201
CmdT + NAD+	10.9103	27.148
CmdT + NAD+	10.92	27.7174
CmdT + NAD+	10.9297	27.7975
CmdT + NAD+	10.9394	27.3913
CmdT + NAD+	10.9491	26.5349
CmdT + NAD+	10.9588	25.2923
CmdT + NAD+	10.9685	23.7488
CmdT + NAD+	10.9782	21.9998
CmdT + NAD+	10.9879	20.1421
CmdT + NAD+	10.9977	18.2643
CmdT + NAD+	11.0074	16.4404
CmdT + NAD+	11.0171	14.7264
CmdT + NAD+	11.0268	13.1586
CmdT + NAD+	11.0365	11.7555
CmdT + NAD+	11.0462	10.5209
CmdT + NAD+	11.0559	9.44763
CmdT + NAD+	11.0656	8.52114
CmdT + NAD+	11.0753	7.72381
CmdT + NAD+	11.085	7.03681
CmdT + NAD+	11.0947	6.44255
CmdT + NAD+	11.1044	5.92566
CmdT + NAD+	11.1141	5.47332
CmdT + NAD+	11.1238	5.0751
CmdT + NAD+	11.1335	4.72325
CmdT + NAD+	11.1433	4.4117
CmdT + NAD+	11.153	4.1362
CmdT + NAD+	11.1627	3.89361
CmdT + NAD+	11.1724	3.68172
CmdT + NAD+	11.1821	3.49903
CmdT + NAD+	11.1918	3.34454
CmdT + NAD+	11.2015	3.21776
CmdT + NAD+	11.2112	3.11798
CmdT + NAD+	11.2209	3.04478
CmdT + NAD+	11.2306	2.99752
CmdT + NAD+	11.2403	2.9754
CmdT + NAD+	11.25	2.97707
CmdT + NAD+	11.2597	3.0008
CmdT + NAD+	11.2694	3.04419
CmdT + NAD+	11.2791	3.10427
CmdT + NAD+	11.2889	3.17705
CmdT + NAD+	11.2986	3.25799
CmdT + NAD+	11.3083	3.34191
CmdT + NAD+	11.318	3.42339
CmdT + NAD+	11.3277	3.49694
CmdT + NAD+	11.3374	3.55786
CmdT + NAD+	11.3471	3.60203
CmdT + NAD+	11.3568	3.627
CmdT + NAD+	11.3665	3.63153
CmdT + NAD+	11.3762	3.61651
CmdT + NAD+	11.3859	3.58403
CmdT + NAD+	11.3956	3.53789
CmdT + NAD+	11.4053	3.48216
CmdT + NAD+	11.415	3.4216
CmdT + NAD+	11.4247	3.36015
CmdT + NAD+	11.4345	3.30156
CmdT + NAD+	11.4442	3.24768
CmdT + NAD+	11.4539	3.19982
CmdT + NAD+	11.4636	3.15768
CmdT + NAD+	11.4733	3.11995
CmdT + NAD+	11.483	3.08478
CmdT + NAD+	11.4927	3.04985
CmdT + NAD+	11.5024	3.01278
CmdT + NAD+	11.5121	2.97153
CmdT + NAD+	11.5218	2.92474
CmdT + NAD+	11.5315	2.87151
CmdT + NAD+	11.5412	2.81179
CmdT + NAD+	11.5509	2.74616
CmdT + NAD+	11.5606	2.67583
CmdT + NAD+	11.5703	2.60204
CmdT + NAD+	11.5801	2.5264
CmdT + NAD+	11.5898	2.45041
CmdT + NAD+	11.5995	2.37548
CmdT + NAD+	11.6092	2.30265
CmdT + NAD+	11.6189	2.23315
CmdT + NAD+	11.6286	2.1677
CmdT + NAD+	11.6383	2.10726
CmdT + NAD+	11.648	2.05219
CmdT + NAD+	11.6577	2.00278
CmdT + NAD+	11.6674	1.95891
CmdT + NAD+	11.6771	1.92046
CmdT + NAD+	11.6868	1.88702
CmdT + NAD+	11.6965	1.858
CmdT + NAD+	11.7062	1.83278
CmdT + NAD+	11.7159	1.81085
CmdT + NAD+	11.7257	1.79166
CmdT + NAD+	11.7354	1.77437
CmdT + NAD+	11.7451	1.75846
CmdT + NAD+	11.7548	1.74326
CmdT + NAD+	11.7645	1.72824
CmdT + NAD+	11.7742	1.71286
CmdT + NAD+	11.7839	1.69688
CmdT + NAD+	11.7936	1.6802
CmdT + NAD+	11.8033	1.66285
CmdT + NAD+	11.813	1.64515
CmdT + NAD+	11.8227	1.62721
CmdT + NAD+	11.8324	1.6095
CmdT + NAD+	11.8421	1.59204
CmdT + NAD+	11.8518	1.57523
CmdT + NAD+	11.8615	1.55932
CmdT + NAD+	11.8713	1.54436
CmdT + NAD+	11.881	1.53065
CmdT + NAD+	11.8907	1.51789
CmdT + NAD+	11.9004	1.50651
CmdT + NAD+	11.9101	1.49632
CmdT + NAD+	11.9198	1.48737
CmdT + NAD+	11.9295	1.47945
CmdT + NAD+	11.9392	1.47265
CmdT + NAD+	11.9489	1.46645
CmdT + NAD+	11.9586	1.46097
CmdT + NAD+	11.9683	1.45566
CmdT + NAD+	11.978	1.45072
CmdT + NAD+	11.9877	1.44589
CmdT + NAD+	11.9974	1.44112
CmdT + NAD+	12.0071	1.43665
CmdT + NAD+	12.0169	1.43236
CmdT + NAD+	12.0266	1.42854
CmdT + NAD+	12.0363	1.42521
CmdT + NAD+	12.046	1.42241
CmdT + NAD+	12.0557	1.42032
CmdT + NAD+	12.0654	1.41871
CmdT + NAD+	12.0751	1.4177
CmdT + NAD+	12.0848	1.4174
CmdT + NAD+	12.0945	1.41758
CmdT + NAD+	12.1042	1.41823
CmdT + NAD+	12.1139	1.41913
CmdT + NAD+	12.1236	1.42032
CmdT + NAD+	12.1333	1.42169
CmdT + NAD+	12.143	1.42324
CmdT + NAD+	12.1527	1.42533
CmdT + NAD+	12.1625	1.42801
CmdT + NAD+	12.1722	1.43158
CmdT + NAD+	12.1819	1.43617
CmdT + NAD+	12.1916	1.44219
CmdT + NAD+	12.2013	1.44953
CmdT + NAD+	12.211	1.45811
CmdT + NAD+	12.2207	1.46818
CmdT + NAD+	12.2304	1.47963
CmdT + NAD+	12.2401	1.4922
CmdT + NAD+	12.2498	1.50603
CmdT + NAD+	12.2595	1.52075
CmdT + NAD+	12.2692	1.53631
CmdT + NAD+	12.2789	1.55222
CmdT + NAD+	12.2886	1.5682
CmdT + NAD+	12.2983	1.58393
CmdT + NAD+	12.3081	1.59925
CmdT + NAD+	12.3178	1.61397
CmdT + NAD+	12.3275	1.62774
CmdT + NAD+	12.3372	1.6405
CmdT + NAD+	12.3469	1.65218
CmdT + NAD+	12.3566	1.66273
CmdT + NAD+	12.3663	1.67263
CmdT + NAD+	12.376	1.68228
CmdT + NAD+	12.3857	1.69265
CmdT + NAD+	12.3954	1.70517
CmdT + NAD+	12.4051	1.72186
CmdT + NAD+	12.4148	1.7454
CmdT + NAD+	12.4245	1.77974
CmdT + NAD+	12.4342	1.82945
CmdT + NAD+	12.4439	1.90073
CmdT + NAD+	12.4537	2.00075
CmdT + NAD+	12.4634	2.13796
CmdT + NAD+	12.4731	2.3219
CmdT + NAD+	12.4828	2.56258
CmdT + NAD+	12.4925	2.87068
CmdT + NAD+	12.5022	3.25656
CmdT + NAD+	12.5119	3.73077
CmdT + NAD+	12.5216	4.30381
CmdT + NAD+	12.5313	4.98664
CmdT + NAD+	12.541	5.79196
CmdT + NAD+	12.5507	6.73521
CmdT + NAD+	12.5604	7.83747
CmdT + NAD+	12.5701	9.12821
CmdT + NAD+	12.5798	10.6486
CmdT + NAD+	12.5895	12.4555
CmdT + NAD+	12.5993	14.6251
CmdT + NAD+	12.609	17.2548
CmdT + NAD+	12.6187	20.4654
CmdT + NAD+	12.6284	24.3981
CmdT + NAD+	12.6381	29.2088
CmdT + NAD+	12.6478	35.0584
CmdT + NAD+	12.6575	42.0954
CmdT + NAD+	12.6672	50.4341
CmdT + NAD+	12.6769	60.1285
CmdT + NAD+	12.6866	71.1436
CmdT + NAD+	12.6963	83.3298
CmdT + NAD+	12.706	96.4056
CmdT + NAD+	12.7157	109.954
CmdT + NAD+	12.7254	123.439
CmdT + NAD+	12.7351	136.236
CmdT + NAD+	12.7449	147.69
CmdT + NAD+	12.7546	157.172
CmdT + NAD+	12.7643	164.148
CmdT + NAD+	12.774	168.232
CmdT + NAD+	12.7837	169.232
CmdT + NAD+	12.7934	167.161
CmdT + NAD+	12.8031	162.23
CmdT + NAD+	12.8128	154.821
CmdT + NAD+	12.8225	145.436
CmdT + NAD+	12.8322	134.639
CmdT + NAD+	12.8419	123.009
CmdT + NAD+	12.8516	111.08
CmdT + NAD+	12.8613	99.3118
CmdT + NAD+	12.871	88.0659
CmdT + NAD+	12.8807	77.5962
CmdT + NAD+	12.8905	68.0557
CmdT + NAD+	12.9002	59.5091
CmdT + NAD+	12.9099	51.9523
CmdT + NAD+	12.9196	45.3325
CmdT + NAD+	12.9293	39.5676
CmdT + NAD+	12.939	34.5618
CmdT + NAD+	12.9487	30.2176
CmdT + NAD+	12.9584	26.4429
CmdT + NAD+	12.9681	23.1561
CmdT + NAD+	12.9778	20.287
CmdT + NAD+	12.9875	17.7771
CmdT + NAD+	12.9972	15.5784
CmdT + NAD+	13.0069	13.6514
CmdT + NAD+	13.0166	11.9636
CmdT + NAD+	13.0263	10.487
CmdT + NAD+	13.0361	9.19777
CmdT + NAD+	13.0458	8.07506
CmdT + NAD+	13.0555	7.10028
CmdT + NAD+	13.0652	6.25724
CmdT + NAD+	13.0749	5.53125
CmdT + NAD+	13.0846	4.9091
CmdT + NAD+	13.0943	4.37891
CmdT + NAD+	13.104	3.92926
CmdT + NAD+	13.1137	3.55017
CmdT + NAD+	13.1234	3.232
CmdT + NAD+	13.1331	2.96623
CmdT + NAD+	13.1428	2.74533
CmdT + NAD+	13.1525	2.56228
CmdT + NAD+	13.1622	2.41113
CmdT + NAD+	13.1719	2.28661
CmdT + NAD+	13.1817	2.18433
CmdT + NAD+	13.1914	2.10029
CmdT + NAD+	13.2011	2.03127
CmdT + NAD+	13.2108	1.97482
CmdT + NAD+	13.2205	1.92875
CmdT + NAD+	13.2302	1.89197
CmdT + NAD+	13.2399	1.86419
CmdT + NAD+	13.2496	1.84703
CmdT + NAD+	13.2593	1.84405
CmdT + NAD+	13.269	1.86259
CmdT + NAD+	13.2787	1.91462
CmdT + NAD+	13.2884	2.01899
CmdT + NAD+	13.2981	2.2034
CmdT + NAD+	13.3078	2.50709
CmdT + NAD+	13.3175	2.9828
CmdT + NAD+	13.3273	3.69889
CmdT + NAD+	13.337	4.7403
CmdT + NAD+	13.3467	6.20854
CmdT + NAD+	13.3564	8.21936
CmdT + NAD+	13.3661	10.8989
CmdT + NAD+	13.3758	14.376
CmdT + NAD+	13.3855	18.7716
CmdT + NAD+	13.3952	24.183
CmdT + NAD+	13.4049	30.6659
CmdT + NAD+	13.4146	38.2128
CmdT + NAD+	13.4243	46.7329
CmdT + NAD+	13.434	56.0377
CmdT + NAD+	13.4437	65.8351
CmdT + NAD+	13.4534	75.7391
CmdT + NAD+	13.4631	85.2919
CmdT + NAD+	13.4729	94.0029
CmdT + NAD+	13.4826	101.395
CmdT + NAD+	13.4923	107.057
CmdT + NAD+	13.502	110.684
CmdT + NAD+	13.5117	112.114
CmdT + NAD+	13.5214	111.341
CmdT + NAD+	13.5311	108.508
CmdT + NAD+	13.5408	103.887
CmdT + NAD+	13.5505	97.8433
CmdT + NAD+	13.5602	90.7915
CmdT + NAD+	13.5699	83.155
CmdT + NAD+	13.5796	75.3293
CmdT + NAD+	13.5893	67.654
CmdT + NAD+	13.599	60.3967
CmdT + NAD+	13.6087	53.7469
CmdT + NAD+	13.6185	47.818
CmdT + NAD+	13.6282	42.6554
CmdT + NAD+	13.6379	38.2491
CmdT + NAD+	13.6476	34.5463
CmdT + NAD+	13.6573	31.4649
CmdT + NAD+	13.667	28.9059
CmdT + NAD+	13.6767	26.763
CmdT + NAD+	13.6864	24.9325
CmdT + NAD+	13.6961	23.3198
CmdT + NAD+	13.7058	21.844
CmdT + NAD+	13.7155	20.4415
CmdT + NAD+	13.7252	19.0676
CmdT + NAD+	13.7349	17.6958
CmdT + NAD+	13.7446	16.3169
CmdT + NAD+	13.7543	14.9355
CmdT + NAD+	13.7641	13.5669
CmdT + NAD+	13.7738	12.2323
CmdT + NAD+	13.7835	10.955
CmdT + NAD+	13.7932	9.75645
CmdT + NAD+	13.8029	8.65394
CmdT + NAD+	13.8126	7.65854
CmdT + NAD+	13.8223	6.77538
CmdT + NAD+	13.832	6.00374
CmdT + NAD+	13.8417	5.33855
CmdT + NAD+	13.8514	4.77129
CmdT + NAD+	13.8611	4.29147
CmdT + NAD+	13.8708	3.88825
CmdT + NAD+	13.8805	3.55101
CmdT + NAD+	13.8902	3.26967
CmdT + NAD+	13.8999	3.0356
CmdT + NAD+	13.9097	2.84165
CmdT + NAD+	13.9194	2.68131
CmdT + NAD+	13.9291	2.54977
CmdT + NAD+	13.9388	2.44254
CmdT + NAD+	13.9485	2.35605
CmdT + NAD+	13.9582	2.28727
CmdT + NAD+	13.9679	2.23315
CmdT + NAD+	13.9776	2.19131
CmdT + NAD+	13.9873	2.15936
CmdT + NAD+	13.997	2.13516
CmdT + NAD+	14.0067	2.11662
CmdT + NAD+	14.0164	2.10208
CmdT + NAD+	14.0261	2.0898
CmdT + NAD+	14.0358	2.07853
CmdT + NAD+	14.0455	2.06709
CmdT + NAD+	14.0553	2.05463
CmdT + NAD+	14.065	2.04062
CmdT + NAD+	14.0747	2.02453
CmdT + NAD+	14.0844	2.00623
CmdT + NAD+	14.0941	1.98561
CmdT + NAD+	14.1038	1.96278
CmdT + NAD+	14.1135	1.93805
CmdT + NAD+	14.1232	1.91152
CmdT + NAD+	14.1329	1.88369
CmdT + NAD+	14.1426	1.85484
CmdT + NAD+	14.1523	1.82533
CmdT + NAD+	14.162	1.79541
CmdT + NAD+	14.1717	1.76525
CmdT + NAD+	14.1814	1.73521
CmdT + NAD+	14.1911	1.70523
CmdT + NAD+	14.2009	1.67549
CmdT + NAD+	14.2106	1.64622
CmdT + NAD+	14.2203	1.61773
CmdT + NAD+	14.23	1.59025
CmdT + NAD+	14.2397	1.56403
CmdT + NAD+	14.2494	1.53953
CmdT + NAD+	14.2591	1.517
CmdT + NAD+	14.2688	1.49679
CmdT + NAD+	14.2785	1.47897
CmdT + NAD+	14.2882	1.46377
CmdT + NAD+	14.2979	1.45119
CmdT + NAD+	14.3076	1.44112
CmdT + NAD+	14.3173	1.43367
CmdT + NAD+	14.327	1.42872
CmdT + NAD+	14.3367	1.42628
CmdT + NAD+	14.3465	1.42622
CmdT + NAD+	14.3562	1.42866
CmdT + NAD+	14.3659	1.43349
CmdT + NAD+	14.3756	1.44082
CmdT + NAD+	14.3853	1.45072
CmdT + NAD+	14.395	1.46323
CmdT + NAD+	14.4047	1.47861
CmdT + NAD+	14.4144	1.49655
CmdT + NAD+	14.4241	1.51688
CmdT + NAD+	14.4338	1.53923
CmdT + NAD+	14.4435	1.56289
CmdT + NAD+	14.4532	1.58721
CmdT + NAD+	14.4629	1.61135
CmdT + NAD+	14.4726	1.63472
CmdT + NAD+	14.4823	1.65629
CmdT + NAD+	14.4921	1.67525
CmdT + NAD+	14.5018	1.6911
CmdT + NAD+	14.5115	1.7032
CmdT + NAD+	14.5212	1.71143
CmdT + NAD+	14.5309	1.71596
CmdT + NAD+	14.5406	1.71745
CmdT + NAD+	14.5503	1.71691
CmdT + NAD+	14.56	1.71649
CmdT + NAD+	14.5697	1.71822
CmdT + NAD+	14.5794	1.72549
CmdT + NAD+	14.5891	1.7432
CmdT + NAD+	14.5988	1.77848
CmdT + NAD+	14.6085	1.84256
CmdT + NAD+	14.6182	1.95265
CmdT + NAD+	14.6279	2.1345
CmdT + NAD+	14.6377	2.42585
CmdT + NAD+	14.6474	2.87998
CmdT + NAD+	14.6571	3.56859
CmdT + NAD+	14.6668	4.58473
CmdT + NAD+	14.6765	6.04451
CmdT + NAD+	14.6862	8.08609
CmdT + NAD+	14.6959	10.8672
CmdT + NAD+	14.7056	14.5586
CmdT + NAD+	14.7153	19.3321
CmdT + NAD+	14.725	25.3449
CmdT + NAD+	14.7347	32.7172
CmdT + NAD+	14.7444	41.5063
CmdT + NAD+	14.7541	51.679
CmdT + NAD+	14.7638	63.087
CmdT + NAD+	14.7735	75.4507
CmdT + NAD+	14.7833	88.3572
CmdT + NAD+	14.793	101.276
CmdT + NAD+	14.8027	113.596
CmdT + NAD+	14.8124	124.674
CmdT + NAD+	14.8221	133.903
CmdT + NAD+	14.8318	140.775
CmdT + NAD+	14.8415	144.931
CmdT + NAD+	14.8512	146.204
CmdT + NAD+	14.8609	144.627
CmdT + NAD+	14.8706	140.419
CmdT + NAD+	14.8803	133.952
CmdT + NAD+	14.89	125.703
CmdT + NAD+	14.8997	116.197
CmdT + NAD+	14.9094	105.957
CmdT + NAD+	14.9191	95.4633
CmdT + NAD+	14.9289	85.121
CmdT + NAD+	14.9386	75.2466
CmdT + NAD+	14.9483	66.0623
CmdT + NAD+	14.958	57.7033
CmdT + NAD+	14.9677	50.228
CmdT + NAD+	14.9774	43.6358
CmdT + NAD+	14.9871	37.8827
CmdT + NAD+	14.9968	32.8975
CmdT + NAD+	15.0065	28.5952
CmdT + NAD+	15.0162	24.8871
CmdT + NAD+	15.0259	21.6892
CmdT + NAD+	15.0356	18.9251
CmdT + NAD+	15.0453	16.5295
CmdT + NAD+	15.055	14.4473
CmdT + NAD+	15.0647	12.6339
CmdT + NAD+	15.0745	11.0527
CmdT + NAD+	15.0842	9.67383
CmdT + NAD+	15.0939	8.4731
CmdT + NAD+	15.1036	7.42918
CmdT + NAD+	15.1133	6.52444
CmdT + NAD+	15.123	5.74267
CmdT + NAD+	15.1327	5.06991
CmdT + NAD+	15.1424	4.49336
CmdT + NAD+	15.1521	4.00156
CmdT + NAD+	15.1618	3.58385
CmdT + NAD+	15.1715	3.23057
CmdT + NAD+	15.1812	2.93314
CmdT + NAD+	15.1909	2.68352
CmdT + NAD+	15.2006	2.47467
CmdT + NAD+	15.2103	2.30032
CmdT + NAD+	15.2201	2.15489
CmdT + NAD+	15.2298	2.03359
CmdT + NAD+	15.2395	1.93214
CmdT + NAD+	15.2492	1.84709
CmdT + NAD+	15.2589	1.77544
CmdT + NAD+	15.2686	1.71471
CmdT + NAD+	15.2783	1.66291
CmdT + NAD+	15.288	1.61868
CmdT + NAD+	15.2977	1.5806
CmdT + NAD+	15.3074	1.54781
CmdT + NAD+	15.3171	1.5195
CmdT + NAD+	15.3268	1.49494
CmdT + NAD+	15.3365	1.47343
CmdT + NAD+	15.3462	1.45429
CmdT + NAD+	15.3559	1.43719
CmdT + NAD+	15.3657	1.42163
CmdT + NAD+	15.3754	1.40721
CmdT + NAD+	15.3851	1.39362
CmdT + NAD+	15.3948	1.38056
CmdT + NAD+	15.4045	1.36781
CmdT + NAD+	15.4142	1.35535
CmdT + NAD+	15.4239	1.34289
CmdT + NAD+	15.4336	1.3302
CmdT + NAD+	15.4433	1.31744
CmdT + NAD+	15.453	1.30457
CmdT + NAD+	15.4627	1.29169
CmdT + NAD+	15.4724	1.27929
CmdT + NAD+	15.4821	1.26749
CmdT + NAD+	15.4918	1.25682
CmdT + NAD+	15.5015	1.24758
CmdT + NAD+	15.5113	1.23996
CmdT + NAD+	15.521	1.23441
CmdT + NAD+	15.5307	1.2309
CmdT + NAD+	15.5404	1.22988
CmdT + NAD+	15.5501	1.23125
CmdT + NAD+	15.5598	1.23489
CmdT + NAD+	15.5695	1.24037
CmdT + NAD+	15.5792	1.24735
CmdT + NAD+	15.5889	1.2551
CmdT + NAD+	15.5986	1.26284
CmdT + NAD+	15.6083	1.26988
CmdT + NAD+	15.618	1.2753
CmdT + NAD+	15.6277	1.27864
CmdT + NAD+	15.6374	1.27941
CmdT + NAD+	15.6471	1.27709
CmdT + NAD+	15.6569	1.27172
CmdT + NAD+	15.6666	1.26338
CmdT + NAD+	15.6763	1.25241
CmdT + NAD+	15.686	1.2393
CmdT + NAD+	15.6957	1.22476
CmdT + NAD+	15.7054	1.20938
CmdT + NAD+	15.7151	1.19382
CmdT + NAD+	15.7248	1.17856
CmdT + NAD+	15.7345	1.16402
CmdT + NAD+	15.7442	1.15067
CmdT + NAD+	15.7539	1.13839
CmdT + NAD+	15.7636	1.12766
CmdT + NAD+	15.7733	1.11818
CmdT + NAD+	15.783	1.11037
CmdT + NAD+	15.7927	1.10435
CmdT + NAD+	15.8025	1.10006
CmdT + NAD+	15.8122	1.09774
CmdT + NAD+	15.8219	1.09738
CmdT + NAD+	15.8316	1.09899
CmdT + NAD+	15.8413	1.10245
CmdT + NAD+	15.851	1.10734
CmdT + NAD+	15.8607	1.11347
CmdT + NAD+	15.8704	1.12027
CmdT + NAD+	15.8801	1.12754
CmdT + NAD+	15.8898	1.13446
CmdT + NAD+	15.8995	1.14089
CmdT + NAD+	15.9092	1.14614
CmdT + NAD+	15.9189	1.15025
CmdT + NAD+	15.9286	1.15305
CmdT + NAD+	15.9383	1.15472
CmdT + NAD+	15.9481	1.15579
CmdT + NAD+	15.9578	1.15687
CmdT + NAD+	15.9675	1.15842
CmdT + NAD+	15.9772	1.16104
CmdT + NAD+	15.9869	1.16533
CmdT + NAD+	15.9966	1.17117
CmdT + NAD+	16.0063	1.17886
CmdT + NAD+	16.016	1.18792
CmdT + NAD+	16.0257	1.19799
CmdT + NAD+	16.0354	1.2086
CmdT + NAD+	16.0451	1.21886
CmdT + NAD+	16.0548	1.22797
CmdT + NAD+	16.0645	1.23531
CmdT + NAD+	16.0742	1.23984
CmdT + NAD+	16.0839	1.24133
CmdT + NAD+	16.0937	1.23954
CmdT + NAD+	16.1034	1.23441
CmdT + NAD+	16.1131	1.22637
CmdT + NAD+	16.1228	1.21582
CmdT + NAD+	16.1325	1.20336
CmdT + NAD+	16.1422	1.18983
CmdT + NAD+	16.1519	1.17552
CmdT + NAD+	16.1616	1.1611
CmdT + NAD+	16.1713	1.14691
CmdT + NAD+	16.181	1.13338
CmdT + NAD+	16.1907	1.12039
CmdT + NAD+	16.2004	1.10805
CmdT + NAD+	16.2101	1.09607
CmdT + NAD+	16.2198	1.08439
CmdT + NAD+	16.2295	1.0727
CmdT + NAD+	16.2393	1.06102
CmdT + NAD+	16.249	1.04946
CmdT + NAD+	16.2587	1.03813
CmdT + NAD+	16.2684	1.02711
CmdT + NAD+	16.2781	1.0168
CmdT + NAD+	16.2878	1.00738
CmdT + NAD+	16.2975	0.998735
CmdT + NAD+	16.3072	0.991166
CmdT + NAD+	16.3169	0.984728
CmdT + NAD+	16.3266	0.979364
CmdT + NAD+	16.3363	0.975013
CmdT + NAD+	16.346	0.971675
CmdT + NAD+	16.3557	0.969231
CmdT + NAD+	16.3654	0.967622
CmdT + NAD+	16.3751	0.966728
CmdT + NAD+	16.3849	0.96637
CmdT + NAD+	16.3946	0.966489
CmdT + NAD+	16.4043	0.966549
CmdT + NAD+	16.414	0.966668
CmdT + NAD+	16.4237	0.966668
CmdT + NAD+	16.4334	0.96637
CmdT + NAD+	16.4431	0.965714
CmdT + NAD+	16.4528	0.964761
CmdT + NAD+	16.4625	0.963449
CmdT + NAD+	16.4722	0.9619
CmdT + NAD+	16.4819	0.960231
CmdT + NAD+	16.4916	0.958502
CmdT + NAD+	16.5013	0.956833
CmdT + NAD+	16.511	0.955522
CmdT + NAD+	16.5207	0.95427
CmdT + NAD+	16.5305	0.953257
CmdT + NAD+	16.5402	0.952423
CmdT + NAD+	16.5499	0.951588
CmdT + NAD+	16.5596	0.950754
CmdT + NAD+	16.5693	0.9498
CmdT + NAD+	16.579	0.948668
CmdT + NAD+	16.5887	0.947535
CmdT + NAD+	16.5984	0.946403
CmdT + NAD+	16.6081	0.94533
CmdT + NAD+	16.6178	0.944555
CmdT + NAD+	16.6275	0.943899
CmdT + NAD+	16.6372	0.943363
CmdT + NAD+	16.6469	0.942707
CmdT + NAD+	16.6566	0.942111
CmdT + NAD+	16.6663	0.941217
CmdT + NAD+	16.6761	0.940144
CmdT + NAD+	16.6858	0.939012
CmdT + NAD+	16.6955	0.9377
CmdT + NAD+	16.7052	0.936568
CmdT + NAD+	16.7149	0.935614
CmdT + NAD+	16.7246	0.934958
CmdT + NAD+	16.7343	0.93466
CmdT + NAD+	16.744	0.934958
CmdT + NAD+	16.7537	0.935674
CmdT + NAD+	16.7634	0.937045
CmdT + NAD+	16.7731	0.938952
CmdT + NAD+	16.7828	0.941575
CmdT + NAD+	16.7925	0.944972
CmdT + NAD+	16.8022	0.949383
CmdT + NAD+	16.8119	0.954926
CmdT + NAD+	16.8217	0.9619
CmdT + NAD+	16.8314	0.970066
CmdT + NAD+	16.8411	0.979483
CmdT + NAD+	16.8508	0.989676
CmdT + NAD+	16.8605	1.0004
CmdT + NAD+	16.8702	1.01107
CmdT + NAD+	16.8799	1.02144
CmdT + NAD+	16.8896	1.03122
CmdT + NAD+	16.8993	1.0401
CmdT + NAD+	16.909	1.04809
CmdT + NAD+	16.9187	1.05488
CmdT + NAD+	16.9284	1.06049
CmdT + NAD+	16.9381	1.06466
CmdT + NAD+	16.9478	1.06728
CmdT + NAD+	16.9575	1.06817
CmdT + NAD+	16.9673	1.06734
CmdT + NAD+	16.977	1.0646
CmdT + NAD+	16.9867	1.06025
CmdT + NAD+	16.9964	1.05417
CmdT + NAD+	17.0061	1.04678
CmdT + NAD+	17.0158	1.03825
CmdT + NAD+	17.0255	1.02884
CmdT + NAD+	17.0352	1.01882
CmdT + NAD+	17.0449	1.00857
CmdT + NAD+	17.0546	0.998497
CmdT + NAD+	17.0643	0.988424
CmdT + NAD+	17.074	0.978887
CmdT + NAD+	17.0837	0.969768
CmdT + NAD+	17.0934	0.961363
CmdT + NAD+	17.1031	0.953853
CmdT + NAD+	17.1129	0.947356
CmdT + NAD+	17.1226	0.941992
CmdT + NAD+	17.1323	0.93776
CmdT + NAD+	17.142	0.934482
CmdT + NAD+	17.1517	0.932097
CmdT + NAD+	17.1614	0.930369
CmdT + NAD+	17.1711	0.928938
CmdT + NAD+	17.1808	0.927806
CmdT + NAD+	17.1905	0.927091
CmdT + NAD+	17.2002	0.926554
CmdT + NAD+	17.2099	0.926256
CmdT + NAD+	17.2196	0.926137
CmdT + NAD+	17.2293	0.926077
CmdT + NAD+	17.239	0.925958
CmdT + NAD+	17.2487	0.925958
CmdT + NAD+	17.2585	0.926077
CmdT + NAD+	17.2682	0.926614
CmdT + NAD+	17.2779	0.927448
CmdT + NAD+	17.2876	0.928938
CmdT + NAD+	17.2973	0.930846
CmdT + NAD+	17.307	0.93317
CmdT + NAD+	17.3167	0.935793
CmdT + NAD+	17.3264	0.938654
CmdT + NAD+	17.3361	0.941575
CmdT + NAD+	17.3458	0.944674
CmdT + NAD+	17.3555	0.947714
CmdT + NAD+	17.3652	0.950992
CmdT + NAD+	17.3749	0.95439
CmdT + NAD+	17.3846	0.957966
CmdT + NAD+	17.3943	0.9619
CmdT + NAD+	17.4041	0.966012
CmdT + NAD+	17.4138	0.970602
CmdT + NAD+	17.4235	0.975609
CmdT + NAD+	17.4332	0.980854
CmdT + NAD+	17.4429	0.986457
CmdT + NAD+	17.4526	0.992298
CmdT + NAD+	17.4623	0.99808
CmdT + NAD+	17.472	1.00362
CmdT + NAD+	17.4817	1.00863
CmdT + NAD+	17.4914	1.0128
CmdT + NAD+	17.5011	1.01602
CmdT + NAD+	17.5108	1.01793
CmdT + NAD+	17.5205	1.01852
CmdT + NAD+	17.5302	1.01769
CmdT + NAD+	17.5399	1.01537
CmdT + NAD+	17.5497	1.01173
CmdT + NAD+	17.5594	1.00702
CmdT + NAD+	17.5691	1.00148
CmdT + NAD+	17.5788	0.995576
CmdT + NAD+	17.5885	0.989556
CmdT + NAD+	17.5982	0.983953
CmdT + NAD+	17.6079	0.978827
CmdT + NAD+	17.6176	0.974417
CmdT + NAD+	17.6273	0.970781
CmdT + NAD+	17.637	0.967741
CmdT + NAD+	17.6467	0.965297
CmdT + NAD+	17.6564	0.963211
CmdT + NAD+	17.6661	0.961304
CmdT + NAD+	17.6758	0.959754
CmdT + NAD+	17.6855	0.958443
CmdT + NAD+	17.6953	0.957251
CmdT + NAD+	17.705	0.956237
CmdT + NAD+	17.7147	0.955701
CmdT + NAD+	17.7244	0.955403
CmdT + NAD+	17.7341	0.955164
CmdT + NAD+	17.7438	0.955045
CmdT + NAD+	17.7535	0.954866
CmdT + NAD+	17.7632	0.954866
CmdT + NAD+	17.7729	0.954926
CmdT + NAD+	17.7826	0.955105
CmdT + NAD+	17.7923	0.955284
CmdT + NAD+	17.802	0.955701
CmdT + NAD+	17.8117	0.956178
CmdT + NAD+	17.8214	0.956833
CmdT + NAD+	17.8311	0.957668
CmdT + NAD+	17.8409	0.958741
CmdT + NAD+	17.8506	0.959933
CmdT + NAD+	17.8603	0.961423
CmdT + NAD+	17.87	0.963151
CmdT + NAD+	17.8797	0.964999
CmdT + NAD+	17.8894	0.967085
CmdT + NAD+	17.8991	0.969172
CmdT + NAD+	17.9088	0.971496
CmdT + NAD+	17.9185	0.97394
CmdT + NAD+	17.9282	0.976443
CmdT + NAD+	17.9379	0.979245
CmdT + NAD+	17.9476	0.982046
CmdT + NAD+	17.9573	0.984848
CmdT + NAD+	17.967	0.987411
CmdT + NAD+	17.9767	0.989497
CmdT + NAD+	17.9865	0.990987
CmdT + NAD+	17.9962	0.99194
CmdT + NAD+	18.0059	0.992179
CmdT + NAD+	18.0156	0.99194
CmdT + NAD+	18.0253	0.991225
CmdT + NAD+	18.035	0.990212
CmdT + NAD+	18.0447	0.98902
CmdT + NAD+	18.0544	0.987828
CmdT + NAD+	18.0641	0.986695
CmdT + NAD+	18.0738	0.985622
CmdT + NAD+	18.0835	0.984907
CmdT + NAD+	18.0932	0.984251
CmdT + NAD+	18.1029	0.983775
CmdT + NAD+	18.1126	0.983298
CmdT + NAD+	18.1223	0.982702
CmdT + NAD+	18.1321	0.981748
CmdT + NAD+	18.1418	0.980496
CmdT + NAD+	18.1515	0.978827
CmdT + NAD+	18.1612	0.976861
CmdT + NAD+	18.1709	0.974715
CmdT + NAD+	18.1806	0.972629
CmdT + NAD+	18.1903	0.970721
CmdT + NAD+	18.2	0.969112
CmdT + NAD+	18.2097	0.967681
CmdT + NAD+	18.2194	0.966251
CmdT + NAD+	18.2291	0.96488
CmdT + NAD+	18.2388	0.963211
CmdT + NAD+	18.2485	0.961363
CmdT + NAD+	18.2582	0.959396
CmdT + NAD+	18.2679	0.957489
CmdT + NAD+	18.2777	0.95588
CmdT + NAD+	18.2874	0.954866
CmdT + NAD+	18.2971	0.95439
CmdT + NAD+	18.3068	0.954926
CmdT + NAD+	18.3165	0.956178
CmdT + NAD+	18.3262	0.958085
CmdT + NAD+	18.3359	0.960827
CmdT + NAD+	18.3456	0.964224
CmdT + NAD+	18.3553	0.968099
CmdT + NAD+	18.365	0.972152
CmdT + NAD+	18.3747	0.976205
CmdT + NAD+	18.3844	0.98002
CmdT + NAD+	18.3941	0.983298
CmdT + NAD+	18.4038	0.98592
CmdT + NAD+	18.4135	0.987828
CmdT + NAD+	18.4233	0.989199
CmdT + NAD+	18.433	0.990093
CmdT + NAD+	18.4427	0.990331
CmdT + NAD+	18.4524	0.990152
CmdT + NAD+	18.4621	0.989437
CmdT + NAD+	18.4718	0.988185
CmdT + NAD+	18.4815	0.986576
CmdT + NAD+	18.4912	0.984669
CmdT + NAD+	18.5009	0.982642
CmdT + NAD+	18.5106	0.980377
CmdT + NAD+	18.5203	0.978172
CmdT + NAD+	18.53	0.975847
CmdT + NAD+	18.5397	0.973463
CmdT + NAD+	18.5494	0.971079
CmdT + NAD+	18.5591	0.968695
CmdT + NAD+	18.5689	0.966311
CmdT + NAD+	18.5786	0.964165
CmdT + NAD+	18.5883	0.962138
CmdT + NAD+	18.598	0.960231
CmdT + NAD+	18.6077	0.958383
CmdT + NAD+	18.6174	0.956833
CmdT + NAD+	18.6271	0.955284
CmdT + NAD+	18.6368	0.954092
CmdT + NAD+	18.6465	0.953257
CmdT + NAD+	18.6562	0.953078
CmdT + NAD+	18.6659	0.953555
CmdT + NAD+	18.6756	0.954568
CmdT + NAD+	18.6853	0.956059
CmdT + NAD+	18.695	0.957906
CmdT + NAD+	18.7047	0.959814
CmdT + NAD+	18.7145	0.961781
CmdT + NAD+	18.7242	0.963509
CmdT + NAD+	18.7339	0.965178
CmdT + NAD+	18.7436	0.966847
CmdT + NAD+	18.7533	0.968754
CmdT + NAD+	18.763	0.970781
CmdT + NAD+	18.7727	0.972927
CmdT + NAD+	18.7824	0.975251
CmdT + NAD+	18.7921	0.977516
CmdT + NAD+	18.8018	0.979602
CmdT + NAD+	18.8115	0.98139
CmdT + NAD+	18.8212	0.982821
CmdT + NAD+	18.8309	0.983775
CmdT + NAD+	18.8406	0.984251
CmdT + NAD+	18.8503	0.984013
CmdT + NAD+	18.8601	0.983
CmdT + NAD+	18.8698	0.981212
CmdT + NAD+	18.8795	0.978947
CmdT + NAD+	18.8892	0.976145
CmdT + NAD+	18.8989	0.973225
CmdT + NAD+	18.9086	0.970304
CmdT + NAD+	18.9183	0.967324
CmdT + NAD+	18.928	0.964522
CmdT + NAD+	18.9377	0.96184
CmdT + NAD+	18.9474	0.959218
CmdT + NAD+	18.9571	0.956714
CmdT + NAD+	18.9668	0.954449
CmdT + NAD+	18.9765	0.952303
CmdT + NAD+	18.9862	0.950456
CmdT + NAD+	18.9959	0.948727
CmdT + NAD+	19.0057	0.947297
CmdT + NAD+	19.0154	0.946045
CmdT + NAD+	19.0251	0.944912
CmdT + NAD+	19.0348	0.943959
CmdT + NAD+	19.0445	0.943422
CmdT + NAD+	19.0542	0.943363
CmdT + NAD+	19.0639	0.943959
CmdT + NAD+	19.0736	0.94527
CmdT + NAD+	19.0833	0.947535
CmdT + NAD+	19.093	0.950754
CmdT + NAD+	19.1027	0.954807
CmdT + NAD+	19.1124	0.959754
CmdT + NAD+	19.1221	0.965357
CmdT + NAD+	19.1318	0.971675
CmdT + NAD+	19.1415	0.978589
CmdT + NAD+	19.1513	0.986397
CmdT + NAD+	19.161	0.9951
CmdT + NAD+	19.1707	1.00464
CmdT + NAD+	19.1804	1.01525
CmdT + NAD+	19.1901	1.02699
CmdT + NAD+	19.1998	1.03974
CmdT + NAD+	19.2095	1.05321
CmdT + NAD+	19.2192	1.06716
CmdT + NAD+	19.2289	1.08159
CmdT + NAD+	19.2386	1.09619
CmdT + NAD+	19.2483	1.11085
CmdT + NAD+	19.258	1.12534
CmdT + NAD+	19.2677	1.13958
CmdT + NAD+	19.2774	1.15353
CmdT + NAD+	19.2871	1.16688
CmdT + NAD+	19.2969	1.17958
CmdT + NAD+	19.3066	1.19114
CmdT + NAD+	19.3163	1.20151
CmdT + NAD+	19.326	1.21021
CmdT + NAD+	19.3357	1.21725
CmdT + NAD+	19.3454	1.22261
CmdT + NAD+	19.3551	1.22631
CmdT + NAD+	19.3648	1.22845
CmdT + NAD+	19.3745	1.22917
CmdT + NAD+	19.3842	1.22857
CmdT + NAD+	19.3939	1.22672
[truncated: 17,764 more rows]
