# Supplementary material for: Anti-viral defence by an mRNA ADP-ribosyltransferase that blocks translation
Source: Nature. 2024 Oct 23;636(8041):190–7. doi: 10.1038/s41586-024-08102-8 (PMC11618068; doi:10.1038/s41586-024-08102-8)
Supplement: Supplementary file 7 — Source Data Extended Data Fig. 1 [file 41586_2024_8102_MOESM7_ESM.xlsx]

## Sheet: ED Fig. 1a ECOI
Strain	Replicate	Plate dilution	Plaque count	Final adjusted PFU/mL	Unadsorbed adjusted PFU/mL	ECOI
EV	1	10^-4	49	4900000	4861600	0.0149334
cmdTAC	1	10^-2	111	111000	72600
∆ompC	1	10^-1	384	38400	NA
EV	2	10^-4	85	8500000	8439300	0.0378349
cmdTAC	2	10^-3	38	380000	319300
∆ompC	2	10^-1	607	60700	NA
EV	3	10^-4	64	6400000	6330000	0.0379147
cmdTAC	3	10^-3	31	310000	240000
∆ompC	3	10^-1	700	70000	NA
EV	4	10^-4	62	6200000	6176000	0.0544041
cmdTAC	4	10^-3	36	360000	336000
∆ompC	4	10^-2	24	24000	NA

## Sheet: ED Fig. 1b Survival
Strain	Replicate	Condition	Plate dilution	Colony count	Final adjusted CFU/mL			Survival
EV	1	pre-T4	10^-4	522	52200000
EV	1	T4-infected	10^-2	266	266000			0.00509579
pCD2 (cmdTAC)	1	pre-T4	10^-4	400	40000000
pCD2 (cmdTAC)	1	T4-infected	10^-2	277	277000			0.006925
PD-T4-1	1	pre-T4	10^-4	517	51700000
PD-T4-1	1	T4-infected	10^-4	47	4700000			0.0909091
EV	2	pre-T4	10^-4	799	79900000
EV	2	T4-infected	10^-2	869	869000			0.0108761
pCD2 (cmdTAC)	2	pre-T4	10^-4	676	67600000
pCD2 (cmdTAC)	2	T4-infected	10^-2	1541	1541000			0.0227959
PD-T4-1	2	pre-T4	10^-4	721	72100000
PD-T4-1	2	T4-infected	10^-4	175	15500000			0.242718
EV	3	pre-T4	10^-4	583	58300000
EV	3	T4-infected	10^-2	729	729000			0.0125043
pCD2 (cmdTAC)	3	pre-T4	10^-4	531	53100000
pCD2 (cmdTAC)	3	T4-infected	10^-2	829	829000			0.0156121
PD-T4-1	3	pre-T4	10^-4	466	46600000
PD-T4-1	3	T4-infected	10^-4	94	9400000			0.201717
EV	4	pre-T4	10^-5	80	80000000
EV	4	T4-infected	10^-3	80	800000			0.01
pCD2 (cmdTAC)	4	pre-T4	10^-5	28	28000000
pCD2 (cmdTAC)	4	T4-infected	10^-3	54	540000			0.0192857
PD-T4-1	4	pre-T4	10^-5	41	41000000
PD-T4-1	4	T4-infected	10^-4	40	4000000			0.097561
