# Supplementary material for: Anti-viral defence by an mRNA ADP-ribosyltransferase that blocks translation
Source: Nature. 2024 Oct 23;636(8041):190–7. doi: 10.1038/s41586-024-08102-8 (PMC11618068; doi:10.1038/s41586-024-08102-8)
Supplement: Supplementary file 8 — Source Data Extended Data Fig. 3 [file 41586_2024_8102_MOESM8_ESM.xlsx]

## Sheet: ED Fig. 3b AT ratio
replicate	band	time	raw	%	coomassie raw	coom %	%/coom%	CmdA:CmdT	∆CmdA:CmdT	Normalized to mean ratio time 0	coomassie raw /1E5	raw/(coom. raw/1E5)	pixel density relative to time 0
1	CmdT	0	508.678	0.838	137453	11.993	0.0698741	25.7458	0.436045	1.46717	1.37453	370.074	1
1	CmdA	0	13103.3	21.575	137453	11.993	1.79897				1.37453	9532.97	1
1	CmdT	25	410.263	0.676	128563	11.218	0.0602603	11.2263		0.639752	1.28563	319.114	0.862297
1	CmdA	25	4608.91	7.589	128563	11.218	0.676502				1.28563	3584.94	0.376057
2	CmdT	0	363.506	0.599	115329	10.063	0.059525	22.0033	0.400194	1.2539	1.15329	315.191	1
2	CmdA	0	8004.35	13.18	115329	10.063	1.30975				1.15329	6940.47	1
2	CmdT	25	412.092	0.679	105159	9.175	0.0740054	8.8056		0.501803	1.05159	391.876	1.2433
2	CmdA	25	3631.15	5.979	105159	9.175	0.651662				1.05159	3453.02	0.49752
3	CmdT	0	573.506	0.944	109487	9.553	0.0988171	15.0805	0.48617	0.85939	1.09487	523.81	1
3	CmdA	0	8646	14.236	109487	9.553	1.49021				1.09487	7896.81	1
3	CmdT	25	369.678	0.609	99995.3	8.725	0.0697994	7.33169		0.417809	0.999953	369.695	0.705781
3	CmdA	25	2711.5	4.465	99995.3	8.725	0.511748				0.999953	2711.62	0.343382
