# Supplementary material for: Anti-viral defence by an mRNA ADP-ribosyltransferase that blocks translation
Source: Nature. 2024 Oct 23;636(8041):190–7. doi: 10.1038/s41586-024-08102-8 (PMC11618068; doi:10.1038/s41586-024-08102-8)
Supplement: Supplementary file 9 — Source Data Extended Data Fig. 7 [file 41586_2024_8102_MOESM9_ESM.xlsx]

## Sheet: ED Fig. 7e SVPD-treated peaks
peak	time	ads254
1	0	0.0113845
1	0.00970667	0.0112057
1	0.0194133	0.0110269
1	0.02912	0.0110269
1	0.0388267	0.0110865
1	0.0485333	0.0110865
1	0.05824	0.0112653
1	0.0679467	0.0112057
1	0.0776533	0.0109673
1	0.08736	0.0106692
1	0.0970667	0.0103712
1	0.106773	0.0101328
1	0.11648	0.0100732
1	0.126187	0.0103116
1	0.135893	0.0106096
1	0.1456	0.0110865
1	0.155307	0.0114441
1	0.165013	0.0119209
1	0.17472	0.0123382
1	0.184427	0.0126958
1	0.194133	0.0129938
1	0.20384	0.0131726
1	0.213547	0.0132918
1	0.223253	0.013113
1	0.23296	0.0127554
1	0.242667	0.0122786
1	0.252373	0.0118017
1	0.26208	0.0114441
1	0.271787	0.0114441
1	0.281493	0.0116229
1	0.2912	0.0119805
1	0.300907	0.0123978
1	0.310613	0.0126362
1	0.32032	0.0127554
1	0.330027	0.0126958
1	0.339733	0.0123382
1	0.34944	0.0119805
1	0.359147	0.0117421
1	0.368853	0.0117421
1	0.37856	0.0119805
1	0.388267	0.0124574
1	0.397973	0.0128746
1	0.40768	0.0133514
1	0.417387	0.0135899
1	0.427093	0.0136495
1	0.4368	0.0137091
1	0.446507	0.0137091
1	0.456213	0.0137687
1	0.46592	0.0138879
1	0.475627	0.0141859
1	0.485333	0.0145435
1	0.49504	0.0149012
1	0.504747	0.0152588
1	0.514453	0.015676
1	0.52416	0.0157952
1	0.533867	0.0159144
1	0.543573	0.0158548
1	0.55328	0.0156164
1	0.562987	0.015378
1	0.572693	0.0151396
1	0.5824	0.0149608
1	0.592107	0.01508
1	0.601813	0.0153184
1	0.61152	0.015676
1	0.621227	0.0161529
1	0.630933	0.0166893
1	0.64064	0.0171661
1	0.650347	0.0175834
1	0.660053	0.0177622
1	0.66976	0.0177026
1	0.679467	0.017345
1	0.689173	0.0169277
1	0.69888	0.0164509
1	0.708587	0.015974
1	0.718293	0.0157356
1	0.728	0.0157952
1	0.737707	0.0161529
1	0.747413	0.0168085
1	0.75712	0.0175834
1	0.766827	0.0184774
1	0.776533	0.0191331
1	0.78624	0.0194907
1	0.795947	0.0193715
1	0.805653	0.0191927
1	0.81536	0.0186563
1	0.825067	0.0181794
1	0.834773	0.0177622
1	0.84448	0.0175834
1	0.854187	0.017643
1	0.863893	0.0178218
1	0.8736	0.0178814
1	0.883307	0.0180602
1	0.893013	0.0181198
1	0.90272	0.0181794
1	0.912427	0.0180006
1	0.922133	0.0178814
1	0.93184	0.0178218
1	0.941547	0.0177622
1	0.951253	0.0178814
1	0.96096	0.0181198
1	0.970667	0.0185966
1	0.980373	0.0191927
1	0.99008	0.0197887
1	0.999787	0.0204444
1	1.00949	0.0209808
1	1.0192	0.0213981
1	1.02891	0.0217557
1	1.03861	0.0219941
1	1.04832	0.0222325
1	1.05803	0.0225306
1	1.06773	0.0228286
1	1.07744	0.0231266
1	1.08715	0.023365
1	1.09685	0.0235438
1	1.10656	0.023663
1	1.11627	0.0239015
1	1.12597	0.0241399
1	1.13568	0.0243187
1	1.14539	0.0247955
1	1.15509	0.025034
1	1.1648	0.0252128
1	1.17451	0.0251532
1	1.18421	0.0251532
1	1.19392	0.0249147
1	1.20363	0.0248551
1	1.21333	0.0247359
1	1.22304	0.0248551
1	1.23275	0.0252128
1	1.24245	0.0255704
1	1.25216	0.0259876
1	1.26187	0.0261068
1	1.27157	0.026226
1	1.28128	0.0261068
1	1.29099	0.0258684
1	1.30069	0.02563
1	1.3104	0.0252724
1	1.32011	0.0250936
1	1.32981	0.0248551
1	1.33952	0.0247955
1	1.34923	0.0249147
1	1.35893	0.0250936
1	1.36864	0.0253916
1	1.37835	0.0256896
1	1.38805	0.0259876
1	1.39776	0.0259876
1	1.40747	0.0258684
1	1.41717	0.025332
1	1.42688	0.0247955
1	1.43659	0.0242591
1	1.44629	0.0237226
1	1.456	0.023365
1	1.46571	0.0231862
1	1.47541	0.023067
1	1.48512	0.0230074
1	1.49483	0.0231266
1	1.50453	0.0231266
1	1.51424	0.0233054
1	1.52395	0.0237226
1	1.53365	0.0242591
1	1.54336	0.0247955
1	1.55307	0.0254512
1	1.56277	0.025928
1	1.57248	0.026226
1	1.58219	0.0262856
1	1.59189	0.0264049
1	1.6016	0.0264049
1	1.61131	0.0264049
1	1.62101	0.0265241
1	1.63072	0.0267625
1	1.64043	0.0268817
1	1.65013	0.0270605
1	1.65984	0.0268221
1	1.66955	0.0265837
1	1.67925	0.0263453
1	1.68896	0.0260472
1	1.69867	0.0258088
1	1.70837	0.0255108
1	1.71808	0.0252128
1	1.72779	0.0249147
1	1.73749	0.0244975
1	1.7472	0.0243187
1	1.75691	0.0242591
1	1.76661	0.0245571
1	1.77632	0.0252128
1	1.78603	0.0259876
1	1.79573	0.0267029
1	1.80544	0.0271797
1	1.81515	0.0271797
1	1.82485	0.0268221
1	1.83456	0.026226
1	1.84427	0.0254512
1	1.85397	0.0249743
1	1.86368	0.0246167
1	1.87339	0.0246763
1	1.88309	0.0248551
1	1.8928	0.0251532
1	1.90251	0.0255108
1	1.91221	0.02563
1	1.92192	0.0257492
1	1.93163	0.02563
1	1.94133	0.0255108
1	1.95104	0.0252128
1	1.96075	0.0251532
1	1.97045	0.0252128
1	1.98016	0.0253916
1	1.98987	0.0256896
1	1.99957	0.0259876
1	2.00928	0.0259876
1	2.01899	0.0258684
1	2.02869	0.02563
1	2.0384	0.025332
1	2.04811	0.0249743
1	2.05781	0.0248551
1	2.06752	0.0246763
1	2.07723	0.0246167
1	2.08693	0.0244975
1	2.09664	0.0242591
1	2.10635	0.0240207
1	2.11605	0.0236034
1	2.12576	0.0232458
1	2.13547	0.0228882
1	2.14517	0.0225902
1	2.15488	0.022471
1	2.16459	0.0224113
1	2.17429	0.0226498
1	2.184	0.0231266
1	2.19371	0.0237226
1	2.20341	0.0244379
1	2.21312	0.0252128
1	2.22283	0.025928
1	2.23253	0.0264049
1	2.24224	0.0264645
1	2.25195	0.0263453
1	2.26165	0.0261068
1	2.27136	0.0258088
1	2.28107	0.0257492
1	2.29077	0.0258088
1	2.30048	0.0260472
1	2.31019	0.0263453
1	2.31989	0.0265241
1	2.3296	0.0266433
1	2.33931	0.0265837
1	2.34901	0.0265241
1	2.35872	0.0264645
1	2.36843	0.0264645
1	2.37813	0.0264645
1	2.38784	0.0266433
1	2.39755	0.0270009
1	2.40725	0.0275373
1	2.41696	0.0280142
1	2.42667	0.0284314
1	2.43637	0.0288486
1	2.44608	0.0290871
1	2.45579	0.0291467
1	2.46549	0.0290871
1	2.4752	0.0289083
1	2.48491	0.0288486
1	2.49461	0.0286698
1	2.50432	0.028491
1	2.51403	0.0286102
1	2.52373	0.0286102
1	2.53344	0.0286102
1	2.54315	0.0286102
1	2.55285	0.028491
1	2.56256	0.0282526
1	2.57227	0.027895
1	2.58197	0.0275373
1	2.59168	0.0271201
1	2.60139	0.0266433
1	2.61109	0.0261664
1	2.6208	0.0255704
1	2.63051	0.0251532
1	2.64021	0.0247359
1	2.64992	0.0245571
1	2.65963	0.0246763
1	2.66933	0.0251532
1	2.67904	0.0258684
1	2.68875	0.0264645
1	2.69845	0.0270009
1	2.70816	0.0271797
1	2.71787	0.0272393
1	2.72757	0.0272393
1	2.73728	0.0274181
1	2.74699	0.0279546
1	2.75669	0.0290871
1	2.7664	0.031054
1	2.77611	0.033915
1	2.78581	0.0380874
1	2.79552	0.0434518
1	2.80523	0.0501275
1	2.81493	0.0576973
1	2.82464	0.0655651
1	2.83435	0.0728369
1	2.84405	0.0786781
1	2.85376	0.0822544
1	2.86347	0.0838041
1	2.87317	0.0838637
1	2.88288	0.0836849
1	2.89259	0.084579
1	2.90229	0.0874996
1	2.912	0.0928044
1	2.92171	0.099957
1	2.93141	0.107706
1	2.94112	0.114739
1	2.95083	0.119925
1	2.96053	0.122666
1	2.97024	0.123441
1	2.97995	0.122368
1	2.98965	0.119686
1	2.99936	0.114799
1	3.00907	0.106275
1	3.01877	0.0923872
1	3.02848	0.0715852
1	3.03819	0.0432134
1	3.04789	0.00792742
1	3.0576	-0.0328422
1	3.06731	-0.0767708
1	3.07701	-0.121176
1	3.08672	-0.164092
1	3.09643	-0.203669
1	3.10613	-0.238776
1	3.11584	-0.268459
1	3.12555	-0.291944
1	3.13525	-0.307798
1	3.14496	-0.315309
1	3.15467	-0.313103
1	3.16437	-0.300825
1	3.17408	-0.278294
1	3.18379	-0.246346
1	3.19349	-0.206828
1	3.2032	-0.162244
1	3.21291	-0.115454
1	3.22261	-0.0692606
1	3.23232	-0.025928
1	3.24203	0.0128746
1	3.25173	0.0464916
1	3.26144	0.074923
1	3.27115	0.0984669
1	3.28085	0.117719
1	3.29056	0.133336
1	3.30027	0.145912
1	3.30997	0.156105
1	3.31968	0.164449
1	3.32939	0.171483
1	3.33909	0.177562
1	3.3488	0.182927
1	3.35851	0.187576
1	3.36821	0.191808
1	3.37792	0.195205
1	3.38763	0.197709
1	3.39733	0.199318
1	3.40704	0.199735
1	3.41675	0.19896
1	3.42645	0.197232
1	3.43616	0.19443
1	3.44587	0.190914
1	3.45557	0.18698
1	3.46528	0.182986
1	3.47499	0.179231
1	3.48469	0.176072
1	3.4944	0.173628
1	3.50411	0.172019
1	3.51381	0.171244
1	3.52352	0.171363
1	3.53323	0.172377
1	3.54293	0.173926
1	3.55264	0.176132
1	3.56235	0.178516
1	3.57205	0.181019
1	3.58176	0.183642
1	3.59147	0.186741
1	3.60117	0.190914
1	3.61088	0.196815
1	3.62059	0.205219
1	3.63029	0.216484
1	3.64	0.230014
1	3.64971	0.244915
1	3.65941	0.259399
1	3.66912	0.271261
1	3.67883	0.278652
1	3.68853	0.280201
1	3.69824	0.275552
1	3.70795	0.264943
1	3.71765	0.249863
1	3.72736	0.231743
1	3.73707	0.212371
1	3.74677	0.193059
1	3.75648	0.174761
1	3.76619	0.157714
1	3.77589	0.142276
1	3.7856	0.128567
1	3.79531	0.116646
1	3.80501	0.106454
1	3.81472	0.0978112
1	3.82443	0.0908971
1	3.83413	0.0854731
1	3.84384	0.0815392
1	3.85355	0.0786185
1	3.86325	0.07689
1	3.87296	0.0760555
1	3.88267	0.0759959
1	3.89237	0.0768304
1	3.90208	0.0785589
1	3.91179	0.0812411
1	3.92149	0.0849962
1	3.9312	0.090003
1	3.94091	0.0962019
1	3.95061	0.103772
1	3.96032	0.112653
1	3.97003	0.122666
1	3.97973	0.133574
1	3.98944	0.145137
1	3.99915	0.156939
1	4.00885	0.16886
1	4.01856	0.18084
1	4.02827	0.193179
1	4.03797	0.20659
1	4.04768	0.221908
1	4.05739	0.240445
1	4.06709	0.262558
1	4.0768	0.288427
1	4.08651	0.316918
1	4.09621	0.346005
1	4.10592	0.373065
1	4.11563	0.39506
1	4.12533	0.409365
1	4.13504	0.41455
1	4.14475	0.41008
1	4.15445	0.396848
1	4.16416	0.376523
1	4.17387	0.351429
1	4.18357	0.323713
1	4.19328	0.29552
1	4.20299	0.267982
1	4.21269	0.242174
1	4.2224	0.21863
1	4.23211	0.197589
1	4.24181	0.178993
1	4.25152	0.163019
1	4.26123	0.149488
1	4.27093	0.138283
1	4.28064	0.128925
1	4.29035	0.121057
1	4.30005	0.11456
1	4.30976	0.108957
1	4.31947	0.10407
1	4.32917	0.100017
1	4.33888	0.0964999
1	4.34859	0.0935793
1	4.35829	0.0911951
1	4.368	0.0892878
1	4.37771	0.0877976
1	4.38741	0.0866652
1	4.39712	0.0857711
1	4.40683	0.0850558
1	4.41653	0.0844002
1	4.42624	0.0838637
1	4.43595	0.0832677
1	4.44565	0.0828505
1	4.45536	0.082314
1	4.46507	0.082016
1	4.47477	0.081718
1	4.48448	0.0815392
1	4.49419	0.0815392
1	4.50389	0.0815392
1	4.5136	0.081718
1	4.52331	0.0818968
1	4.53301	0.0819564
1	4.54272	0.0819564
1	4.55243	0.081718
1	4.56213	0.0813603
1	4.57184	0.0807643
1	4.58155	0.080049
1	4.59125	0.079155
1	4.60096	0.0782013
1	4.61067	0.0772476
1	4.62037	0.0764132
1	4.63008	0.0758767
1	4.63979	0.0753999
1	4.64949	0.074923
1	4.6592	0.0744462
1	4.66891	0.0736713
1	4.67861	0.0727773
1	4.68832	0.0718236
1	4.69803	0.0708699
1	4.70773	0.0700355
1	4.71744	0.0696182
1	4.72715	0.0692606
1	4.73685	0.0690818
1	4.74656	0.0689626
1	4.75627	0.0687242
1	4.76597	0.0685453
1	4.77568	0.0684261
1	4.78539	0.0683069
1	4.79509	0.0683069
1	4.8048	0.0684261
1	4.81451	0.0685453
1	4.82421	0.0686049
1	4.83392	0.0687838
1	4.84363	0.0690818
1	4.85333	0.0696778
1	4.86304	0.0705123
1	4.87275	0.0715852
1	4.88245	0.0727773
1	4.89216	0.0741482
1	4.90187	0.0756979
1	4.91157	0.0773072
1	4.92128	0.0790954
1	4.93099	0.0810027
1	4.94069	0.0828505
1	4.9504	0.0846386
1	4.96011	0.0861287
1	4.96981	0.0872612
1	4.97952	0.0880361
1	4.98923	0.0880957
1	4.99893	0.0877976
1	5.00864	0.0870228
1	5.01835	0.0858903
1	5.02805	0.084579
1	5.03776	0.0830293
1	5.04747	0.0813603
1	5.05717	0.0795126
1	5.06688	0.0776052
1	5.07659	0.0757575
1	5.08629	0.0741482
1	5.096	0.0728965
1	5.10571	0.0720024
1	5.11541	0.0713468
1	5.12512	0.0710487
1	5.13483	0.0708699
1	5.14453	0.0707507
1	5.15424	0.0705123
1	5.16395	0.0703335
1	5.17365	0.0700355
1	5.18336	0.0697374
1	5.19307	0.0693798
1	5.20277	0.0690818
1	5.21248	0.068903
1	5.22219	0.0686646
1	5.23189	0.0686049
1	5.2416	0.0686646
1	5.25131	0.0687838
1	5.26101	0.0691414
1	5.27072	0.0693798
1	5.28043	0.0699162
1	5.29013	0.0705719
1	5.29984	0.0714064
1	5.30955	0.0723004
1	5.31925	0.0734329
1	5.32896	0.074625
1	5.33867	0.0759363
1	5.34837	0.0774264
1	5.35808	0.0789762
1	5.36779	0.0807643
1	5.37749	0.0827909
1	5.3872	0.085175
1	5.39691	0.0878572
1	5.40661	0.0910759
1	5.41632	0.0946522
1	5.42603	0.0982881
1	5.43573	0.101864
1	5.44544	0.105083
1	5.45515	0.107825
1	5.46485	0.109792
1	5.47456	0.111103
1	5.48427	0.11158
1	5.49397	0.11152
1	5.50368	0.110924
1	5.51339	0.109732
1	5.52309	0.108361
1	5.5328	0.106871
1	5.54251	0.105262
1	5.55221	0.103772
1	5.56192	0.102401
1	5.57163	0.101089
1	5.58133	0.099957
1	5.59104	0.0988841
1	5.60075	0.0978112
1	5.61045	0.0967383
1	5.62016	0.0955462
1	5.62987	0.0943542
1	5.63957	0.0931025
1	5.64928	0.0920892
1	5.65899	0.0911951
1	5.66869	0.0907183
1	5.6784	0.0905395
1	5.68811	0.0907779
1	5.69781	0.0911355
1	5.70752	0.0915527
1	5.71723	0.09197
1	5.72693	0.0923276
1	5.73664	0.0924468
1	5.74635	0.092566
1	5.75605	0.0926256
1	5.76576	0.0929832
1	5.77547	0.0936389
1	5.78517	0.0945926
1	5.79488	0.0959635
1	5.80459	0.0974536
1	5.81429	0.0991821
1	5.824	0.101388
1	5.83371	0.104547
1	5.84341	0.109017
1	5.85312	0.115931
1	5.86283	0.126004
1	5.87253	0.140429
1	5.88224	0.160396
1	5.89195	0.187516
1	5.90165	0.22316
1	5.91136	0.268698
1	5.92107	0.325143
1	5.93077	0.392914
1	5.94048	0.471473
1	5.95019	0.55939
1	5.95989	0.653863
1	5.9696	0.751495
1	5.97931	0.847995
1	5.98901	0.938654
1	5.99872	1.01894
1	6.00843	1.08463
1	6.01813	1.13255
1	6.02784	1.16068
1	6.03755	1.16861
1	6.04725	1.15693
1	6.05696	1.1279
1	6.06667	1.08445
1	6.07637	1.02997
1	6.08608	0.968039
1	6.09579	0.901818
1	6.10549	0.834346
1	6.1152	0.767767
1	6.12491	0.70405
1	6.13461	0.644326
1	6.14432	0.589311
1	6.15403	0.539601
1	6.16373	0.495017
1	6.17344	0.455379
1	6.18315	0.420213
1	6.19285	0.389099
1	6.20256	0.361562
1	6.21227	0.337243
1	6.22197	0.315964
1	6.23168	0.297606
1	6.24139	0.28199
1	6.25109	0.268996
1	6.2608	0.258148
1	6.27051	0.249267
1	6.28021	0.241935
1	6.28992	0.235736
1	6.29963	0.23061
1	6.30933	0.226259
1	6.31904	0.222683
1	6.32875	0.219643
1	6.33845	0.21708
1	6.34816	0.215054
1	6.35787	0.213563
1	6.36757	0.212252
1	6.37728	0.211358
1	6.38699	0.210583
1	6.39669	0.209928
1	6.4064	0.209451
1	6.41611	0.209093
1	6.42581	0.209033
1	6.43552	0.209332
1	6.44523	0.209928
1	6.45493	0.210762
1	6.46464	0.211716
1	6.47435	0.21261
1	6.48405	0.213265
1	6.49376	0.213623
1	6.50347	0.213861
1	6.51317	0.213742
1	6.52288	0.213742
1	6.53259	0.213683
1	6.54229	0.213921
1	6.552	0.214338
1	6.56171	0.215173
1	6.57141	0.216424
1	6.58112	0.218034
1	6.59083	0.219822
1	6.60053	0.221789
1	6.61024	0.223696
1	6.61995	0.225663
1	6.62965	0.227511
1	6.63936	0.229299
1	6.64907	0.231028
1	6.65877	0.232577
1	6.66848	0.234127
1	6.67819	0.235498
1	6.68789	0.23669
1	6.6976	0.237525
1	6.70731	0.238299
1	6.71701	0.239074
1	6.72672	0.239968
1	6.73643	0.240982
1	6.74613	0.242293
1	6.75584	0.243783
1	6.76555	0.245512
1	6.77525	0.247061
1	6.78496	0.248671
1	6.79467	0.250041
1	6.80437	0.251353
1	6.81408	0.252664
1	6.82379	0.254035
1	6.83349	0.255346
1	6.8432	0.256598
1	6.85291	0.257671
1	6.86261	0.258446
1	6.87232	0.259042
1	6.88203	0.259459
1	6.89173	0.259697
1	6.90144	0.259876
1	6.91115	0.259995
1	6.92085	0.260115
1	6.93056	0.260353
1	6.94027	0.260592
1	6.94997	0.261009
1	6.95968	0.261545
1	6.96939	0.262082
1	6.97909	0.262797
1	6.9888	0.263453
1	6.99851	0.264108
1	7.00821	0.264883
1	7.01792	0.265598
1	7.02763	0.266433
1	7.03733	0.267446
1	7.04704	0.268459
1	7.05675	0.269592
1	7.06645	0.270605
1	7.07616	0.271738
1	7.08587	0.27287
1	7.09557	0.274062
1	7.10528	0.275254
1	7.11499	0.276148
1	7.12469	0.276744
1	7.1344	0.277042
1	7.14411	0.276983
1	7.15381	0.276685
1	7.16352	0.276327
1	7.17323	0.276029
1	7.18293	0.27585
1	7.19264	0.276029
1	7.20235	0.276625
1	7.21205	0.278234
1	7.22176	0.281334
1	7.23147	0.287354
1	7.24117	0.298142
1	7.25088	0.316978
1	7.26059	0.349164
1	7.27029	0.403047
1	7.28	0.490606
1	7.28971	0.629306
1	7.29941	0.842988
1	7.30912	1.16271
1	7.31883	1.62667
1	7.32853	2.27928
1	7.33824	3.16805
1	7.34795	4.33952
1	7.35765	5.83202
1	7.36736	7.66867
1	7.37707	9.84859
1	7.38677	12.3408
1	7.39648	15.0797
1	7.40619	17.9648
1	7.41589	20.8667
1	7.4256	23.6357
1	7.43531	26.1173
1	7.44501	28.1669
1	7.45472	29.6665
1	7.46443	30.5367
1	7.47413	30.7453
1	7.48384	30.3088
1	7.49355	29.2871
1	7.50325	27.7751
1	7.51296	25.8891
1	7.52267	23.7535
1	7.53237	21.4882
1	7.54208	19.199
1	7.55179	16.9713
1	7.56149	14.8684
1	7.5712	12.9308
1	7.58091	11.1799
1	7.59061	9.62222
1	7.60032	8.2531
1	7.61003	7.06071
1	7.61973	6.03014
1	7.62944	5.14454
1	7.63915	4.38744
1	7.64885	3.74329
1	7.65856	3.19749
1	7.66827	2.73716
1	7.67797	2.35045
1	7.68768	2.02686
1	7.69739	1.75762
1	7.70709	1.5344
1	7.7168	1.35028
1	7.72651	1.19907
1	7.73621	1.07521
1	7.74592	0.974178
1	7.75563	0.891805
1	7.76533	0.824749
1	7.77504	0.770032
1	7.78475	0.725269
1	7.79445	0.688434
1	7.80416	0.657976
1	7.81387	0.632524
1	7.82357	0.611246
1	7.83328	0.593245
1	7.84299	0.578165
1	7.85269	0.56541
1	7.8624	0.5548
1	7.87211	0.545919
1	7.88181	0.53829
1	7.89152	0.531793
1	7.90123	0.525653
1	7.91093	0.519991
1	7.92064	0.514388
1	7.93035	0.508785
1	7.94005	0.503242
1	7.94976	0.497758
1	7.95947	0.492752
1	7.96917	0.488162
1	7.97888	0.484049
1	7.98859	0.480473
1	7.99829	0.477135
1	8.008	0.473857
1	8.01771	0.470579
1	8.02741	0.467062
1	8.03712	0.463486
1	8.04683	0.459909
1	8.05653	0.456691
1	8.06624	0.453651
1	8.07595	0.451207
1	8.08565	0.449061
1	8.09536	0.447214
1	8.10507	0.445783
1	8.11477	0.444353
1	8.12448	0.443041
1	8.13419	0.441849
1	8.14389	0.440836
1	8.1536	0.439823
1	8.16331	0.439167
1	8.17301	0.438392
1	8.18272	0.437617
1	8.19243	0.436842
1	8.20213	0.435948
1	8.21184	0.434995
1	8.22155	0.433922
1	8.23125	0.432789
1	8.24096	0.431836
1	8.25067	0.431001
1	8.26037	0.430346
1	8.27008	0.430167
1	8.27979	0.429988
1	8.28949	0.430107
1	8.2992	0.430286
1	8.30891	0.430644
1	8.31861	0.43112
1	8.32832	0.431836
1	8.33803	0.432968
1	8.34773	0.434279
1	8.35744	0.435829
1	8.36715	0.437319
1	8.37685	0.438631
1	8.38656	0.439703
1	8.39627	0.440478
1	8.40597	0.440896
1	8.41568	0.441194
1	8.42539	0.441432
1	8.43509	0.441551
1	8.4448	0.44173
1	8.45451	0.44167
1	8.46421	0.441432
1	8.47392	0.441134
1	8.48363	0.440478
1	8.49333	0.439763
1	8.50304	0.439048
1	8.51275	0.438094
1	8.52245	0.43726
1	8.53216	0.436544
1	8.54187	0.435889
1	8.55157	0.435472
1	8.56128	0.435352
1	8.57099	0.435293
1	8.58069	0.435352
1	8.5904	0.435531
1	8.60011	0.43571
1	8.60981	0.435889
1	8.61952	0.436127
1	8.62923	0.436485
1	8.63893	0.436842
1	8.64864	0.437319
1	8.65835	0.437915
1	8.66805	0.438511
1	8.67776	0.439048
1	8.68747	0.439584
1	8.69717	0.44018
1	8.70688	0.440776
1	8.71659	0.441432
1	8.72629	0.442147
1	8.736	0.442982
1	8.74571	0.443995
1	8.75541	0.445127
1	8.76512	0.446379
1	8.77483	0.44769
1	8.78453	0.448942
1	8.79424	0.450134
1	8.80395	0.450969
1	8.81365	0.451624
1	8.82336	0.451744
1	8.83307	0.451744
1	8.84277	0.451446
1	8.85248	0.451088
1	8.86219	0.45079
1	8.87189	0.450671
1	8.8816	0.45073
1	8.89131	0.451207
1	8.90101	0.451982
1	8.91072	0.452995
1	8.92043	0.454366
1	8.93013	0.455856
1	8.93984	0.457227
1	8.94955	0.458479
1	8.95925	0.459492
1	8.96896	0.460267
1	8.97867	0.460804
1	8.98837	0.4614
1	8.99808	0.462174
1	9.00779	0.463247
1	9.01749	0.464976
1	9.0272	0.467956
1	9.03691	0.473142
1	9.04661	0.482321
1	9.05632	0.498891
1	9.06603	0.528336
1	9.07573	0.579596
1	9.08544	0.665963
1	9.09515	0.806808
1	9.10485	1.02925
1	9.11456	1.36924
1	9.12427	1.872
1	9.13397	2.59113
1	9.14368	3.58593
1	9.15339	4.91571
1	9.16309	6.63269
1	9.1728	8.77285
1	9.18251	11.3458
1	9.19221	14.3272
1	9.20192	17.6522
1	9.21163	21.2156
1	9.22133	24.8755
1	9.23104	28.4647
1	9.24075	31.8053
1	9.25045	34.7261
1	9.26016	37.0807
1	9.26987	38.7612
1	9.27957	39.7083
1	9.28928	39.9137
1	9.29899	39.4171
1	9.30869	38.298
1	9.3184	36.6632
1	9.32811	34.6338
1	9.33781	32.3332
1	9.34752	29.8765
1	9.35723	27.3638
1	9.36693	24.8762
1	9.37664	22.4754
1	9.38635	20.2047
1	9.39605	18.0919
1	9.40576	16.1516
1	9.41547	14.3894
1	9.42517	12.8032
1	9.43488	11.3864
1	9.44459	10.1285
1	9.45429	9.01747
1	9.464	8.04043
1	9.47371	7.18403
1	9.48341	6.43587
1	9.49312	5.78403
1	9.50283	5.21743
1	9.51253	4.72599
1	9.52224	4.3003
1	9.53195	3.93194
1	9.54165	3.61311
1	9.55136	3.33703
1	9.56107	3.09759
1	9.57077	2.88939
1	9.58048	2.70766
1	9.59019	2.54858
1	9.59989	2.40874
1	9.6096	2.28536
1	9.61931	2.17599
1	9.62901	2.07847
1	9.63872	1.99133
1	9.64843	1.91283
1	9.65813	1.84196
1	9.66784	1.77753
1	9.67755	1.71846
1	9.68725	1.66428
1	9.69696	1.61433
1	9.70667	1.5682
1	9.71637	1.5254
1	9.72608	1.48588
1	9.73579	1.44899
1	9.74549	1.41454
1	9.7552	1.38211
1	9.76491	1.35165
1	9.77461	1.32269
1	9.78432	1.29503
1	9.79403	1.26868
1	9.80373	1.24347
1	9.81344	1.21921
1	9.82315	1.19591
1	9.83285	1.1735
1	9.84256	1.15198
1	9.85227	1.13136
1	9.86197	1.11163
1	9.87168	1.09279
1	9.88139	1.07491
1	9.89109	1.05822
1	9.9008	1.04302
1	9.91051	1.02907
1	9.92021	1.01668
1	9.92992	1.00589
1	9.93963	0.996411
1	9.94933	0.987828
1	9.95904	0.980079
1	9.96875	0.972629
1	9.97845	0.965238
1	9.98816	0.957727
1	9.99787	0.949919
1	10.0076	0.941753
1	10.0173	0.933111
1	10.027	0.924051
1	10.0367	0.914752
1	10.0464	0.904918
1	10.0561	0.894904
1	10.0658	0.884831
1	10.0755	0.874877
1	10.0852	0.865102
1	10.0949	0.855565
1	10.1046	0.846505
1	10.1143	0.837803
1	10.1241	0.829399
1	10.1338	0.821412
1	10.1435	0.813782
1	10.1532	0.80651
1	10.1629	0.799417
1	10.1726	0.792563
1	10.1823	0.785708
1	10.192	0.778854
1	10.2017	0.772357
1	10.2114	0.766218
1	10.2211	0.760615
1	10.2308	0.755548
1	10.2405	0.751078
1	10.2502	0.747085
1	10.2599	0.74321
1	10.2697	0.739634
1	10.2794	0.736356
1	10.2891	0.733733
1	10.2988	0.732422
1	10.3085	0.733078
1	10.3182	0.737011
1	10.3279	0.745773
1	10.3376	0.761747
1	10.3473	0.787973
1	10.357	0.828505
1	10.3667	0.888407
1	10.3764	0.973463
1	10.3861	1.09005
1	10.3958	1.24425
1	10.4055	1.44076
1	10.4153	1.68234
1	10.425	1.96815
1	10.4347	2.29323
1	10.4444	2.64812
1	10.4541	3.01874
1	10.4638	3.38745
1	10.4735	3.73447
1	10.4832	4.03988
1	10.4929	4.28534
1	10.5026	4.45664
1	10.5123	4.54497
1	10.522	4.54807
1	10.5317	4.46969
1	10.5414	4.31967
1	10.5511	4.11171
1	10.5609	3.86184
1	10.5706	3.58659
1	10.5803	3.30114
1	10.59	3.01832
1	10.5997	2.74765
1	10.6094	2.49606
1	10.6191	2.26736
1	10.6288	2.06321
1	10.6385	1.88345
1	10.6482	1.72687
1	10.6579	1.59144
1	10.6676	1.4748
1	10.6773	1.37436
1	10.687	1.28788
1	10.6967	1.21313
1	10.7065	1.14822
1	10.7162	1.09148
1	10.7259	1.04165
1	10.7356	0.997484
1	10.7453	0.958204
1	10.755	0.923097
1	10.7647	0.891805
1	10.7744	0.863612
1	10.7841	0.838518
1	10.7938	0.815988
1	10.8035	0.795841
1	10.8132	0.777721
1	10.8229	0.761509
1	10.8326	0.746906
1	10.8423	0.733793
1	10.8521	0.72211
1	10.8618	0.711918
1	10.8715	0.702858
1	10.8812	0.695169
1	10.8909	0.688434
1	10.9006	0.682771
1	10.9103	0.677526
1	10.92	0.672817
1	10.9297	0.668347
1	10.9394	0.664055
1	10.9491	0.660062
1	10.9588	0.656366
1	10.9685	0.653267
1	10.9782	0.650525
1	10.9879	0.64826
1	10.9977	0.646174
1	11.0074	0.644088
1	11.0171	0.641942
1	11.0268	0.639617
1	11.0365	0.637174
1	11.0462	0.63467
1	11.0559	0.632346
1	11.0656	0.63026
1	11.0753	0.628471
1	11.085	0.626981
1	11.0947	0.625789
1	11.1044	0.624776
1	11.1141	0.623822
1	11.1238	0.622809
1	11.1335	0.621676
1	11.1433	0.620484
1	11.153	0.618935
1	11.1627	0.617325
1	11.1724	0.615537
1	11.1821	0.613809
1	11.1918	0.61202
1	11.2015	0.610232
1	11.2112	0.608504
1	11.2209	0.606894
1	11.2306	0.605166
1	11.2403	0.603378
1	11.25	0.60159
1	11.2597	0.59998
1	11.2694	0.59855
1	11.2791	0.597417
1	11.2889	0.596583
1	11.2986	0.596046
1	11.3083	0.595748
1	11.318	0.595391
1	11.3277	0.594914
1	11.3374	0.594079
1	11.3471	0.593007
1	11.3568	0.591874
1	11.3665	0.590682
1	11.3762	0.589609
1	11.3859	0.588894
1	11.3956	0.588298
1	11.4053	0.58794
1	11.415	0.587702
1	11.4247	0.587523
1	11.4345	0.587344
1	11.4442	0.587165
1	11.4539	0.586987
1	11.4636	0.586808
1	11.4733	0.586629
1	11.483	0.58645
1	11.4927	0.586212
1	11.5024	0.586271
1	11.5121	0.586629
1	11.5218	0.587583
1	11.5315	0.589252
1	11.5412	0.591636
1	11.5509	0.594795
1	11.5606	0.59855
1	11.5703	0.602841
1	11.5801	0.607312
1	11.5898	0.611722
1	11.5995	0.615776
1	11.6092	0.619233
1	11.6189	0.621974
1	11.6286	0.623763
1	11.6383	0.624597
1	11.648	0.624478
1	11.6577	0.623345
1	11.6674	0.621498
1	11.6771	0.618875
1	11.6868	0.615716
1	11.6965	0.612259
1	11.7062	0.608683
1	11.7159	0.605047
1	11.7257	0.60159
1	11.7354	0.598371
1	11.7451	0.59545
1	11.7548	0.592887
1	11.7645	0.59092
1	11.7742	0.58943
1	11.7839	0.588715
1	11.7936	0.588477
1	11.8033	0.588894
1	11.813	0.589907
1	11.8227	0.591457
1	11.8324	0.593245
1	11.8421	0.595629
1	11.8518	0.598252
1	11.8615	0.601232
1	11.8713	0.604331
1	11.881	0.607491
1	11.8907	0.61053
1	11.9004	0.613391
1	11.9101	0.615776
1	11.9198	0.617921
1	11.9295	0.619411
1	11.9392	0.620544
1	11.9489	0.621319
1	11.9586	0.621557
1	11.9683	0.621319
1	11.978	0.620723
1	11.9877	0.61959
1	11.9974	0.618041
1	12.0071	0.616372
1	12.0169	0.614345
1	12.0266	0.612199
1	12.0363	0.609815
1	12.046	0.607431
1	12.0557	0.604987
1	12.0654	0.602722
1	12.0751	0.600696
1	12.0848	0.599027
1	12.0945	0.597835
1	12.1042	0.596702
1	12.1139	0.595808
1	12.1236	0.595033
1	12.1333	0.594258
1	12.143	0.593305
1	12.1527	0.592351
1	12.1625	0.591278
1	12.1722	0.590205
1	12.1819	0.589013
1	12.1916	0.588
1	12.2013	0.587106
1	12.211	0.586271
1	12.2207	0.585854
1	12.2304	0.585496
1	12.2401	0.585437
1	12.2498	0.585496
1	12.2595	0.585556
1	12.2692	0.585556
1	12.2789	0.585377
1	12.2886	0.585079
1	12.2983	0.584543
1	12.3081	0.583947
1	12.3178	0.583351
1	12.3275	0.582874
1	12.3372	0.582635
1	12.3469	0.582397
1	12.3566	0.582337
1	12.3663	0.582337
1	12.376	0.582397
1	12.3857	0.582635
1	12.3954	0.582635
1	12.4051	0.582635
1	12.4148	0.582695
1	12.4245	0.582635
1	12.4342	0.582516
1	12.4439	0.582397
1	12.4537	0.582397
1	12.4634	0.582516
1	12.4731	0.582695
1	12.4828	0.583053
1	12.4925	0.58347
1	12.5022	0.584006
1	12.5119	0.584662
1	12.5216	0.585198
1	12.5313	0.585794
1	12.541	0.586152
1	12.5507	0.58651
1	12.5604	0.586689
1	12.5701	0.586867
1	12.5798	0.587106
1	12.5895	0.587523
1	12.5993	0.58794
1	12.609	0.588417
1	12.6187	0.588834
1	12.6284	0.589192
1	12.6381	0.589609
1	12.6478	0.589967
1	12.6575	0.590503
1	12.6672	0.59098
1	12.6769	0.591457
1	12.6866	0.591874
1	12.6963	0.591993
1	12.706	0.591815
1	12.7157	0.591516
1	12.7254	0.59104
1	12.7351	0.590503
1	12.7449	0.590146
1	12.7546	0.589907
1	12.7643	0.589788
1	12.774	0.589728
1	12.7837	0.589728
1	12.7934	0.589788
1	12.8031	0.590086
1	12.8128	0.590265
1	12.8225	0.590444
1	12.8322	0.590563
1	12.8419	0.590622
1	12.8516	0.590563
1	12.8613	0.590563
1	12.871	0.590384
1	12.8807	0.590086
1	12.8905	0.589669
1	12.9002	0.588953
1	12.9099	0.588
1	12.9196	0.586867
1	12.9293	0.585616
1	12.939	0.584483
1	12.9487	0.58341
1	12.9584	0.582695
1	12.9681	0.582099
1	12.9778	0.581622
1	12.9875	0.581086
1	12.9972	0.580549
1	13.0069	0.579774
1	13.0166	0.579
1	13.0263	0.578105
1	13.0361	0.57739
1	13.0458	0.576675
1	13.0555	0.576198
1	13.0652	0.5759
1	13.0749	0.575662
1	13.0846	0.575542
1	13.0943	0.575542
1	13.104	0.575602
1	13.1137	0.575721
1	13.1234	0.576019
1	13.1331	0.576377
1	13.1428	0.576735
1	13.1525	0.577152
1	13.1622	0.577152
1	13.1719	0.576913
1	13.1817	0.576317
1	13.1914	0.575483
1	13.2011	0.574529
1	13.2108	0.573635
1	13.2205	0.572801
1	13.2302	0.572383
1	13.2399	0.572324
1	13.2496	0.572503
1	13.2593	0.57292
1	13.269	0.573575
1	13.2787	0.574231
1	13.2884	0.574708
1	13.2981	0.575125
1	13.3078	0.575423
1	13.3175	0.575542
1	13.3273	0.575542
1	13.337	0.575244
1	13.3467	0.574827
1	13.3564	0.574291
1	13.3661	0.573575
1	13.3758	0.572741
1	13.3855	0.571847
1	13.3952	0.571132
1	13.4049	0.570655
1	13.4146	0.570536
1	13.4243	0.570595
1	13.434	0.570893
1	13.4437	0.571311
1	13.4534	0.571787
1	13.4631	0.572324
1	13.4729	0.57286
1	13.4826	0.573158
1	13.4923	0.573337
1	13.502	0.573397
1	13.5117	0.573277
1	13.5214	0.573099
1	13.5311	0.573039
1	13.5408	0.573158
1	13.5505	0.573456
1	13.5602	0.573933
1	13.5699	0.574589
1	13.5796	0.575006
1	13.5893	0.575423
1	13.599	0.575602
1	13.6087	0.575542
1	13.6185	0.575423
1	13.6282	0.575304
1	13.6379	0.575125
1	13.6476	0.575066
1	13.6573	0.575066
1	13.667	0.575244
1	13.6767	0.575662
1	13.6864	0.576019
1	13.6961	0.576496
1	13.7058	0.576973
1	13.7155	0.577509
1	13.7252	0.577986
1	13.7349	0.578523
1	13.7446	0.579119
1	13.7543	0.579596
1	13.7641	0.580072
1	13.7738	0.580311
1	13.7835	0.58043
1	13.7932	0.58037
1	13.8029	0.58037
1	13.8126	0.580132
1	13.8223	0.580013
1	13.832	0.579953
1	13.8417	0.580013
1	13.8514	0.580013
1	13.8611	0.579894
1	13.8708	0.579655
1	13.8805	0.579476
1	13.8902	0.579178
1	13.8999	0.579
1	13.9097	0.57888
1	13.9194	0.579059
1	13.9291	0.579298
1	13.9388	0.579655
1	13.9485	0.580251
1	13.9582	0.580668
1	13.9679	0.581086
1	13.9776	0.581563
1	13.9873	0.581741
1	13.997	0.58198
1	14.0067	0.582218
1	14.0164	0.582337
1	14.0261	0.582457
1	14.0358	0.582576
1	14.0455	0.582635
1	14.0553	0.582814
1	14.065	0.583172
1	14.0747	0.58347
1	14.0844	0.583887
1	14.0941	0.584364
1	14.1038	0.584841
1	14.1135	0.585318
1	14.1232	0.585675
1	14.1329	0.585914
1	14.1426	0.585914
1	14.1523	0.585794
1	14.162	0.585496
1	14.1717	0.5849
1	14.1814	0.584543
1	14.1911	0.584185
1	14.2009	0.584066
1	14.2106	0.584245
1	14.2203	0.584602
1	14.23	0.58496
1	14.2397	0.585258
1	14.2494	0.585437
1	14.2591	0.585496
1	14.2688	0.585437
1	14.2785	0.585377
1	14.2882	0.585437
1	14.2979	0.585616
1	14.3076	0.585794
1	14.3173	0.586033
1	14.327	0.586331
1	14.3367	0.586569
1	14.3465	0.586927
1	14.3562	0.587404
1	14.3659	0.587881
1	14.3756	0.588477
1	14.3853	0.589132
1	14.395	0.589728
1	14.4047	0.590205
1	14.4144	0.590742
1	14.4241	0.591338
1	14.4338	0.591993
1	14.4435	0.592589
1	14.4532	0.593424
1	14.4629	0.59402
1	14.4726	0.594497
1	14.4823	0.594735
1	14.4921	0.594735
1	14.5018	0.594437
1	14.5115	0.59402
1	14.5212	0.593603
1	14.5309	0.593364
1	14.5406	0.593066
1	14.5503	0.592887
1	14.56	0.592649
1	14.5697	0.592232
1	14.5794	0.591636
1	14.5891	0.590742
1	14.5988	0.589907
1	14.6085	0.589073
1	14.6182	0.588298
1	14.6279	0.587702
1	14.6377	0.587225
1	14.6474	0.587106
1	14.6571	0.587106
1	14.6668	0.587285
1	14.6765	0.587523
1	14.6862	0.587702
1	14.6959	0.587761
1	14.7056	0.587821
1	14.7153	0.587583
1	14.725	0.587463
1	14.7347	0.587285
1	14.7444	0.587285
1	14.7541	0.587344
1	14.7638	0.587583
1	14.7735	0.588
1	14.7833	0.588417
1	14.793	0.588834
1	14.8027	0.589252
1	14.8124	0.58949
1	14.8221	0.589788
1	14.8318	0.590026
1	14.8415	0.590265
1	14.8512	0.590742
1	14.8609	0.591457
1	14.8706	0.592232
1	14.8803	0.592947
1	14.89	0.593722
1	14.8997	0.594199
1	14.9094	0.594616
1	14.9191	0.594795
1	14.9289	0.594795
1	14.9386	0.594735
1	14.9483	0.594795
1	14.958	0.594974
1	14.9677	0.595212
1	14.9774	0.595689
1	14.9871	0.596344
1	14.9968	0.597298
1	15.0065	0.598669
1	15.0162	0.600338
1	15.0259	0.602245
1	15.0356	0.604272
1	15.0453	0.60606
1	15.055	0.60761
1	15.0647	0.608683
1	15.0745	0.609398
1	15.0842	0.609815
1	15.0939	0.610113
1	15.1036	0.610411
1	15.1133	0.610948
1	15.123	0.611544
1	15.1327	0.612378
1	15.1424	0.613272
1	15.1521	0.614226
1	15.1618	0.61512
1	15.1715	0.615716
1	15.1812	0.616252
1	15.1909	0.616431
1	15.2006	0.616431
1	15.2103	0.616252
1	15.2201	0.615895
1	15.2298	0.615537
1	15.2395	0.61518
1	15.2492	0.614643
1	15.2589	0.614107
1	15.2686	0.61363
1	15.2783	0.613034
1	15.288	0.612497
1	15.2977	0.61214
1	15.3074	0.61202
1	15.3171	0.61214
1	15.3268	0.612497
1	15.3365	0.613034
1	15.3462	0.61363
1	15.3559	0.614107
1	15.3657	0.614405
1	15.3754	0.614405
1	15.3851	0.614226
1	15.3948	0.613987
1	15.4045	0.613868
1	15.4142	0.613928
1	15.4239	0.614345
1	15.4336	0.615299
1	15.4433	0.61661
1	15.453	0.618041
1	15.4627	0.619709
1	15.4724	0.621259
1	15.4821	0.622571
1	15.4918	0.623584
1	15.5015	0.624061
1	15.5113	0.62418
1	15.521	0.624001
1	15.5307	0.623703
1	15.5404	0.623465
1	15.5501	0.623524
1	15.5598	0.623822
1	15.5695	0.624478
1	15.5792	0.625253
1	15.5889	0.626326
1	15.5986	0.627398
1	15.6083	0.628591
1	15.618	0.629783
1	15.6277	0.630975
1	15.6374	0.632107
1	15.6471	0.63324
1	15.6569	0.634313
1	15.6666	0.635207
1	15.6763	0.636041
1	15.686	0.636816
1	15.6957	0.637591
1	15.7054	0.638425
1	15.7151	0.639498
1	15.7248	0.64075
1	15.7345	0.642121
1	15.7442	0.64379
1	15.7539	0.645697
1	15.7636	0.647664
1	15.7733	0.649631
1	15.783	0.651538
1	15.7927	0.653327
1	15.8025	0.654936
1	15.8122	0.656545
1	15.8219	0.658095
1	15.8316	0.659466
1	15.8413	0.660956
1	15.851	0.662327
1	15.8607	0.663817
1	15.8704	0.665247
1	15.8801	0.666738
1	15.8898	0.668287
1	15.8995	0.669539
1	15.9092	0.670671
1	15.9189	0.671566
1	15.9286	0.672162
1	15.9383	0.6724
1	15.9481	0.6724
1	15.9578	0.67246
1	15.9675	0.672638
1	15.9772	0.672996
1	15.9869	0.673532
1	15.9966	0.674248
1	16.0063	0.674963
1	16.016	0.675559
1	16.0257	0.676274
1	16.0354	0.676811
1	16.0451	0.677526
1	16.0548	0.678301
1	16.0645	0.679195
1	16.0742	0.680268
1	16.0839	0.6814
1	16.0937	0.682771
1	16.1034	0.684083
1	16.1131	0.685513
1	16.1228	0.686944
1	16.1325	0.688553
1	16.1422	0.690162
1	16.1519	0.691831
1	16.1616	0.693619
1	16.1713	0.695527
1	16.181	0.697494
1	16.1907	0.699639
1	16.2004	0.701964
1	16.2101	0.704348
1	16.2198	0.70703
1	16.2295	0.709772
1	16.2393	0.712633
1	16.249	0.715435
1	16.2587	0.718117
1	16.2684	0.720739
1	16.2781	0.723183
1	16.2878	0.725448
1	16.2975	0.727534
1	16.3072	0.729501
1	16.3169	0.731528
1	16.3266	0.733495
1	16.3363	0.735402
1	16.346	0.737131
1	16.3557	0.738442
1	16.3654	0.739217
1	16.3751	0.739336
1	16.3849	0.738859
1	16.3946	0.738025
1	16.4043	0.736833
1	16.414	0.735581
1	16.4237	0.734329
1	16.4334	0.733256
1	16.4431	0.732243
1	16.4528	0.731289
1	16.4625	0.730336
1	16.4722	0.729501
1	16.4819	0.728846
1	16.4916	0.728369
1	16.5013	0.728071
1	16.511	0.72813
1	16.5207	0.728369
1	16.5305	0.728846
1	16.5402	0.729322
1	16.5499	0.730097
1	16.5596	0.730872
1	16.5693	0.731945
1	16.579	0.733078
1	16.5887	0.73427
1	16.5984	0.735521
1	16.6081	0.736773
1	16.6178	0.737965
1	16.6275	0.739038
1	16.6372	0.74017
1	16.6469	0.741243
1	16.6566	0.742435
1	16.6663	0.743747
1	16.6761	0.745296
1	16.6858	0.747144
1	16.6955	0.749171
1	16.7052	0.751257
1	16.7149	0.753105
1	16.7246	0.754535
1	16.7343	0.755489
1	16.744	0.755966
1	16.7537	0.755906
1	16.7634	0.755489
1	16.7731	0.754952
1	16.7828	0.754237
1	16.7925	0.753522
1	16.8022	0.752807
1	16.8119	0.751913
1	16.8217	0.750899
1	16.8314	0.749767
1	16.8411	0.748575
1	16.8508	0.747204
1	16.8605	0.745952
1	16.8702	0.74482
1	16.8799	0.743747
1	16.8896	0.742972
1	16.8993	0.742197
1	16.909	0.741601
1	16.9187	0.740886
1	16.9284	0.740349
1	16.9381	0.739753
1	16.9478	0.739276
1	16.9575	0.738919
1	16.9673	0.73868
1	16.977	0.738621
1	16.9867	0.7388
1	16.9964	0.739038
1	17.0061	0.739515
1	17.0158	0.74029
1	17.0255	0.741184
1	17.0352	0.742376
1	17.0449	0.743508
1	17.0546	0.744581
1	17.0643	0.745475
1	17.074	0.746369
1	17.0837	0.747204
1	17.0934	0.748158
1	17.1031	0.749409
1	17.1129	0.75078
1	17.1226	0.752389
1	17.1323	0.753999
1	17.142	0.755489
1	17.1517	0.756741
1	17.1614	0.757575
1	17.1711	0.758111
1	17.1808	0.758171
1	17.1905	0.757992
1	17.2002	0.757635
1	17.2099	0.757396
1	17.2196	0.757217
1	17.2293	0.757098
1	17.239	0.757277
1	17.2487	0.757337
1	17.2585	0.757277
1	17.2682	0.757098
1	17.2779	0.756741
1	17.2876	0.756264
1	17.2973	0.755608
1	17.307	0.754833
1	17.3167	0.754058
1	17.3264	0.753284
1	17.3361	0.752449
1	17.3458	0.751793
1	17.3555	0.750959
1	17.3652	0.750303
1	17.3749	0.749886
1	17.3846	0.749528
1	17.3943	0.74929
1	17.4041	0.74923
1	17.4138	0.74923
1	17.4235	0.74929
1	17.4332	0.74935
1	17.4429	0.749409
1	17.4526	0.749409
1	17.4623	0.749469
1	17.472	0.749469
1	17.4817	0.749528
1	17.4914	0.749648
1	17.5011	0.749648
1	17.5108	0.749588
1	17.5205	0.749528
1	17.5302	0.749409
1	17.5399	0.749469
1	17.5497	0.749588
1	17.5594	0.749767
1	17.5691	0.749946
1	17.5788	0.749946
1	17.5885	0.749648
1	17.5982	0.749052
1	17.6079	0.748277
1	17.6176	0.747561
1	17.6273	0.746965
1	17.637	0.746787
1	17.6467	0.747025
1	17.6564	0.747621
1	17.6661	0.748456
1	17.6758	0.74923
1	17.6855	0.750005
1	17.6953	0.750542
1	17.705	0.750899
1	17.7147	0.751138
1	17.7244	0.751197
1	17.7341	0.751078
1	17.7438	0.750899
1	17.7535	0.75078
1	17.7632	0.750721
1	17.7729	0.75084
1	17.7826	0.751078
1	17.7923	0.751555
1	17.802	0.751972
1	17.8117	0.752509
1	17.8214	0.752926
1	17.8311	0.753403
1	17.8409	0.75388
1	17.8506	0.754356
1	17.8603	0.754893
1	17.87	0.75537
1	17.8797	0.755847
1	17.8894	0.756085
1	17.8991	0.756264
1	17.9088	0.756383
1	17.9185	0.756443
1	17.9282	0.756562
1	17.9379	0.7568
1	17.9476	0.757277
1	17.9573	0.757992
1	17.967	0.758708
1	17.9767	0.759542
1	17.9865	0.760257
1	17.9962	0.760913
1	18.0059	0.76139
1	18.0156	0.761569
1	18.0253	0.761569
1	18.035	0.76133
1	18.0447	0.760972
1	18.0544	0.760615
1	18.0641	0.760138
1	18.0738	0.75984
1	18.0835	0.759661
1	18.0932	0.75984
1	18.1029	0.760257
1	18.1126	0.761032
1	18.1223	0.761986
1	18.1321	0.76282
1	18.1418	0.763714
1	18.1515	0.76437
1	18.1612	0.764668
1	18.1709	0.764966
1	18.1806	0.765026
1	18.1903	0.765026
1	18.2	0.764966
1	18.2097	0.764906
1	18.2194	0.764728
1	18.2291	0.764966
1	18.2388	0.765204
1	18.2485	0.76592
1	18.2582	0.766754
1	18.2679	0.767946
1	18.2777	0.769198
1	18.2874	0.77045
1	18.2971	0.771582
1	18.3068	0.772715
1	18.3165	0.773787
1	18.3262	0.77492
1	18.3359	0.775993
1	18.3456	0.776947
1	18.3553	0.777721
1	18.365	0.778377
1	18.3747	0.778854
1	18.3844	0.779212
1	18.3941	0.77951
1	18.4038	0.779808
1	18.4135	0.780046
1	18.4233	0.780225
1	18.433	0.780404
1	18.4427	0.780642
1	18.4524	0.78088
1	18.4621	0.781
1	18.4718	0.781
1	18.4815	0.78094
1	18.4912	0.780702
1	18.5009	0.780344
1	18.5106	0.780106
1	18.5203	0.780106
1	18.53	0.780404
1	18.5397	0.781059
1	18.5494	0.781834
1	18.5591	0.782728
1	18.5689	0.783503
1	18.5786	0.784099
1	18.5883	0.784278
1	18.598	0.784457
1	18.6077	0.784397
1	18.6174	0.784338
1	18.6271	0.784218
1	18.6368	0.784218
1	18.6465	0.784159
1	18.6562	0.78398
1	18.6659	0.783563
1	18.6756	0.783026
1	18.6853	0.78243
1	18.695	0.781894
1	18.7047	0.781596
1	18.7145	0.781596
1	18.7242	0.781953
1	18.7339	0.782609
1	18.7436	0.783384
1	18.7533	0.784159
1	18.763	0.785172
1	18.7727	0.786304
1	18.7824	0.787616
1	18.7921	0.789106
1	18.8018	0.790834
1	18.8115	0.792623
1	18.8212	0.794232
1	18.8309	0.795662
1	18.8406	0.796676
1	18.8503	0.797272
1	18.8601	0.79757
1	18.8698	0.79751
1	18.8795	0.797391
1	18.8892	0.797212
1	18.8989	0.797153
1	18.9086	0.797153
1	18.9183	0.797272
1	18.928	0.797451
1	18.9377	0.79757
1	18.9474	0.797689
1	18.9571	0.797629
1	18.9668	0.79757
1	18.9765	0.797331
1	18.9862	0.797093
1	18.9959	0.796914
1	19.0057	0.796735
1	19.0154	0.796795
1	19.0251	0.796854
1	19.0348	0.796914
1	19.0445	0.796914
1	19.0542	0.796795
1	19.0639	0.796616
1	19.0736	0.796497
1	19.0833	0.796318
1	19.093	0.796139
1	19.1027	0.796139
1	19.1124	0.79608
1	19.1221	0.795901
1	19.1318	0.795603
1	19.1415	0.795186
1	19.1513	0.79459
1	19.161	0.793934
1	19.1707	0.793457
1	19.1804	0.793099
1	19.1901	0.792921
1	19.1998	0.79298
1	19.2095	0.793219
1	19.2192	0.793457
1	19.2289	0.793695
1	19.2386	0.793695
1	19.2483	0.793636
1	19.258	0.793457
1	19.2677	0.79304
1	19.2774	0.792682
1	19.2871	0.792325
1	19.2969	0.792027
1	19.3066	0.791728
1	19.3163	0.79155
1	19.326	0.791669
1	19.3357	0.791907
1	19.3454	0.792265
1	19.3551	0.792563
1	19.3648	0.792921
1	19.3745	0.793278
1	19.3842	0.793397
1	19.3939	0.793517
[truncated: 11,185 more rows]
