# Supplementary material for: Anti-viral defence by an mRNA ADP-ribosyltransferase that blocks translation
Source: Nature. 2024 Oct 23;636(8041):190–7. doi: 10.1038/s41586-024-08102-8 (PMC11618068; doi:10.1038/s41586-024-08102-8)
Supplement: Supplementary file 10 — Source Data Extended Data Fig. 8 [file 41586_2024_8102_MOESM10_ESM.xlsx]

## Sheet: ED Fig. 8c UV-Vis
nm	Aribose_norm_1	Aribose_norm_2	Aribose_norm_3	A_norm_1	A_norm_2	A_norm_3
220	0.423077	0.1875	0.464	0.596386	0.80303	0.664474
223	0.0128205	0.169643	0.504	0.180723	0.643939	0.4375
226	-0.192308	0.1875	0.392	-0.0240964	0.208333	0.332237
229	0.102564	0.3125	0.344	0.0060241	0.223485	0.223684
232	0.294872	0.3125	0.304	0.0542169	0.219697	0.259868
235	0.294872	0.348214	0.312	0.180723	0.276515	0.3125
238	0.346154	0.410714	0.36	0.23494	0.356061	0.342105
241	0.435897	0.383929	0.4	0.349398	0.439394	0.476974
244	0.448718	0.455357	0.456	0.481928	0.522727	0.542763
247	0.564103	0.553571	0.544	0.63253	0.674242	0.657895
250	0.602564	0.633929	0.624	0.704819	0.791667	0.75
253	0.692308	0.758929	0.736	0.801205	0.890152	0.861842
256	0.807692	0.857143	0.888	0.903614	0.973485	0.947368
259	0.884615	0.946429	0.944	1	1	1
262	0.974359	1	0.984	0.981928	1	0.960526
265	1	1	0.992	0.891566	0.924242	0.868421
268	0.974359	0.991071	1	0.819277	0.818182	0.786184
271	0.884615	0.910714	0.912	0.650602	0.674242	0.618421
274	0.769231	0.794643	0.776	0.487952	0.488636	0.467105
277	0.653846	0.660714	0.624	0.325301	0.344697	0.342105
280	0.461538	0.446429	0.432	0.204819	0.223485	0.220395
283	0.294872	0.267857	0.272	0.114458	0.140152	0.131579
286	0.205128	0.1875	0.192	0.0722892	0.0871212	0.0986842
289	0.179487	0.133929	0.136	0.0361446	0.0643939	0.0690789
292	0.153846	0.107143	0.104	0.0240964	0.0492424	0.0592105
295	0.141026	0.116071	0.088	0.0301205	0.0530303	0.0559211
298	0.166667	0.116071	0.088	0.0421687	0.0530303	0.0526316
301	0.128205	0.0982143	0.088	0.0301205	0.0454545	0.0460526
304	0.115385	0.0982143	0.08	0.0240964	0.0454545	0.0526316
307	0.115385	0.0892857	0.08	0.0240964	0.0454545	0.0460526
310	0.115385	0.0625	0.072	0.0240964	0.0416667	0.0394737
313	0.0641026	0.0357143	0.064	0.0180723	0.0378788	0.0361842
316	0.0897436	0.0535714	0.064	0.0301205	0.0416667	0.0460526
319	0.0769231	0.0535714	0.064	0.0301205	0.0454545	0.0460526
322	0.102564	0.0357143	0.056	0.0240964	0.0378788	0.0328947
325	0.102564	0.0446429	0.056	0.0301205	0.0378788	0.0361842
328	0.0897436	0.0535714	0.056	0.0240964	0.0416667	0.0394737
331	0.0769231	0.0357143	0.04	0.0180723	0.0340909	0.0328947
334	0.0769231	0.0357143	0.04	0.0180723	0.0416667	0.0328947
337	0.0512821	0.0267857	0.04	0.0120482	0.0340909	0.0328947
340	0.0769231	0.0446429	0.04	0.0180723	0.0340909	0.0361842
343	0.0512821	0.0446429	0.04	0.0180723	0.0340909	0.0328947
346	0.0641026	0.0446429	0.064	0.0240964	0.0416667	0.0328947
349	0.0769231	0.0625	0.072	0.0301205	0.0454545	0.0394737
352	0.0512821	0.0267857	0.048	0.0301205	0.0340909	0.0328947
355	0.0641026	0.0357143	0.048	0.0180723	0.0378788	0.0296053
358	0.0769231	0.0446429	0.056	0.0301205	0.0454545	0.0427632
361	0.0897436	0.0714286	0.072	0.0481928	0.0568182	0.0493421
364	0.128205	0.0892857	0.072	0.0542169	0.0568182	0.0493421
367	0.0769231	0.0625	0.056	0.0301205	0.0378788	0.0394737
370	0.0769231	0.0446429	0.048	0.0240964	0.0378788	0.0394737
373	0.0641026	0.0357143	0.056	0.0301205	0.030303	0.0328947
376	0.0641026	0.0535714	0.048	0.0301205	0.0378788	0.0361842
379	0.0769231	0.0535714	0.04	0.0240964	0.030303	0.0328947
382	0.0641026	0.0535714	0.024	0.0180723	0.030303	0.0296053
385	0.0769231	0.0625	0.064	0.0361446	0.0416667	0.0427632
388	0.0897436	0.0446429	0.048	0.0301205	0.030303	0.0361842
391	0.115385	0.0625	0.072	0.0421687	0.0340909	0.0427632
394	0.0897436	0.0803571	0.056	0.0361446	0.0416667	0.0460526
397	0.0512821	0.0446429	0.024	0.0180723	0.0265152	0.0361842
400	0.0384615	0.0267857	0.048	0.0120482	0.0340909	0.0394737
403	0.0512821	0.0357143	0.04	0.0180723	0.030303	0.0328947
406	0.0512821	0.00892857	0.016	0.0060241	0.0265152	0.0328947
409	0.0769231	0.0267857	0.04	0.0301205	0.0378788	0.0427632
412	0.0641026	0.0446429	0.056	0.0240964	0.0378788	0.0460526
415	0.0512821	0.0357143	0.04	0.0240964	0.0340909	0.0427632
418	0.0769231	0.0446429	0.048	0.0301205	0.0416667	0.0427632
421	0.0512821	0.0446429	0.024	0.0120482	0.0378788	0.0296053
424	0.0769231	0.0714286	0.056	0.0361446	0.0416667	0.0394737
427	0.128205	0.0803571	0.08	0.0542169	0.0416667	0.0394737
430	0.141026	0.0803571	0.072	0.060241	0.0416667	0.0394737
433	0.0512821	0.0535714	0.04	0.0301205	0.0340909	0.0394737
436	0.0384615	0.0446429	0.048	0.0240964	0.0378788	0.0361842
439	0.0769231	0.0535714	0.032	0.0240964	0.0340909	0.0263158
442	0.0769231	0.0357143	0.04	0.0240964	0.030303	0.0263158
445	0.0897436	0.0267857	0.04	0.0120482	0.0340909	0.0230263
448	0.0897436	0.0267857	0.04	0.0240964	0.0340909	0.0361842
451	0.0641026	0.0357143	0.056	0.0240964	0.0340909	0.0427632
454	0.0384615	0.0267857	0.016	0.0120482	0.030303	0.0328947
457	0.0769231	0.0357143	0.04	0.0301205	0.030303	0.0394737
460	0.0641026	0.0267857	0.032	0.0240964	0.0113636	0.0263158
463	0.0897436	0.0803571	0.064	0.0301205	0.0340909	0.0394737
466	0.0641026	0.0714286	0.064	0.0301205	0.0416667	0.0427632
469	0.0769231	0.0714286	0.064	0.0361446	0.0454545	0.0460526
472	0.0512821	0.0535714	0.056	0.0421687	0.0416667	0.0427632
475	0.0512821	0.0267857	0.056	0.0240964	0.030303	0.0296053
478	0.0769231	0.0535714	0.056	0.0361446	0.0378788	0.0460526
481	0.0769231	0.0535714	0.064	0.0301205	0.0492424	0.0493421
484	0.0641026	0.0178571	0.024	0	0.0265152	0.0131579
487	0.0897436	0.0267857	0.032	0.0120482	0.030303	0.0164474
490	0.0512821	0.0357143	0.048	0.0180723	0.0340909	0.0296053
493	0.025641	0.0267857	0.024	0.0120482	0.0151515	0.0131579
496	0.0641026	0.0446429	0.056	0.0361446	0.0265152	0.0296053
499	0.0641026	0.0267857	0.04	0.0120482	0.030303	0.0263158
502	0.0384615	0.0178571	0.048	0.0060241	0.0151515	0.0296053
505	0.0769231	0.0267857	0.056	0.0180723	0.0416667	0.0427632
508	0.0897436	0.0357143	0.064	0.0361446	0.0265152	0.0427632
511	0.0641026	0.00892857	0.032	0.0361446	0.0151515	0.0263158
514	0.0641026	0.00892857	0.016	0.0180723	0.0113636	0.0197368
517	0.0897436	0.0446429	0.04	0.0301205	0.030303	0.0263158
520	0.102564	0.0267857	0.056	0.0301205	0.0265152	0.0296053
523	0.0512821	0.00892857	0.04	0.0180723	0.0265152	0.0328947
526	0.0641026	0.0267857	0.016	0.0120482	0.0265152	0.0296053
529	0.0897436	0.0625	0.048	0.0421687	0.0416667	0.0361842
532	0.102564	0.107143	0.08	0.060241	0.0606061	0.0559211
535	0.102564	0.0446429	0.048	0.0301205	0.0416667	0.0460526
538	0.025641	0.0357143	0	0.0060241	0.0227273	0.0197368
541	0.0128205	0.0267857	0.008	0.0120482	0.0189394	0.0230263
544	0.0512821	0.0714286	0.048	0.0301205	0.0416667	0.0493421
547	0.0128205	0.0357143	0.048	0	0.0340909	0.0394737
550	0.102564	0.0267857	0.048	0.0120482	0.0492424	0.0460526
553	0.0512821	0.0178571	0.024	0.0120482	0.0227273	0.0361842
556	0.0384615	0.0178571	0.024	0.0180723	0.0189394	0.0361842
559	0.0641026	0.0267857	0.048	0.0301205	0.0378788	0.0460526
562	0.0641026	0.0446429	0.056	0.0361446	0.0378788	0.0394737
565	0.102564	0.0446429	0.072	0.0361446	0.0416667	0.0361842
568	0.115385	0.0178571	0.056	0.0240964	0.0378788	0.0394737
571	0.0512821	0.0178571	0.032	0.0180723	0.0265152	0.0361842
574	0.0512821	0.0446429	0.024	0.0301205	0.0378788	0.0394737
577	0.0512821	0.0178571	0.008	0.0120482	0.0113636	0.0328947
580	0.0641026	0.0178571	0.04	0.0060241	0.0151515	0.0493421
583	0.102564	0.0535714	0.056	0.0361446	0.0378788	0.0460526
586	0.0641026	0.0535714	0.032	0.0240964	0.030303	0.0361842
589	0.0641026	0.0625	0.016	0.0180723	0.0189394	0.0164474
592	0.0769231	0.0357143	0.04	0.0301205	0.0454545	0.0328947
595	0.0512821	0.0267857	0.024	0.0240964	0.0340909	0.0296053
598	0.0512821	-0.00892857	0.04	0.0120482	0.0189394	0.0230263
601	0.0897436	0.0357143	0.064	0.0240964	0.0227273	0.0230263
604	0.0512821	0.0178571	0.04	0.0120482	0.0151515	0.0263158
607	-0.0128205	-0.0178571	0.016	-0.0120482	0.00757576	0.0263158
610	0.0384615	0.0357143	0.032	0.0120482	0.030303	0.0460526
613	0.0512821	0.0357143	0.048	0.0240964	0.0378788	0.0427632
616	0.0384615	0	0	-0.0060241	0.0227273	0.0263158
619	0.0512821	-0.00892857	0.024	-0.0060241	0.0227273	0.0131579
622	0.0641026	0.0535714	0.048	0.0240964	0.0378788	0.0263158
625	0.0897436	0.0625	0.088	0.0481928	0.0416667	0.0526316
628	0.025641	0.0357143	0.056	0.0301205	0.0227273	0.0361842
631	0.0512821	0.0625	0.08	0.0180723	0.0265152	0.0394737
634	0.0641026	0.0625	0.032	0.0180723	0.0265152	0.0263158
637	0.0512821	0.0625	0.048	0.0240964	0.0340909	0.0427632
640	0.102564	0.0625	0.064	0.0240964	0.0265152	0.0394737
643	0.0512821	0.00892857	0.016	0.0180723	0.0227273	0.0197368
646	0.025641	0.00892857	0.04	0.0240964	0.030303	0.0296053
649	0.0641026	0.0535714	0.072	0.0240964	0.030303	0.0296053
652	0.0641026	0.0803571	0.04	0.0361446	0.0265152	0.0394737
655	0.0641026	0.0446429	0.04	0.0240964	0.0265152	0.0361842
658	0.0769231	0.0535714	0.064	0.0481928	0.0378788	0.0361842
661	0.102564	0.0446429	0.056	0.0301205	0.0378788	0.0394737
664	0.0641026	0.0357143	0.056	0.0361446	0.0340909	0.0230263
667	-0.025641	0.0178571	0	0.0060241	0.030303	0.0230263
670	0	0.00892857	0	-0.0180723	0.0151515	0.0131579
673	0.0512821	0.0714286	0.048	0.0301205	0.0265152	0.0263158
676	0.0512821	0.0892857	0.136	0.0722892	0.0530303	0.0427632
679	0.0897436	0.0892857	0.152	0.0783133	0.0492424	0.0526316
682	0.0384615	0.0446429	0.088	0.0481928	0.0340909	0.0263158
685	0	0.00892857	0.008	0	0.0189394	0.0230263
688	0.025641	0.0446429	0.032	0.0240964	0.030303	0.0263158
691	0.025641	0.0357143	0.048	0.0120482	0.0265152	0.00657895
694	0.0512821	0.0357143	0.08	0.0180723	0.0265152	0.0131579
697	0.0384615	0.0178571	0.056	0.0240964	0.0189394	0.00657895
700	0.0897436	0.0446429	0.064	0.060241	0.0416667	0.0230263
703	0.0641026	0.0357143	0.08	0.0421687	0.0492424	0.0460526
706	0.0769231	0.0267857	0.048	0.0301205	0.0454545	0.0427632
709	0	-0.00892857	0	-0.0060241	0.0227273	0.0131579
712	0.0384615	0.0267857	0.032	0.0120482	0.0265152	0.0361842
715	0.025641	0.0625	0.016	0.0180723	0.0340909	0.0361842
718	-0.0384615	0.0714286	0.008	0.0060241	0.0189394	0.0164474
721	0.0512821	0.0892857	0.056	0.0421687	0.0151515	0.0197368
724	0.0897436	0.116071	0.128	0.0783133	0.0492424	0.0427632
727	0.0384615	0.0625	0.088	0.0481928	0.0492424	0.0690789
730	0.0128205	0.00892857	0.024	-0.0060241	0.030303	0.0427632
733	0.0128205	0	-0.016	-0.0120482	0.00757576	-0.00328947
736	0.0512821	0	0.024	0.0301205	-0.0113636	-0.00328947
739	0.0512821	0.0357143	0.072	0.0481928	0.0189394	0.0263158
742	0	0.0446429	0.048	0.0240964	0.0265152	0.0197368
745	0.0512821	0.0357143	0.032	0.0120482	0.0340909	0.0394737
748	0.0769231	0.0446429	0.064	0.0180723	0.0530303	0.0263158
